# Supplementary material for: DNA methylation in primary myelofibrosis is partly associated with driver mutations and distinct from other myeloid malignancies
Source: Clin Epigenetics. 2025 May 3;17:72. doi: 10.1186/s13148-025-01877-1 (PMC12048995; doi:10.1186/s13148-025-01877-1)
Supplement: Supplementary file 4 — Table S4. [file 13148_2025_1877_MOESM4_ESM.xlsx]

## Sheet: JAK2vsCALR
Name	MeanBeta_JAK2	MeanBeta_CALR	diffMean	hyper_hypo	pval	adjP	chr	pos	Relation toIsland	Regulatory FeatureGroup	Gene Name	distToTSS
cg02715602_BC11	0.94275	0.704015	0.238735	hyper	1.39679e-07	0.0226916	chr19	4544434	Island		SEMA6B	14056;15251;14024;37343
cg08350092_BC21	0.789794	0.27157	0.518224	hyper	2.94139e-09	0.00119461	chr10	78109452	OpenSea
cg18368112_BC21	0.549436	0.126797	0.422639	hyper	8.9608e-10	0.000727863	chr16	65124335	Shore		CDH11	-146;1778;-48;-42
cg13390867_TC11	0.606151	0.129904	0.476247	hyper	7.94634e-06	0.150107	chr9	84102523	OpenSea
cg10923662_TC11	0.627812	0.207863	0.41995	hyper	0.000210471	0.339908	chr6	32096481	Island	Unclassified_Cell_type_specific	TNXB	12894;12833;1718;12858;12852;12741
cg16656979_TC11	0.69696	0.292357	0.404602	hyper	0.000115586	0.279272	chr15	37111041	Island
cg08617160_BC11	0.814845	0.417562	0.397284	hyper	0.00096684	0.472848	chr19	345312	Island	Promoter_Associated	MIER2	-496;-515;-533;-504
cg06883126_TC11	0.667426	0.271247	0.396179	hyper	1.29255e-06	0.0924098	chr5	141078007	OpenSea		ENSG00000279558;PCDHB1-AS1	-69;25;18396;18
cg07524919_BC11	0.696958	0.313413	0.383545	hyper	0.00412237	0.603273	chr6	32096124	Island	Unclassified_Cell_type_specific	TNXB	13251;13190;2075;13215;13209;13098
cg01586208_BC11	0.777794	0.398271	0.379523	hyper	2.7918e-06	0.118702	chr19	22623845	OpenSea		LINC01785	127;-872;136;101;94;133
cg01840183_TC11	0.719688	0.340658	0.37903	hyper	1.49894e-05	0.172564	chr14	28264407	OpenSea		BNIP3P1	17;-147
cg21369801_BC11	0.718505	0.344244	0.374261	hyper	5.99899e-05	0.244246	chr17	82245085	Island		CSNK1D;ENSG00000275888;SLC16A3	10432;6330;3896;1507;29;28616;28613;28344;4412;28285;4080;9595;315;7915
cg10365886_TC11	0.842827	0.46892	0.373907	hyper	0.00136416	0.503771	chr6	32096097	Island		TNXB	13278;13217;2102;13242;13236;13125
cg27292870_BC21	0.595525	0.225379	0.370146	hyper	0.0574175	0.809058	chr1	38580308	Shore
cg11474464_BC11	0.679972	0.311723	0.368249	hyper	0.00186889	0.529058	chr15	26629310	Island		GABRB3	143748;143705;87456;-131;37362;144479;143757;-219;310230;137927;143767;87456;143021;144694
cg04107099_TC21	0.598196	0.233152	0.365043	hyper	0.000343027	0.37497	chr6	79948109	Shore	Promoter_Associated_Cell_type_specific	ELOVL4;ENSG00000287816	-555;299
cg10890302_TC11	0.722035	0.358118	0.363917	hyper	0.00162519	0.516486	chr6	32096469	Island	Unclassified_Cell_type_specific	TNXB	12906;12845;1730;12870;12864;12753
cg09716807_BC11	0.697921	0.337021	0.3609	hyper	8.2306e-05	0.263173	chr5	574054	OpenSea
cg13826452_BC21	0.77141	0.410628	0.360783	hyper	1.72095e-05	0.181543	chr6	26743489	OpenSea
cg25192855_TC11	0.612865	0.253296	0.359569	hyper	0.000169308	0.32132	chr1	209805938	Shore	Unclassified_Cell_type_specific	ENSG00000289700;IRF6	242;225;205;238
cg19206146_BC11	0.561186	0.201769	0.359417	hyper	0.00104291	0.480511	chr6	28693982	OpenSea
cg05756029_TC11	0.532888	0.173966	0.358922	hyper	9.06921e-05	0.268971	chr11	18209207	Island		SLC25A51P4	69;-1;64;-486
cg03111404_TC21	0.560133	0.203553	0.35658	hyper	0.000179088	0.326284	chr6	28208206	Shore
cg18319102_TC11	0.822431	0.468206	0.354225	hyper	0.00149792	0.508725	chr12	130337711	Island		PIWIL1	-176;-425;-397
cg04053108_TC11	0.602554	0.248346	0.354208	hyper	0.000917943	0.466596	chr12	6056862	Island	Unclassified	VWF	67909;67809
cg13254082_TC21	0.760948	0.411199	0.349749	hyper	2.27695e-06	0.115594	chr5	141407654	Shore	Unclassified	PCDHGA1;PCDHGA2;PCDHGA3;PCDHGA4;PCDHGA5;PCDHGA6;PCDHGA7;PCDHGA8;PCDHGA9;PCDHGB1;PCDHGB2;PCDHGB3;PCDHGB4;PCDHGB5;PCDHGB6	77140;68894;63620;63825;52633;43492;33763;24912;15021;4876;57555;47660;37412;19956;9707;-367;-367
cg23975887_TC21	0.797054	0.448874	0.34818	hyper	9.12296e-05	0.268971	chr7	56448811	Shore		ENSG00000237268	-434;-399
cg14789818_TC11	0.581213	0.234499	0.346714	hyper	0.00141961	0.507175	chr1	227561011	Island	Unclassified_Cell_type_specific	RNA5SP77	-170
cg17662683_TC11	0.578663	0.233475	0.345188	hyper	0.00133894	0.501378	chr6	32096369	Island	Unclassified_Cell_type_specific	TNXB	13006;12945;1830;12970;12964;12853
cg23656083_BC11	0.719529	0.374952	0.344577	hyper	0.000784215	0.453758	chr6	88047653	Island		ENSG00000286278;SPACA1	77;-188
cg14253448_BC11	0.667413	0.322895	0.344518	hyper	0.00930015	0.677209	chr11	117595604	OpenSea		DSCAML1	201658;201488;201656;201613
cg04412883_BC11	0.69847	0.355082	0.343388	hyper	0.00310332	0.578321	chr11	287938	Shore		ENSG00000255026;PGGHG	-148;633;-100;-1188;-1234;-1197;-1240
cg02258724_TC21	0.618086	0.277124	0.340962	hyper	0.000227959	0.34314	chr19	53329324	Island
cg03979754_BC21	0.629738	0.290867	0.33887	hyper	9.83658e-05	0.275155	chr8	109691231	Island		SYBU	561;559;374;375
cg10066461_TC21	0.644429	0.307215	0.337213	hyper	0.000656165	0.437591	chr2	219309743	Shore		PTPRN	-361;-819;-341;-244;-733;-758;-569;-735;-94;-204;-1402;-340
cg25761791_BC11	0.52008	0.184442	0.335637	hyper	0.00816892	0.664247	chr19	3165802	Shelf	Gene_Associated_Cell_type_specific
cg14158312_TC21	0.568494	0.233155	0.335339	hyper	0.000484413	0.408385	chr9	116469182	OpenSea		ASTN2	218034;945876;218053;945889;945858;745372
cg00987849_BC21	0.850217	0.515692	0.334525	hyper	0.000280227	0.360731	chr20	21717391	Shelf		PAX1	11727
cg25741487_BC11	0.399656	0.0668001	0.332856	hyper	0.00496833	0.622296	chr3	62377401	Island
cg20162206_TC21	0.56825	0.236338	0.331912	hyper	0.000221495	0.342742	chr18	32773162	Shore		ENSG00000228835;KLHL14	3367;-282;-138;-994
cg24932457_BC11	0.45688	0.126939	0.329941	hyper	0.00293924	0.572317	chr1	175599423	Island	Unclassified_Cell_type_specific	TNR	144194;144173
cg07241573_BC21	0.740745	0.411148	0.329596	hyper	0.00408171	0.602259	chr18	77248743	Shore		GALR1	-1105
cg14980515_BC21	0.835756	0.509046	0.32671	hyper	0.00105139	0.480552	chr4	41870245	Shelf
cg23845770_TC21	0.787298	0.462842	0.324456	hyper	0.00051168	0.4147	chr12	131710377	Shore	Promoter_Associated	SFSWAP	-713;-713;-760;-723;-718;-704
cg04362989_TC21	0.552409	0.228077	0.324332	hyper	0.000113369	0.278106	chr2	169768969	Shore		KLHL23;PTCHD3P2	33417;27476;-169
cg09287328_TC11	0.662167	0.338358	0.323809	hyper	0.000720485	0.447394	chr10	132417983	OpenSea		ENSG00000231705	-1100
cg08246619_BC21	0.582973	0.259957	0.323015	hyper	0.000318412	0.36843	chr11	2869224	Island		KCNQ1DN	-809
cg10886095_TC21	0.743076	0.421697	0.321379	hyper	0.00261084	0.561342	chr12	119497892	OpenSea		CCDC60;ENSG00000248636	163163;96610;96349;170188;96351
cg24780501_TC21	0.586698	0.266042	0.320656	hyper	0.000602746	0.431636	chr11	2869220	Island		KCNQ1DN	-813
cg18443629_BC21	0.882857	0.563179	0.319678	hyper	1.84122e-05	0.184639	chr18	77248696	Shore		GALR1	-1152
cg16834823_TC11	0.61981	0.300466	0.319344	hyper	0.00286925	0.568581	chr6	32096441	Island	Unclassified_Cell_type_specific	TNXB	12934;12873;1758;12898;12892;12781
cg00831909_BC11	0.580929	0.262448	0.318481	hyper	1.71639e-05	0.181543	chr1	13583128	Island		PDPN	-704;-337;-634;-1139;-965;-705;-1142;-704
cg18062721_BC11	0.564086	0.246263	0.317823	hyper	0.000729119	0.448233	chr3	11601953	OpenSea		VGLL4	118794;2629;117686;117667;117642;108585;10715;118770;41963;8552;118777;25454;169398
cg02984009_TC21	0.614624	0.297178	0.317447	hyper	0.0014437	0.507388	chr7	87221182	Shore		TMEM243	-1449;-594;-651
cg17464591_TC21	0.763706	0.446465	0.317241	hyper	4.13793e-05	0.211392	chr6	88047650	Island		ENSG00000286278;SPACA1	80;-191
cg24847481_TC11	0.791742	0.475978	0.315764	hyper	0.0203707	0.741574	chr1	99970001	Island	Promoter_Associated	ENSG00000228084;ENSG00000283761;SLC35A3	-43;-65;-30;-10;-17;-38;-54;-80;-10;-17;-56;-452;-45;-32;-23;-23;-15;-435;22;-12;5;-5;-35;650;-23;-4;-5;-19;-32;-12;-29;-30
cg02859129_BC21	0.798525	0.482915	0.31561	hyper	0.000362868	0.377398	chr16	55323341	Shore		ENSG00000259283;ENSG00000283423;IRX6	10248;-654;-862
cg13874969_TC11	0.759166	0.444201	0.314964	hyper	0.00227404	0.547847	chr15	26629333	Island		GABRB3	143725;143682;87433;-154;37339;144456;143734;-242;310207;137904;143744;87433;142998;144671
cg23616527_BC11	0.481517	0.1683	0.313216	hyper	0.000308751	0.36802	chr17	52884289	OpenSea		LINC02089	22168
cg27629992_BC21	0.662929	0.349856	0.313074	hyper	0.000212516	0.340336	chr5	77959305	Shore
cg09254550_BC11	0.423781	0.111162	0.312619	hyper	0.000523682	0.417852	chr16	6483199	Island		RBFOX1	-125;463496;1243397;463496;20;463606;464105;464175;-594;-187;464068;1243397;-562;-616;471;181
cg17662941_BC21	0.633949	0.321484	0.312466	hyper	0.000219225	0.341786	chr7	64100595	Shore		ENSG00000285544;GUSBP6	55166;290
cg02391713_BC11	0.629459	0.317375	0.312084	hyper	0.00319539	0.581604	chr6	104953110	Island		LIN28B	16494;12244
cg18340923_BC21	0.633764	0.32211	0.311654	hyper	0.00107414	0.481622	chr14	93430055	Shore		UNC79	96836;-975;-821;-282;-884;-919
cg14859324_TC11	0.8576	0.547537	0.310063	hyper	0.00047772	0.407605	chr15	26629216	Island		GABRB3	143842;143799;87550;-37;37456;144573;143851;-125;310324;138021;143861;87550;143115;144788
cg25753631_TC11	0.865393	0.555363	0.31003	hyper	0.00117036	0.490441	chr6	25732695	Island		H2AC2P;H2BC2P	198;-532
cg26132320_BC11	0.566942	0.256993	0.309949	hyper	0.000251989	0.349503	chr20	46011714	Island	Unclassified	MMP9	2806
cg27229613_BC21	0.466294	0.157243	0.309051	hyper	0.000302107	0.367849	chr1	229433299	Island	Unclassified_Cell_type_specific	ACTA1	806;796;802
cg22453529_TC11	0.793174	0.484374	0.308799	hyper	1.17394e-05	0.16874	chr8	144354041	Island		ENSG00000271698;SLC52A2;TMEM249	1569;-612;-94;-603;-949;20084;805;874;891;891;914;896;30
cg07607752_TC11	0.541536	0.233699	0.307837	hyper	0.000183801	0.326284	chr17	39868100	Island	Promoter_Associated	ZPBP2	-102;-116;-116;-116
cg11800812_BC11	0.654624	0.347105	0.307518	hyper	0.0048228	0.61956	chr16	1488663	Shore		PTX4	-195;319;282
cg04773864_BC21	0.744238	0.437306	0.306933	hyper	0.00169416	0.520335	chr5	141365196	Shore		PCDHGA1;PCDHGA2;PCDHGA3;PCDHGA4;PCDHGA5;PCDHGB1;PCDHGB2	34682;26436;21162;21367;10175;1034;964;15097;5202
cg19717060_BC21	0.557255	0.250682	0.306573	hyper	9.13163e-05	0.268971	chr17	72556939	OpenSea	Unclassified	LINC00511	35866;46571;35858;47287;35754;35864;35754;35498;46209;46232;26821;35866;35866;32379;35754;46209;17929;35754;35866;46277;46293;35866;35914;46224;35891;35754;35754;35853;35754;35754;35430;30102;35754;61500
cg08782022_TC11	0.544026	0.237519	0.306508	hyper	0.0109797	0.693042	chr16	4680135	Shore		MGRN1	55293;-293;11014;-38;55309;55267;55311;55174;55289;55174;-1213
cg17676631_TC21	0.519806	0.213413	0.306393	hyper	0.00161538	0.516486	chr19	13624206	OpenSea		CACNA1A	8820;284
cg22259797_BC11	0.667644	0.361277	0.306367	hyper	0.00934237	0.677566	chr11	119116150	OpenSea		C2CD2L	8767;5093;8806;5563
cg03308092_TC21	0.619111	0.313019	0.306091	hyper	0.00108717	0.483309	chr22	17007385	Island		GAB4	615;615;615;838;730
cg00567115_TC21	0.815893	0.510521	0.305372	hyper	0.000301375	0.367566	chr14	74713715	Shore		AREL1;FCF1	-597;-771;-616;-627;-606;-634;-634;-627;-606;-627;-647;-620;511;545;547;571;545;545;571
cg16142855_BC21	0.648654	0.343406	0.305249	hyper	0.000156778	0.315997	chr4	386111	Island		ENSG00000281016	-63
cg06717221_TC21	0.839263	0.534027	0.305237	hyper	0.000434393	0.396793	chr19	1790922	Shore	Unclassified_Cell_type_specific	ATP8B3	-104;21355;21355;21279
cg03411554_BC21	0.49483	0.189743	0.305086	hyper	0.000174702	0.324921	chr16	83586574	OpenSea		CDH13	959604;959609;959604;959605
cg25478600_TC11	0.342331	0.0372891	0.305042	hyper	0.0061867	0.642374	chr11	2869375	Island		KCNQ1DN	-658
cg15234946_BC11	0.477781	0.173683	0.304098	hyper	0.000225011	0.34314	chr6	116565186	OpenSea
cg26334023_TC11	0.629452	0.325934	0.303518	hyper	0.00221925	0.545592	chr17	49210130	OpenSea		ABI3;GNGT2	-577;-281;-744;-1217;445;-729;-729;-912
cg03779767_BC21	0.5711	0.267644	0.303456	hyper	0.000658357	0.438156	chr2	169769002	Shore		KLHL23;PTCHD3P2	33450;27509;-202
cg26457809_TC11	0.438041	0.134643	0.303398	hyper	0.000669692	0.440243	chr11	2869387	Island		KCNQ1DN	-646
cg06301726_BC11	0.805803	0.502782	0.303021	hyper	0.000344105	0.37497	chr16	86555677	Island	Unclassified	FLJ30679;MTHFSD	357;-473;-441;-441;-441;-473;-473;-441;-441;-507;-927;-441;-522;-655;-928;-498;-441;-473
cg20776031_BC21	0.73365	0.430832	0.302818	hyper	0.00160907	0.516486	chr15	89356738	Shore
cg15055109_BC21	0.704758	0.402235	0.302523	hyper	8.32033e-05	0.263173	chr7	127615683	OpenSea		PAX4	44;246;-12;2460;-12;-473;-12
cg00872984_TC11	0.600766	0.298404	0.302363	hyper	0.0107812	0.691871	chr6	32096214	Island	Unclassified_Cell_type_specific	TNXB	13161;13100;1985;13125;13119;13008
cg23075337_BC21	0.564844	0.262701	0.302142	hyper	0.00101729	0.47853	chr7	8441830	Shore		NXPH1	8221;6635;6767
cg07971820_TC11	0.700786	0.399296	0.30149	hyper	0.00162188	0.516486	chr17	4717939	OpenSea		ARRB2	7343;7215;7307;7307;7305;7246;7246;2350;7242;7296;7309;7240;7248;503
cg21964928_BC21	0.831448	0.530763	0.300685	hyper	0.00157215	0.515757	chr5	154493398	Island		ENSG00000253886	-178
cg01990593_TC21	0.725342	0.426256	0.299086	hyper	0.00135691	0.502175	chr5	33890219	Shore		ADAMTS12	1390;1723;1772;1801
cg18319852_TC11	0.618619	0.319624	0.298996	hyper	0.0003544	0.37497	chr6	168035419	Island		KIF25	36327;37748;33361;-69;4884;17546;17518
cg20699586_TC11	0.522006	0.226761	0.295245	hyper	0.00614145	0.641365	chr1	227561018	Island	Unclassified_Cell_type_specific	RNA5SP77	-163
cg02658097_BC11	0.717747	0.423308	0.294438	hyper	0.0329907	0.775623	chr16	30395024	Island	Promoter_Associated	SEPTIN1;ZNF48	-120;968;16918;-395;16712;-396;16710
cg19621538_TC21	0.793135	0.498787	0.294348	hyper	9.39205e-05	0.269573	chr1	172973306	OpenSea		ENSG00000224228	197401
cg13692446_BC11	0.372599	0.0785223	0.294076	hyper	0.0009043	0.465764	chr13	112105405	Island		LINC00404;SOX1-OT	1478;17358;48389
cg06900216_TC21	0.812314	0.519017	0.293297	hyper	0.00413166	0.603495	chr7	98705868	OpenSea
cg20681948_BC21	0.666187	0.373374	0.292813	hyper	0.0127256	0.704614	chr12	102948519	Shelf		PAH	2332;9892;2327;2350;9704;2328;9848
cg23916104_BC21	0.732357	0.440128	0.292228	hyper	0.00095111	0.470108	chr11	7088852	Shore		RBMXL2	-146
cg07433152_TC21	0.751114	0.459807	0.291307	hyper	0.00018208	0.326284	chr17	62704861	Shore		ENSG00000265702;MARCHF10	-1373;-1472;-1345;5617;310;-1367;-1475;31657;-1428;103454;101793;39654;103484
cg05722981_BC21	0.509093	0.218075	0.291018	hyper	0.000181984	0.326284	chr4	110612353	Shore		PANCR	3063;3251;3251
cg19727817_TC21	0.677945	0.387056	0.290889	hyper	2.14327e-05	0.188009	chr5	141208809	Shore		ENSG00000280029;PCDHB12	32936;90;90;112
cg06405317_BC21	0.486836	0.196041	0.290794	hyper	0.000101316	0.276304	chr5	126776046	Shore		LMNB1;LMNB1-DT	-577;-1333;-1115;-1107;-1090;-1143;-1115;441
cg26046772_TC21	0.858005	0.568282	0.289724	hyper	0.00243721	0.552321	chr7	55345302	Island	Unclassified_Cell_type_specific
cg25397054_BC11	0.431734	0.142108	0.289626	hyper	0.0126802	0.704614	chr7	2834934	OpenSea		ENSG00000231357;GNA12	-687;9375
cg02096172_TC21	0.778042	0.488599	0.289444	hyper	9.32164e-05	0.269573	chr6	6893930	OpenSea
cg22126965_BC11	0.630941	0.341637	0.289304	hyper	0.0225576	0.748717	chr7	975865	Shore	Promoter_Associated	COX19	-315;-315;-315;-748
cg14533068_TC11	0.599213	0.309929	0.289285	hyper	0.00553728	0.631014	chr6	158086921	Island		SYNJ2	9241;105058;16793;69873;104967
cg13942600_BC21	0.634372	0.345157	0.289215	hyper	0.0020277	0.537116	chr8	4289605	OpenSea		CSMD1	705097;705368;705368;705097;705310
cg16951942_TC11	0.334483	0.045839	0.288644	hyper	0.00250119	0.554924	chr4	2364836	Island	Promoter_Associated_Cell_type_specific	ZFYVE28	-8;53810;53774;41830;53816;53801;-31;42
cg22551578_BC11	0.703409	0.415013	0.288397	hyper	0.00239052	0.549659	chr20	37520218	Island		BLCAP;NNAT	7645;7659;4334;86;7506;7515;7661;7714;372;7661;1476;-988;-1023;-1043;-1032;-1033
cg13254315_TC21	0.533819	0.245595	0.288224	hyper	0.000251371	0.349503	chr20	56006208	Shore		CBLN4	-688
cg18145752_TC21	0.586475	0.298495	0.28798	hyper	0.00150992	0.508725	chr12	115687113	OpenSea
cg24586758_BC21	0.591719	0.30427	0.287449	hyper	0.00157447	0.516132	chr5	141100616	Shore	Unclassified_Cell_type_specific	ENSG00000272154;PCDHB3	1598;51755;72907;1635;143
cg21242009_BC21	0.833915	0.54654	0.287375	hyper	2.99914e-05	0.206639	chr6	6893949	OpenSea
cg23200020_TC11	0.51501	0.227687	0.287323	hyper	0.00271941	0.563715	chr19	34577650	Island		SCGB1B2P	16;-189;148;146;148
cg05415285_TC11	0.645432	0.358288	0.287144	hyper	0.000952657	0.470108	chr16	51096110	OpenSea		ENSG00000287718	-157
cg12116137_TC11	0.649212	0.362852	0.28636	hyper	0.00412415	0.603273	chr17	1673155	OpenSea	Gene_Associated_Cell_type_specific	PRPF8	11713;11683;255
cg10068417_TC11	0.520894	0.234595	0.286298	hyper	0.00776705	0.659658	chr13	50132447	Shore	Unclassified	DLEU1	50276;50276;50276;50276;50276;50276;50276;50276;50276;50276
cg00923880_BC21	0.63648	0.350234	0.286247	hyper	0.00117782	0.490441	chr8	19755667	Shore		CSGALNACT1	2272;1551;2363;2272;1639;1611;1618;2242;2254;2272
cg25712981_TC11	0.700617	0.414407	0.286211	hyper	0.00659737	0.644749	chr20	37520373	Island		BLCAP;NNAT	7490;7504;4179;-69;7351;7360;7506;7559;217;7506;1321;-833;-868;-888;-877;-878
cg02027651_BC21	0.616137	0.330062	0.286075	hyper	0.00441047	0.609477	chr14	93431635	Shore		UNC79	98416;605;759;1298;696;661
cg20341758_BC21	0.615484	0.329861	0.285624	hyper	0.00205601	0.537337	chr10	89206464	Shore		CH25H	854
cg22365906_TC21	0.793246	0.508088	0.285158	hyper	0.0025768	0.559628	chr12	99154768	OpenSea		ANKS1B	-275;-275;829504;323;829470;100;-3;-21;-21;91668;830169;-52
cg18861572_TC21	0.480634	0.196048	0.284586	hyper	0.00572466	0.632741	chr19	15723039	Island
cg16784985_BC11	0.860689	0.576294	0.284395	hyper	0.0134581	0.710296	chr21	42685364	Island	Unclassified_Cell_type_specific	PDE9A	31728;31585;31585;-833;31585;31585;31609;31615;31585;31609;31585;31585;31743;31585;31585;31614;31551;31585;31551;31585;31585;31585;31585;31585;31585
cg08203479_TC21	0.78176	0.497627	0.284132	hyper	0.00268504	0.563678	chr6	73326973	OpenSea	Unclassified_Cell_type_specific	PAICSP3	-551
cg20428720_TC21	0.515981	0.231955	0.284026	hyper	0.000525594	0.418145	chr5	3092956	OpenSea
cg05804780_TC21	0.662094	0.378337	0.283757	hyper	0.000373492	0.382398	chr3	170622942	OpenSea		ENSG00000285218;SLC7A14-AS1	204074;155660;174303;155689
cg16904106_BC21	0.713229	0.43019	0.28304	hyper	0.00133422	0.50058	chr20	63889978	OpenSea		TPD52L2	24684;24708;24688;24684;24688;24684;24735;24750;24750;3096
cg04571941_BC11	0.839866	0.557006	0.28286	hyper	0.0725996	0.821763	chr7	5423653	Island		ENSG00000290091;TNRC18	-660;1762;-106;182
cg02436349_BC21	0.703367	0.420656	0.282711	hyper	0.000834248	0.457595	chr2	85951544	OpenSea
cg02003183_BC11	0.460545	0.178391	0.282154	hyper	0.00461113	0.615066	chr14	102949545	OpenSea	Unclassified	CDC42BPB	108005;107629
cg18147276_TC11	0.670599	0.388787	0.281812	hyper	0.000563352	0.422526	chr12	115866960	OpenSea		LINC02463	19178
cg06972969_BC11	0.648329	0.366838	0.281492	hyper	0.0288598	0.767577	chr10	59175903	Shore		PHYHIPL	-758;-1355;-740
cg06649280_BC11	0.681922	0.400899	0.281024	hyper	0.000698888	0.444089	chr1	24112291	OpenSea	Unclassified	MYOM3	-155
cg07613945_BC11	0.421075	0.140185	0.28089	hyper	0.0101581	0.684383	chr5	141407863	Shore	Unclassified	PCDHGA1;PCDHGA2;PCDHGA3;PCDHGA4;PCDHGA5;PCDHGA6;PCDHGA7;PCDHGA8;PCDHGA9;PCDHGB1;PCDHGB2;PCDHGB3;PCDHGB4;PCDHGB5;PCDHGB6	77349;69103;63829;64034;52842;43701;33972;25121;15230;5085;57764;47869;37621;20165;9916;-158;-158
cg07363697_TC11	0.542109	0.261248	0.280861	hyper	0.00378719	0.594637	chr11	135075954	OpenSea		LINC02684	-54;-45
cg25317801_TC21	0.82537	0.544524	0.280846	hyper	0.000172021	0.324296	chr20	46050667	OpenSea		SLC12A5	21452;28977;21485;21485;21485
cg02285791_BC11	0.8397	0.559187	0.280513	hyper	0.00539688	0.627684	chr6	27582968	OpenSea
cg02368812_BC11	0.680981	0.400725	0.280256	hyper	0.00333081	0.584475	chr6	3019666	OpenSea		NQO2	19692;19508;19677;19664;19772
cg16419441_BC11	0.53585	0.255678	0.280172	hyper	0.0176802	0.73143	chr8	104466455	Island		DPYS	601;590
cg27367615_BC21	0.583661	0.303588	0.280074	hyper	0.000889179	0.461952	chr16	86196304	OpenSea		ENSG00000268505;LINC01082	2610;123;350
cg22143407_BC21	0.932814	0.652902	0.279912	hyper	0.000371119	0.381582	chr12	115370799	OpenSea
cg16932514_BC21	0.729883	0.450019	0.279864	hyper	0.0068284	0.647842	chr20	59580401	Shelf		PHACTR3	2892
cg04336379_BC21	0.409758	0.1301	0.279658	hyper	0.00521057	0.624908	chr7	5072038	Island	Unclassified_Cell_type_specific	RBAK-RBAKDN;RBAKDN	26127;88320;-87
cg21598598_BC21	0.794262	0.515032	0.27923	hyper	0.000820253	0.456143	chr16	66276174	OpenSea
cg15663258_BC21	0.834424	0.555439	0.278984	hyper	0.00405049	0.602259	chr1	2651438	OpenSea		TTC34	150256;138228
cg07861456_BC11	0.480928	0.202087	0.278841	hyper	0.0080055	0.66158	chr16	75620354	Shelf		ADAT1	2113;2928;2922;2947;2928;2928
cg27108629_BC21	0.667529	0.38879	0.278739	hyper	0.000624272	0.433773	chr12	34350568	Island
cg11977505_BC21	0.676173	0.397573	0.2786	hyper	0.00690451	0.64799	chr7	156065027	Shore
cg25485055_BC11	0.841163	0.562613	0.27855	hyper	0.00325645	0.583914	chr5	5271441	OpenSea		ADAMTS16	131111;130973
cg05544927_BC21	0.843143	0.564761	0.278382	hyper	0.00176124	0.52381	chr5	155944339	OpenSea	Unclassified	SGCD	73995
cg23330451_BC21	0.700581	0.422622	0.277959	hyper	0.00231456	0.54842	chr3	139021080	Island		MRPS22;PRR23B	15274;-153
cg00426659_TC21	0.850243	0.572459	0.277785	hyper	1.47113e-05	0.172564	chr12	99154551	OpenSea		ANKS1B	-58;-58;829721;540;829687;317;214;196;196;91885;830386;165
cg20250981_TC21	0.507279	0.230012	0.277268	hyper	0.0013168	0.500252	chr11	2869414	Island		KCNQ1DN	-619
cg19679327_TC21	0.781702	0.50499	0.276713	hyper	0.000514537	0.415265	chr11	112408373	OpenSea		LINC02763	15255;15199
cg09995365_BC21	0.625854	0.349734	0.27612	hyper	8.78128e-05	0.268971	chr6	115545604	OpenSea
cg10077239_TC11	0.495942	0.220052	0.275889	hyper	0.00397849	0.600037	chr14	29928480	Shore		ENSG00000287142;PRKD1	35;-632;-837;263419
cg21890262_TC21	0.845463	0.569629	0.275833	hyper	0.00563353	0.631881	chr16	86424616	OpenSea
cg15747436_BC11	0.771587	0.495847	0.275741	hyper	0.00493266	0.621477	chr11	287949	Shore		ENSG00000255026;PGGHG	-137;644;-89;-1177;-1223;-1186;-1229
cg15837308_BC21	0.801549	0.526213	0.275336	hyper	0.0149106	0.717262	chr6	32459974	OpenSea		HLA-DRB9	13527
cg02867763_BC21	0.464795	0.190022	0.274774	hyper	0.000570343	0.425413	chr5	141355154	Island	Unclassified	PCDHGA1;PCDHGA2;PCDHGA3;PCDHGA4;PCDHGB1	24640;16394;11120;11325;133;114;5055
cg18781988_TC11	0.474865	0.200303	0.274562	hyper	0.0105777	0.688255	chr5	141343982	Island	NonGene_Associated	PCDHGA1;PCDHGA2;PCDHGA3	13468;5222;-52;153;153
cg09912746_BC21	0.404647	0.130281	0.274367	hyper	0.000352642	0.37497	chr2	79511419	Shore		CTNNA2;CTNNA2-AS1	326188;2284;2482
cg11203293_BC11	0.752527	0.478576	0.273951	hyper	0.00131038	0.500184	chr13	25203624	OpenSea		LINC01076	6672
cg15588215_TC21	0.510752	0.237041	0.273711	hyper	2.59808e-06	0.117242	chr3	27724554	Shore
cg24202131_TC11	0.625562	0.35222	0.273342	hyper	0.00279909	0.566194	chr18	37275519	Shore	Unclassified_Cell_type_specific	CELF4;ENSG00000267202	210058;290123;290247;290280;210339;210516;290133;210229;290123;290230;290230;290230;290309;1059;1813
cg18235050_TC11	0.423776	0.150796	0.27298	hyper	0.00458606	0.613797	chr12	126191502	Island		ENSG00000255595;ENSG00000286386	124;124;242;-7;351;3;221;-95
cg13945778_TC21	0.625393	0.35253	0.272864	hyper	0.000271795	0.356885	chr14	28264388	OpenSea		BNIP3P1	-2;-166
cg23551979_BC21	0.528269	0.255438	0.272831	hyper	0.000107742	0.278106	chr12	6056517	Shore	Unclassified	VWF	68254;68154
cg05387815_BC21	0.588582	0.315791	0.272791	hyper	0.000110094	0.278106	chr19	52492998	Island		ZNF578	39445;168
cg19685709_BC21	0.883348	0.610728	0.27262	hyper	0.00101284	0.477922	chr12	118770429	Shelf
cg08107402_BC11	0.782479	0.510417	0.272062	hyper	0.00314391	0.580407	chr19	34578364	Shore		SCGB1B2P	-698;-903;-566;-568;-566
cg19718817_TC21	0.726991	0.455738	0.271252	hyper	0.00187411	0.529242	chr3	196625584	OpenSea
cg04815334_TC21	0.679585	0.408452	0.271132	hyper	0.00170694	0.520679	chr11	71499249	OpenSea		NADSYN1	44124;1744;847;46046;19955;2814
cg21298174_TC21	0.550102	0.27938	0.270721	hyper	1.42444e-05	0.172564	chr19	12513880	Shore		ENSG00000196826;ZNF709	37595;-25;-46
cg10084902_TC21	0.638488	0.36781	0.270679	hyper	1.22681e-05	0.16876	chr5	168530041	Island		FBLL1	736
cg12001304_TC21	0.484277	0.213964	0.270313	hyper	0.00221579	0.545569	chr2	228180304	Shore		SPHKAP	1323;1384
cg23249922_BC11	0.670451	0.400156	0.270295	hyper	0.000959382	0.471613	chr10	132418045	OpenSea		ENSG00000231705	-1038
cg16132337_TC11	0.493034	0.224052	0.268983	hyper	0.00360017	0.590797	chr7	64037883	Island		ENSG00000286397	76
cg17903450_BC21	0.553947	0.285056	0.268891	hyper	0.00224964	0.547094	chr6	25652019	Shore		SCGN	-385;-196;-182
cg03405909_BC11	0.460349	0.191919	0.26843	hyper	0.0019324	0.532792	chr11	31824092	Shore		ENSG00000285283;PAUPAR	11701;7708;7526;9941;7576;7529;11785;7705;7690;7826;7485;7526;11663;7734;11758
cg12751644_TC21	0.693891	0.4255	0.268391	hyper	0.0019534	0.534742	chr20	61952005	Shelf
cg17239974_TC21	0.517531	0.249198	0.268332	hyper	0.00110514	0.48465	chr11	2869399	Island		KCNQ1DN	-634
cg05281998_BC21	0.601161	0.332889	0.268271	hyper	0.00354998	0.588308	chr20	63130623	OpenSea		ENSG00000260416	-1163
cg09250458_BC11	0.768038	0.500147	0.267891	hyper	0.00166394	0.518157	chr16	1089916	Island		C1QTNF8	6329
cg02937671_TC21	0.583163	0.315583	0.26758	hyper	0.00565304	0.632352	chr4	2364758	Island	Promoter_Associated_Cell_type_specific	ZFYVE28	70;53888;53852;41908;53894;53879;47;120
cg19438683_BC21	0.721804	0.454703	0.267101	hyper	0.00773316	0.659229	chr1	47423701	OpenSea	Unclassified_Cell_type_specific
cg09168292_BC21	0.688456	0.421543	0.266914	hyper	0.000793687	0.453758	chr1	13703013	Shelf	Unclassified	PRDM2	2825;2773;2815
cg03768175_TC21	0.581907	0.315273	0.266634	hyper	0.0140515	0.713286	chr18	78855402	Shore
cg11551744_BC21	0.616963	0.350426	0.266537	hyper	0.026713	0.760513	chr7	108181034	OpenSea	Unclassified_Cell_type_specific	NRCAM	275306;275288;275403;275364
cg20113773_TC11	0.698763	0.432458	0.266305	hyper	0.00242278	0.551438	chr16	1488647	Shore		PTX4	-179;335;298
cg22108374_BC21	0.807503	0.541254	0.26625	hyper	7.34285e-05	0.256392	chr15	74265186	OpenSea	Unclassified_Cell_type_specific	CCDC33	28860
cg20515773_TC21	0.672543	0.406471	0.266072	hyper	0.0122118	0.7003	chr17	48628404	Shore		HOXB-AS4;HOXB7	-1145;-271;5169
cg02387803_TC11	0.419876	0.153896	0.26598	hyper	0.00282191	0.566928	chr3	147405670	Shelf		ZIC1;ZIC4	12248;11775;1140;874;-149;464;863;-149;-1385;1121;-1385
cg13993023_BC21	0.611211	0.345242	0.26597	hyper	0.000506704	0.411994	chr5	140807982	Shore	Unclassified_Cell_type_specific	ENSG00000279726;PCDHA1;PCDHA2;PCDHA3;PCDHA4	14212;20568;21691;21842;13130;6925;1053;908;914;945;901
cg08958294_BC11	0.451764	0.185919	0.265845	hyper	0.00170801	0.520679	chr6	146028995	Shore		GRM1	-67;-288;1213;1213;-491;1292;1349
cg10665891_TC11	0.519282	0.253438	0.265844	hyper	0.0250627	0.754436	chr12	116605112	OpenSea
cg14811319_TC11	0.874272	0.608492	0.26578	hyper	1.50837e-05	0.172564	chr6	88047674	Island		ENSG00000286278;SPACA1	56;-167
cg15214334_BC21	0.681307	0.415574	0.265733	hyper	0.00366097	0.592405	chr20	38243030	OpenSea	Unclassified_Cell_type_specific	KIAA1755	17706;17743
cg24996161_TC11	0.869898	0.604386	0.265512	hyper	0.000218099	0.341088	chr5	141355830	Shore		PCDHGA1;PCDHGA2;PCDHGA3;PCDHGA4;PCDHGB1	25316;17070;11796;12001;809;790;5731
cg11275630_BC11	0.53172	0.266326	0.265394	hyper	0.0102868	0.686094	chr19	47457335	Island	Unclassified_Cell_type_specific	SLC8A2	14529;14559;14538
cg00647658_TC11	0.591068	0.32574	0.265328	hyper	0.00456129	0.613109	chr16	54193902	Shore	Unclassified
cg16054651_TC21	0.742563	0.477369	0.265194	hyper	0.000844901	0.459058	chr14	69943204	OpenSea		SMOC1	89073;63788;63778
cg00216901_TC21	0.659062	0.394158	0.264904	hyper	8.85116e-05	0.268971	chr20	37528517	Shore	Promoter_Associated	BLCAP;ENSG00000276603	-654;-640;-793;-784;-638;-585;-638;-1456
cg23305129_TC11	0.582701	0.317922	0.26478	hyper	0.00888717	0.672931	chr7	154914676	Island	Unclassified
cg27387193_BC11	0.535935	0.271191	0.264744	hyper	0.0120498	0.699212	chr6	32096255	Island	Unclassified_Cell_type_specific	TNXB	13120;13059;1944;13084;13078;12967
cg16818725_TC21	0.742859	0.478772	0.264086	hyper	0.00156396	0.514191	chr12	132386028	Shelf
cg21179088_TC21	0.568183	0.304264	0.263919	hyper	0.00468853	0.617779	chr7	54544640	Island		VSTM2A	2315;2265;2224;2315;2314
cg22448276_TC11	0.698915	0.435108	0.263807	hyper	0.00382387	0.595213	chr17	35003202	OpenSea		LIG3	22690;368;6168
cg23943925_BC21	0.566849	0.303814	0.263035	hyper	0.0037388	0.593952	chr19	3430112	OpenSea		NFIC	63563;70465;63529;70429;70549;63529;115709
cg16026943_TC11	0.506037	0.243312	0.262724	hyper	0.000873999	0.461952	chr15	75348752	Shore		NEIL1	1369;1653;1713;892;1797;1133;1025;1714;1739;771;1317;1699;1683;1114;353;1662;-183;1410
cg09271316_BC21	0.819794	0.557393	0.262401	hyper	3.57154e-05	0.206639	chr4	500044	Shore		PIGG;ZNF721	834;786;801;804;690;823;786;834;804;807;755;-941;-887
cg03795181_TC21	0.842674	0.580342	0.262332	hyper	0.00777053	0.659658	chr5	141244315	Shelf		ENSG00000279983;ENSG00000280029;PCDHB15	20943;1066;-1080;-1080
cg02639108_TC11	0.771199	0.509021	0.262178	hyper	0.0011317	0.487867	chr2	241771594	Island	Unclassified_Cell_type_specific
cg25862768_BC21	0.492332	0.230295	0.262037	hyper	0.000311902	0.36802	chr8	144354481	Shore	Unclassified_Cell_type_specific	ENSG00000271698;SLC52A2;TMEM249	1129;-172;346;-163;-509;20524;365;434;451;451;474;456;-410
cg01485117_TC11	0.439406	0.177403	0.262003	hyper	0.0104107	0.687433	chr6	32096900	Island	Unclassified_Cell_type_specific	TNXB	12475;12414;1299;12439;12433;12322
cg00074145_TC11	0.428854	0.166916	0.261938	hyper	0.0253118	0.755459	chr15	52783308	Shore		ONECUT1	7771;7029
cg25196975_TC21	0.59328	0.331353	0.261927	hyper	0.00734944	0.654017	chr11	124868223	Shore	Unclassified	ROBO3	2791;-245
cg15489593_TC21	0.4378	0.176657	0.261143	hyper	0.0245958	0.753027	chr17	78014050	OpenSea	Unclassified_Cell_type_specific	TNRC6C	9883;54810;55347;54870
cg21481503_TC11	0.535624	0.274484	0.26114	hyper	0.00544352	0.62857	chr17	56577956	OpenSea
cg02176715_BC21	0.71247	0.451905	0.260565	hyper	0.00107629	0.481622	chr17	3280188	OpenSea		OR3A2	106106;106130;-1213;4193
cg08516507_BC11	0.354468	0.0941258	0.260343	hyper	0.00406116	0.602259	chr6	32096429	Island	Unclassified_Cell_type_specific	TNXB	12946;12885;1770;12910;12904;12793
cg07080050_TC21	0.435618	0.175355	0.260263	hyper	1.20712e-06	0.0924098	chr12	54019561	Island		ENSG00000260597;ENSG00000273046;ENSG00000273049;HOXC4;HOXC6	-349;2451;33716;2630;3664;28937;24617
cg10943359_BC21	0.498878	0.238753	0.260124	hyper	4.36381e-05	0.2134	chr4	164383379	Island		MARCHF1	575;139;139;188;672;611;641
cg23365739_TC21	0.556989	0.297056	0.259933	hyper	0.00304587	0.576305	chr14	56810460	Shore		OTX2	-11;20;-11;20;-73;20;6234;-70;-237
cg00793719_BC11	0.705471	0.445697	0.259774	hyper	0.00575201	0.632741	chr14	95011609	OpenSea
cg17336757_TC21	0.756275	0.496733	0.259541	hyper	0.0162781	0.724572	chr12	17372604	OpenSea
cg16813606_TC21	0.705873	0.446483	0.259389	hyper	9.16217e-05	0.268971	chr11	100639447	OpenSea
cg08239858_TC11	0.48516	0.22589	0.25927	hyper	0.00136987	0.5044	chr5	2739017	Island		ENSG00000259757	-1257
cg11804021_TC21	0.646208	0.386997	0.25921	hyper	0.00357494	0.589309	chr19	39858850	OpenSea
cg17995050_TC11	0.633877	0.374673	0.259204	hyper	0.00689913	0.64799	chr7	55005555	Island
cg03337057_TC11	0.73598	0.477087	0.258893	hyper	0.00334568	0.584475	chr19	49746519	Island	Unclassified_Cell_type_specific	TSKS	16788;860
cg02065118_BC21	0.621717	0.362844	0.258873	hyper	0.0137737	0.711613	chr1	227996807	OpenSea
cg10444989_BC21	0.940156	0.681371	0.258785	hyper	0.000631319	0.43419	chr6	167815615	OpenSea		ENSG00000285212	18968;-329
cg04848343_BC11	0.755679	0.497304	0.258375	hyper	0.000251155	0.349503	chr19	4544083	Island		SEMA6B	14407;15602;14375;37694
cg24762932_BC21	0.528481	0.270516	0.257965	hyper	0.000625221	0.43406	chr10	23171316	Shore
cg19414741_TC21	0.454811	0.197028	0.257783	hyper	8.93317e-05	0.268971	chr8	56445681	Island		PENK;PENK-AS1	-32;350;961;264;983;892;961;-126;-556;-163
cg10900455_BC21	0.461005	0.203338	0.257667	hyper	3.81779e-05	0.206639	chr20	43916459	Island		TOX2	1607;292;309
cg14737994_BC22	0.816213	0.558781	0.257432	hyper	0.000249117	0.349503	chr19	9363452	Shore		ZNF177;ZNF559-ZNF177	432;421;39228;39273;38740;39254;39273;39255;39157;39250;39273;39275;39255;38740;39255;39278;39111;39161;439
cg10612560_BC21	0.776007	0.518755	0.257252	hyper	0.0142656	0.713576	chr17	8116594	Shelf		ALOXE3	2454;1896;1921
cg06454152_BC21	0.42063	0.163428	0.257202	hyper	0.00843594	0.668057	chr10	23203555	Shelf		C10orf67	141140;141243
cg20037507_BC11	0.698958	0.441761	0.257198	hyper	0.0143925	0.713576	chr3	62377573	Shore
cg17481903_TC21	0.532692	0.27579	0.256902	hyper	0.00530717	0.626672	chr5	93594346	Shore		NR2F1	11124;6886;7245;9322
cg10359944_BC21	0.543055	0.286397	0.256657	hyper	0.00921444	0.675778	chr12	98895721	Shore		ANKS1B	-856;-829;-821;-424;258772;258772;1088551;259370;1088517;-457;259147;259044;259026;-859;259026;350715;-512;-512;-420;1089216;258995
cg15140721_BC21	0.57686	0.320212	0.256647	hyper	0.0159893	0.723069	chr2	130252542	Island		MED15P5	974
cg25921609_BC11	0.839789	0.583447	0.256342	hyper	0.000181591	0.326284	chr17	8475907	Shore		MYH10;NDEL1	154815;154874;154855;154819;154855;155469;153870;155437;155470;154901;154161;12360;154959;154959;25126
cg23780347_TC21	0.802814	0.546803	0.256011	hyper	0.00274526	0.564684	chr18	77749388	OpenSea
cg13663385_BC21	0.584776	0.329089	0.255687	hyper	0.00744532	0.655673	chr16	35195506	Shore		ENSG00000260073;ENSG00000261398	156;-273
cg06594404_BC11	0.514614	0.259121	0.255493	hyper	0.00475644	0.619155	chr4	386607	Island		ENSG00000281016	433
cg01003599_BC21	0.678154	0.422662	0.255492	hyper	0.00482931	0.61956	chr1	212950094	Shore		VASH2	-547;-1434;-524;-541;-426;-573;-500;-501;-447
cg23008801_TC21	0.48837	0.232923	0.255447	hyper	0.0236417	0.750861	chr17	78258102	Shelf	Unclassified
cg03658578_TC21	0.417771	0.16287	0.254901	hyper	0.0035195	0.587505	chr3	170586242	Shore		ENSG00000285218;SLC7A14;SLC7A14-AS1	167374;-214;-166;118960;137603;118989;118995
cg22945580_TC21	0.484839	0.229946	0.254893	hyper	0.000504478	0.41142	chr1	218260071	OpenSea
cg08684511_BC21	0.683499	0.428651	0.254848	hyper	0.00480188	0.61956	chr5	178463046	OpenSea		COL23A1	99193;99681;114504;99193;127348;114673
cg11795975_TC11	0.449844	0.19508	0.254764	hyper	0.00300953	0.575003	chr10	116743436	Shore		HSPA12A	-840;-840;-915;106275;-1357;-869;106306;106275;106816;-839;-871;106285;-869;-840
cg24540114_TC21	0.398662	0.143949	0.254713	hyper	0.00012446	0.283445	chr7	157020247	Island
cg12672189_BC21	0.747469	0.492842	0.254626	hyper	0.0177343	0.731689	chr6	32460091	OpenSea		HLA-DRB9	13410
cg26252167_TC11	0.452025	0.197581	0.254443	hyper	0.0027641	0.565077	chr6	109979370	Island		GPR6	1059;1114
cg13881108_BC21	0.766967	0.512916	0.254051	hyper	0.00983096	0.68241	chr7	55005739	Island
cg07298397_BC21	0.74189	0.487953	0.253937	hyper	0.00236251	0.549659	chr2	60353749	OpenSea		MIR4432HG	29288;-732
cg03779176_BC21	0.397716	0.143969	0.253747	hyper	0.000695397	0.444089	chr6	19692189	Shore		LNC-LBCS	146892;60925;-1312;112521;112382;112446;112599;112559;-1324;112531
cg04737881_TC21	0.533346	0.279699	0.253646	hyper	0.0553514	0.807598	chr4	182139790	Shore		TENM3-AS1	4369;4406
cg06060522_BC11	0.795091	0.541914	0.253177	hyper	0.0312343	0.772023	chr20	46153400	Island
cg13974632_TC11	0.362853	0.109797	0.253056	hyper	0.00014915	0.305936	chr11	27719266	Island		BDNF;ENSG00000255496	2793;1458;1458;1514;482;158383
cg07115206_TC21	0.820449	0.567479	0.25297	hyper	0.0172144	0.728727	chr16	6375685	OpenSea		RBFOX1	355982;1135883;355982;356092;356591;356661;356554;1135883
cg00551910_TC21	0.717394	0.46454	0.252854	hyper	0.000396543	0.386677	chr14	69571256	Shore		CCDC177	3616
cg00525277_TC11	0.742561	0.48976	0.252801	hyper	0.0150387	0.717853	chr6	32096462	Island	Unclassified_Cell_type_specific	TNXB	12913;12852;1737;12877;12871;12760
cg15349696_TC21	0.64671	0.394249	0.252461	hyper	0.00591781	0.636137	chr17	82587558	Island		ENSG00000262147;FOXK2	854;67845;67826;1428
cg20055426_TC11	0.38054	0.128601	0.25194	hyper	0.0008071	0.455107	chr12	126726875	Island		LINC00943	605;275;610;313;3459;392;645;363;3463;3459;3451
cg01837362_BC11	0.639844	0.387949	0.251895	hyper	0.00625236	0.642719	chr12	34340003	Shore
cg13372591_BC11	0.503944	0.252084	0.25186	hyper	0.00839915	0.667293	chr7	63054550	Island		ENSG00000227148	-118
cg18954504_TC11	0.46678	0.215076	0.251703	hyper	0.0253243	0.755459	chr17	36463898	Shore
cg20147031_TC11	0.645518	0.394129	0.25139	hyper	0.00977172	0.682015	chr15	26629353	Island		GABRB3	143705;143662;87413;-174;37319;144436;143714;-262;310187;137884;143724;87413;142978;144651
cg21321148_BC21	0.587413	0.33607	0.251343	hyper	0.000262144	0.352338	chr5	112333325	OpenSea		EPB41L4A	59460;85953;85989
cg04360793_BC11	0.669917	0.418601	0.251316	hyper	0.0168101	0.727147	chr1	79006676	Island		ADGRL4	30;229817;21570;21548;55;229815;181808;55;21536;275449;181724;21586;145
cg01992382_TC11	0.579201	0.328116	0.251085	hyper	0.0280353	0.765604	chr6	32096435	Island	Unclassified_Cell_type_specific	TNXB	12940;12879;1764;12904;12898;12787
cg11159034_TC21	0.578018	0.327042	0.250976	hyper	1.7473e-05	0.181959	chr7	67378533	OpenSea	Unclassified
cg21826699_TC21	0.532306	0.281711	0.250594	hyper	0.00321383	0.582736	chr12	80400659	OpenSea
cg09763644_BC11	0.334889	0.0843878	0.250501	hyper	0.0199067	0.739127	chr1	206930315	OpenSea		PIGR	16152
cg06257089_TC21	0.496022	0.245653	0.250369	hyper	0.00759273	0.657994	chr9	34330460	Shore		KIF24;NUDT2	-1191;-1222;954;954;891;954
cg23419190_BC21	0.846924	0.596558	0.250367	hyper	0.00360516	0.590797	chr1	163068654	OpenSea		RGS4	-709;-281;-707;-707;-121;-707;-707
cg23106045_TC21	0.674132	0.423775	0.250357	hyper	0.0108705	0.692155	chr1	143667790	Island
cg00401463_BC21	0.531781	0.281512	0.250269	hyper	3.27293e-05	0.206639	chr10	132164946	OpenSea		JAKMIP3	21230;60098;60137;100261;100242;98934;128269;47692;99000;100254;100239;99618;100239;24418;98931;98998;128610;100514;47432;100261;100229;99000
cg22646995_BC21	0.544298	0.294072	0.250226	hyper	0.00160979	0.516486	chr5	181114779	Island		ENSG00000248560	673
cg09656389_TC11	0.433558	0.18339	0.250168	hyper	0.00219776	0.543434	chr11	31818242	Island	Unclassified_Cell_type_specific	ENSG00000285283;PAUPAR;PAX6	5851;1858;1676;4091;1726;1679;5935;1855;1840;1976;1635;1676;5813;1884;5908;-309;-303;-280;-280;-331;-280;-304;-293
cg09827761_BC11	0.31387	0.0637114	0.250159	hyper	0.0309702	0.771597	chr15	66655054	Island	Unclassified_Cell_type_specific	LINC01169	72864
cg04209913_BC11	0.329586	0.0797782	0.249808	hyper	0.0155026	0.720306	chr5	37836144	Shore		GDNF;GDNF-AS1	3898;-652;-316;-316;-652;-1235;3543;-1321;24555
cg15921876_TC21	0.450208	0.200606	0.249602	hyper	4.88968e-06	0.135719	chr3	133674812	Island		INHCAP	12814;12814;12813;12886
cg07598619_BC21	0.909009	0.659567	0.249443	hyper	0.00330881	0.584475	chr5	2415731	OpenSea
cg25352328_BC21	0.472012	0.223069	0.248943	hyper	0.00526265	0.626447	chr5	151925256	Island		GLRA1	-419;-423;-404;-419
cg23366493_BC11	0.408423	0.159482	0.248941	hyper	0.00128113	0.498499	chr6	31308892	Shore	Promoter_Associated	ENSG00000229836	-342
cg24530147_TC11	0.890973	0.642078	0.248895	hyper	0.0272454	0.762029	chr3	139045052	Island		MRPS22;PRR23C	39246;-159
cg24212343_BC21	0.658427	0.409623	0.248804	hyper	0.000366778	0.380005	chr19	16096610	OpenSea		TPM4	19965;28910;8551;20537;20089;20171;20154;20519;20161;20049;15845;20930;7991;8460;16058;7891;20931;17108;19594;19589;20115;19958;29072;28877;20111;20669;17758;10316;15066
cg09621330_TC21	0.870468	0.621789	0.24868	hyper	0.00404866	0.602259	chr16	54651739	OpenSea		ENSG00000283258	5924
cg21669679_BC21	0.427441	0.178777	0.248664	hyper	0.00262448	0.561342	chr18	52340178	Shore		DCC;ENSG00000266335	-19;-1152
cg27436118_BC11	0.51829	0.270066	0.248224	hyper	0.0158911	0.722673	chr16	4679904	Shore		MGRN1	55062;-524;10783;-269;55078;55036;55080;54943;55058;54943;29517;-1444
cg11671688_BC13	0.574745	0.326556	0.248189	hyper	0.0019043	0.532359	chr6	109979872	Island		GPR6	1561;1616
cg23500924_BC21	0.521401	0.27324	0.248161	hyper	0.00754479	0.65784	chr5	141085652	OpenSea		PCDHB1-AS1	10751
cg18074954_TC11	0.358993	0.111025	0.247968	hyper	0.019448	0.737418	chr18	47261121	Island
cg25693769_BC21	0.876795	0.628877	0.247917	hyper	2.39573e-05	0.196743	chr3	33219620	Shore		SUSD5	-809;-826
cg19109461_TC21	0.855386	0.607481	0.247905	hyper	1.974e-06	0.106895	chr14	94397867	OpenSea		ENSG00000289541	7096
cg18961681_BC11	0.323661	0.0757953	0.247866	hyper	0.00518152	0.624908	chr7	32428045	Island	Unclassified_Cell_type_specific	ENSG00000284839;PDE1C	144;87
cg03813879_TC21	0.484168	0.236833	0.247335	hyper	0.000375915	0.383317	chr12	131452626	OpenSea	Unclassified	ENSG00000275232	2811
cg25129124_BC11	0.39828	0.151082	0.247198	hyper	0.00103299	0.480017	chr3	42685997	Island		KLHL40	460
cg27509642_BC21	0.766907	0.519725	0.247182	hyper	0.00748421	0.656284	chr12	129938247	OpenSea
cg19619405_BC11	0.284024	0.0370447	0.246979	hyper	0.00219222	0.542903	chr12	43552089	Island		ADAMTS20	115;-167
cg10406876_BC21	0.715593	0.468679	0.246914	hyper	0.0157188	0.72119	chr6	165091212	OpenSea
cg04075781_BC21	0.439422	0.19261	0.246812	hyper	0.00749813	0.656822	chr3	54120411	Shore		ENSG00000286353	4967
cg16027988_TC21	0.668697	0.422079	0.246618	hyper	0.00275006	0.56493	chr11	12216395	OpenSea		MICAL2	105804;78007;54239;54239;54316;105805;8670
cg26266427_TC11	0.810611	0.564245	0.246366	hyper	0.0032469	0.583747	chr6	32096061	Island		TNXB	13314;13253;2138;13278;13272;13161
cg14343513_BC11	0.782131	0.535775	0.246356	hyper	0.000985919	0.474415	chr17	80779473	OpenSea		RPTOR	234654;36186;234642;234635;234005;234596;234635
cg24371425_BC11	0.704505	0.458435	0.24607	hyper	0.00672979	0.646736	chr1	11501440	Island		DISP3;ENSG00000285833	22285;577
cg08832624_TC11	0.48863	0.242847	0.245783	hyper	0.0161801	0.724095	chr7	98470605	Island
cg18404374_BC21	0.520535	0.274871	0.245664	hyper	0.00628392	0.642719	chr3	26622060	Shore		LRRC3B;LRRC3B-AS1	-712;884
cg19764668_BC11	0.425436	0.179848	0.245588	hyper	0.0168931	0.727381	chr2	230203053	OpenSea		SP110;SP140	16961;16961;9853;16961;16932;16932;16932;16921;16937;16962;22677;16961;8495;16961;-571;-57
cg12808797_BC21	0.622039	0.376488	0.245551	hyper	0.00393768	0.599357	chr2	85951741	OpenSea
cg01811100_TC21	0.629064	0.383723	0.245341	hyper	0.0126713	0.704614	chr1	39692804	Island		HPCAL4;PPIE	-1370;-1318;-1318;622
cg09433162_TC21	0.548328	0.302992	0.245336	hyper	0.000701612	0.444373	chr7	154794665	Shore		DPP6	1071;489555;742267;907568;489223;940;944
cg18490614_TC11	0.557765	0.312433	0.245332	hyper	0.00149036	0.508725	chr15	26968215	Island		TVP23BP1	3298
cg19695507_BC21	0.387681	0.142383	0.245297	hyper	0.0192442	0.737418	chr10	13484193	OpenSea		BEND7	41995;15761;18784;18753;44822;15631;15767;41979;12762
cg03290530_BC11	0.375171	0.129935	0.245236	hyper	0.0233662	0.749993	chr3	137642684	OpenSea
cg21980043_TC11	0.273377	0.0282678	0.24511	hyper	0.00144679	0.507388	chr12	43552071	Island		ADAMTS20	133;-149
cg03438417_TC21	0.612194	0.367393	0.244801	hyper	1.59274e-06	0.0924098	chr3	126288482	Island		ENSG00000250934;ENSG00000251448	21728;777;10315;21735;12732;1838
cg06966811_TC11	0.488825	0.244193	0.244631	hyper	0.000804588	0.455107	chr14	56810071	Island	Unclassified_Cell_type_specific	OTX2	378;409;378;409;316;409;6623;319;152
cg25291037_TC21	0.538087	0.293479	0.244608	hyper	0.0166688	0.727147	chr2	132400312	OpenSea
cg21877680_BC11	0.578807	0.334405	0.244402	hyper	0.00404646	0.602259	chr8	43277364	Shore		ENSG00000234713	-540
cg01327602_TC21	0.605387	0.361149	0.244238	hyper	0.0136135	0.711124	chr19	55440671	Island		SHISA7	2630;2607
cg23478547_BC11	0.628544	0.384399	0.244144	hyper	0.0156322	0.721082	chr11	69444497	Shore	Unclassified	LINC02952	247
cg02477603_BC11	0.736094	0.491966	0.244127	hyper	0.0210884	0.74459	chr10	123274780	OpenSea
cg21513127_BC11	0.34209	0.098166	0.243924	hyper	0.00814031	0.663934	chr2	170770890	Shore	Unclassified	ERICH2;ERICH2-DT	-223;-215;515;511;522;-158;4012;-387;502;-87;-20;-20;-45;-47;-88;512;-118;-123;-115;-121;-100;-91;42781;-114;-121;-121;-65;-121;-116;-108;-65;-95;-108;-123
cg07584066_TC11	0.465072	0.221221	0.243851	hyper	0.0104097	0.687433	chr17	59565388	Island	Unclassified	DHX40	-223;-170;-222;-224;-235;-225
cg05768427_TC11	0.420722	0.177555	0.243167	hyper	0.000931489	0.468788	chr3	127915345	Island		KBTBD12;MGLL	-130;113;-130;136846
cg03216846_BC11	0.53668	0.293733	0.242948	hyper	0.00702158	0.64962	chr1	119001260	Island		ENSG00000226172;ENSG00000239216	133;146
cg20891558_TC21	0.577797	0.33485	0.242947	hyper	0.00963538	0.68112	chr2	74130724	Island		ENSG00000217702	141;6759
cg01498832_BC21	0.713428	0.470509	0.242919	hyper	0.00380168	0.594637	chr17	80709134	OpenSea		RPTOR	164315;201;164303;164296;163666;164257;164296;164260
cg04231085_BC11	0.553902	0.311058	0.242844	hyper	0.0137469	0.711589	chr16	85527696	OpenSea		GSE1	358171
cg12911732_BC11	0.38938	0.146607	0.242773	hyper	0.0252462	0.755036	chr1	50278650	OpenSea		LINC02808	42475;42512;1526
cg12752627_TC21	0.810173	0.567517	0.242657	hyper	0.00560557	0.631881	chr10	93067771	Shore	Unclassified_Cell_type_specific	CYP26C1;ENSG00000285846	6963;6973;4125
cg20587168_BC21	0.647435	0.405057	0.242378	hyper	0.000690783	0.443561	chr19	8698479	Shore		ACTL9	317;227
cg06708634_BC21	0.503568	0.261443	0.242125	hyper	0.000223586	0.34314	chr6	100459019	Shore		SIM1	4659;5903
cg09295799_BC21	0.71771	0.47565	0.24206	hyper	0.0126985	0.704614	chr6	5994002	Shore
cg21614690_BC21	0.699068	0.457059	0.242009	hyper	0.00236855	0.549659	chr12	116878425	Shore		HRK	1193;73;3017;2664
cg17270101_TC21	0.689373	0.44737	0.242004	hyper	0.00105644	0.480552	chr1	56820887	OpenSea		FYB2	-1190;-1482
cg02524205_TC11	0.722301	0.480573	0.241728	hyper	0.0238895	0.751177	chr6	167146363	OpenSea		TCP10L2	-20
cg10420854_TC21	0.653712	0.412113	0.241599	hyper	0.0143683	0.713576	chr6	41239659	OpenSea		RNA5SP207	-32
cg09887059_BC11	0.4218	0.180253	0.241546	hyper	0.00425689	0.606043	chr12	113478859	Island		LHX5-AS1	6867;6850;6843;6856;6839;6842;244;245
cg16375547_BC21	0.894778	0.653321	0.241457	hyper	0.000355654	0.37497	chr10	85724413	OpenSea		GRID1	642081;642383
cg19990022_BC21	0.804124	0.562733	0.241391	hyper	0.000872877	0.461952	chr5	141051034	OpenSea		PCDHB1;PCDHB1-AS1	-340;45369;11500;26991
cg01295399_TC11	0.666678	0.425361	0.241317	hyper	0.000119024	0.280232	chr10	49612232	Island		CHAT;SLC18A3	-876;-887;3137;-876;-876;1922
cg09730795_BC21	0.643588	0.402398	0.241189	hyper	0.0142132	0.713576	chr8	96162154	Shore		GDF6	-1347
cg07897248_TC11	0.340164	0.0990279	0.241136	hyper	0.00527626	0.626447	chr18	52340161	Shore		DCC;ENSG00000266335	-36;-1135
cg11570752_BC21	0.40426	0.163187	0.241074	hyper	0.0153888	0.719427	chr21	42746865	OpenSea	Promoter_Associated_Cell_type_specific	PDE9A	93229;93086;93086;60668;93086;93086;93110;93110;15107;93086;93086;93244;93086;93086;93115;93052;93086;93052;93086;93086;93086;93086;93086;93086
cg11671688_BC12	0.583205	0.342238	0.240966	hyper	0.00251276	0.555842	chr6	109979872	Island		GPR6	1561;1616
cg19906284_TC21	0.677307	0.436516	0.240791	hyper	0.00134702	0.501443	chr2	178531185	OpenSea		TTN;TTN-AS1	273458;276239;273458;276239;276239;276239;8358;8018;7972;2445;7961;2445;7746;8002;10002;2445;7893;2445;8170;2574;2445;2445;2445;7893;370;2445;7970;2445;7893;7960;2445;7893;2445;2445;3192;7893;7893;2445;7893;2445;7281;2828;2445;2420;2445;2420;2445;2420;2420;8009;7767;7666;8018;7964;7972;7978
cg02444433_BC11	0.847408	0.606754	0.240654	hyper	0.00614011	0.641365	chr5	23507360	OpenSea		PRDM9	-249;205;63774
cg21144120_BC11	0.613825	0.373192	0.240633	hyper	0.00298215	0.57401	chr6	28693422	OpenSea
cg16182148_BC11	0.337071	0.0965148	0.240557	hyper	0.00322526	0.58299	chr17	44014428	Island	Promoter_Associated_Cell_type_specific	TMEM101	536;8679;525;8724;5020;8712
cg24891434_BC11	0.369757	0.129331	0.240426	hyper	0.00146154	0.507973	chr11	70087925	Island		ANO1	2511;9608;2503;102018;9352
cg22799963_TC21	0.546183	0.305987	0.240195	hyper	0.00086167	0.461952	chr8	11679269	Island		GATA4	2310;2309
cg07434457_TC21	0.603047	0.362905	0.240141	hyper	0.00178004	0.524184	chr2	219358043	Shore
cg22637837_BC11	0.692302	0.452307	0.239995	hyper	0.00505599	0.62341	chr5	141350525	Shore	Unclassified	ENSG00000280026;PCDHGA1;PCDHGA2;PCDHGA3;PCDHGB1	138;20011;11765;6491;6696;426;423
cg00632657_BC11	0.824367	0.584375	0.239992	hyper	0.00151449	0.508759	chr10	27414407	Shore		PTCHD3	-38
cg25648436_BC11	0.601992	0.362009	0.239983	hyper	0.0104337	0.687603	chr19	58043159	Island		LETM1P2;ZSCAN1	-1433;9134
cg26351396_BC11	0.429798	0.189844	0.239954	hyper	0.00721307	0.651941	chr22	39598410	OpenSea	Unclassified	CACNA1I	27657;27657;27657;27657
cg03457729_BC11	0.309893	0.0700446	0.239848	hyper	0.000703536	0.444373	chr15	89410064	Shore		MIR9-3HG	31943
cg00652908_TC21	0.455153	0.215348	0.239805	hyper	0.00707443	0.650806	chr16	46844252	Island		CKBP1	367
cg15267091_BC21	0.771204	0.531412	0.239792	hyper	0.000644553	0.436073	chr2	120489042	OpenSea
cg20370296_TC21	0.766755	0.527142	0.239613	hyper	0.0100789	0.683651	chr8	144686562	Island	Promoter_Associated	ARHGAP39	-715
cg19909117_TC21	0.856033	0.616629	0.239403	hyper	0.000803148	0.454935	chr14	95752981	OpenSea	Unclassified_Cell_type_specific	ENSG00000257275	41234;41224;37501
cg19519351_TC21	0.611834	0.372502	0.239332	hyper	0.00825224	0.665524	chr4	44677702	Shore		GUF1;YIPF7	-792;-725;-718;855;855
cg18136963_BC11	0.354254	0.114976	0.239278	hyper	0.0210545	0.74459	chr6	138692009	Shore	Unclassified	NHSL1;NHSL1-AS1	563;563;-539
cg16175885_BC21	0.560744	0.321552	0.239192	hyper	0.00559063	0.631881	chr11	32749762	OpenSea		CCDC73	44897;44901;44849
cg20961509_TC21	0.883835	0.64493	0.238905	hyper	7.68999e-05	0.257518	chr10	34959492	OpenSea
cg21700663_BC21	0.657288	0.418451	0.238837	hyper	0.0151301	0.718056	chr15	100553695	Shore		PRKXP1	5260
cg08425796_TC11	0.524995	0.286218	0.238777	hyper	0.0261593	0.758557	chr22	50542692	Shore	Unclassified_Cell_type_specific	ENSG00000273272;ENSG00000289947;KLHDC7B-DT	1584;-844;215
cg02286380_TC11	0.723728	0.485056	0.238672	hyper	0.000939955	0.469558	chr17	4717910	OpenSea		ARRB2	7314;7186;7278;7278;7276;7217;7217;2321;7213;7267;7280;7211;7219;474
cg05485345_BC21	0.702589	0.463961	0.238628	hyper	0.0113623	0.695693	chr3	128007340	OpenSea		MGLL	44851
cg04519487_TC11	0.466859	0.228277	0.238582	hyper	0.00109777	0.484317	chr15	52112780	Island	Unclassified_Cell_type_specific	BCL2L10	-4;-11
cg11857704_TC11	0.384552	0.145974	0.238578	hyper	0.00995059	0.682604	chr2	3703362	Island		DCDC2C;ENSG00000224661	-213;792
cg18310658_BC21	0.521939	0.283477	0.238463	hyper	0.0294954	0.769021	chr2	229273488	Shelf	Unclassified
cg11104088_TC11	0.507323	0.268867	0.238456	hyper	0.0896466	0.831969	chr10	7817713	Shore		TAF3	-792;-792;-815;-792;-784;-791;-792;-803
cg26346108_TC21	0.576297	0.338346	0.237951	hyper	7.08313e-05	0.256392	chr19	34838737	Shore	Unclassified	LINC02965	848;-353;-389;-353;156;-402;-340;-450;-353;-355;-402;-782;-340
cg10476773_BC11	0.518688	0.28075	0.237938	hyper	0.0158007	0.721756	chr5	177985687	Island	Unclassified_Cell_type_specific
cg11002686_BC21	0.789778	0.551932	0.237846	hyper	0.0116627	0.697449	chr7	55344989	Island
cg24856673_TC21	0.560295	0.322547	0.237747	hyper	0.017993	0.732388	chr12	1907968	Island	Unclassified_Cell_type_specific	CACNA2D4	10670;10685;7260;10579;10506;10564;7260;10699
cg20361407_TC21	0.752314	0.51462	0.237694	hyper	0.00539443	0.627579	chr2	241558513	Shore		BOK;BOK-AS1	7089;-232;465
cg27049094_TC21	0.739565	0.502016	0.237548	hyper	0.000214449	0.340336	chr2	74840589	OpenSea	Unclassified_Cell_type_specific	HK2	6462;5419
cg02691463_TC21	0.748363	0.510862	0.237501	hyper	0.00112698	0.487867	chr2	38281153	OpenSea
cg15739772_TC21	0.68664	0.449396	0.237244	hyper	0.00731659	0.653621	chr3	163779715	OpenSea
cg20360598_BC21	0.666713	0.429577	0.237136	hyper	0.0105769	0.688255	chr15	48226255	OpenSea		SLC12A1	404;18721;19953;19953;34490;34591;34607;47817;34573;19953;3927;1929
cg22620090_BC11	0.58054	0.343413	0.237126	hyper	0.0359906	0.781132	chr6	104953118	Island		LIN28B	16502;12252
cg10640845_BC11	0.4176	0.180702	0.236898	hyper	0.00347191	0.586519	chr19	1775212	Island		ONECUT3	21706
cg11043002_TC21	0.759947	0.523221	0.236726	hyper	0.00042803	0.39644	chr5	178449862	OpenSea		COL23A1	112377;112865;127688;112377;140532;127857
cg02331025_TC21	0.717139	0.480569	0.23657	hyper	0.000550769	0.420355	chr5	37835863	Shore		GDNF;GDNF-AS1	4179;-371;-35;-35;-371;-954;3824;-1040;24274
cg05312293_TC21	0.689334	0.452911	0.236423	hyper	0.00445603	0.610454	chr16	85812110	OpenSea
cg08204783_TC21	0.559485	0.323173	0.236313	hyper	0.000536328	0.420102	chr19	12513865	Shore		ENSG00000196826;ZNF709	37610;-10;-31
cg25950625_TC11	0.299434	0.0631692	0.236265	hyper	0.0476785	0.798605	chr5	41510014	Island		PLCXD3	615;588
cg05290058_BC11	0.4266	0.190395	0.236205	hyper	0.0185468	0.734381	chr11	2869321	Island		KCNQ1DN	-712
cg15368455_BC21	0.484411	0.24823	0.236181	hyper	4.44637e-05	0.2134	chr5	37835856	Shore		GDNF;GDNF-AS1	4186;-364;-28;-28;-364;-947;3831;-1033;24267
cg11671688_BC11	0.485771	0.249633	0.236138	hyper	0.00367635	0.593099	chr6	109979872	Island		GPR6	1561;1616
cg14431361_BC21	0.729184	0.49312	0.236064	hyper	0.000984277	0.474415	chr17	72615247	OpenSea		LINC00511	25226;-112;3155;3167;3192
cg05516372_BC21	0.72477	0.48874	0.23603	hyper	0.0178532	0.731883	chr11	91261658	OpenSea	Unclassified_Cell_type_specific
cg26958838_BC11	0.671351	0.43533	0.23602	hyper	0.0155244	0.720772	chr5	2415911	OpenSea
cg09280691_BC21	0.66774	0.431813	0.235928	hyper	0.00627022	0.642719	chr6	23523384	OpenSea		ENSG00000289368	60930;60900;60922;60919
cg16287451_BC21	0.785382	0.549552	0.23583	hyper	0.0173231	0.728767	chr8	144711562	Shore	Unclassified_Cell_type_specific
cg10034096_TC11	0.342505	0.10669	0.235815	hyper	6.07402e-05	0.244246	chr6	72182597	Island		RIMS1	295573;295894;-155;295573;295573;295573;296047;295573;296047;295894
cg25482900_BC11	0.424074	0.188271	0.235803	hyper	0.00559452	0.631881	chr5	168529906	Island		FBLL1	601
cg13561879_TC21	0.617756	0.381968	0.235788	hyper	0.000403927	0.389297	chr8	35235169	Island		UNC5D	-596;-306;-606;-596
cg14910175_BC21	0.747016	0.511326	0.23569	hyper	0.00357463	0.589309	chr10	130042690	Shelf		C10orf143	68121
cg12695501_BC21	0.784133	0.548455	0.235677	hyper	0.000932328	0.46892	chr8	69581808	OpenSea		SULF1	17712;17760;115184;88961;89015;115184;17946;89015
cg16519192_BC11	0.371862	0.136211	0.235651	hyper	0.000759185	0.452253	chr12	115599321	OpenSea		ENSG00000257407	2401;40414
cg22619904_BC21	0.553399	0.317865	0.235533	hyper	0.0166265	0.727147	chr8	136182895	OpenSea		LINC02055	135801;135801;135801
cg24301620_TC11	0.432181	0.196712	0.235469	hyper	0.000215594	0.340336	chr6	101398996	Island		GRIK2	152;5250;5250;5250;5250;11;5250;4849;5250;5250;203;5288;208;208;217739;5250;217739;13426;5250;5250;5250;5250;5250;436295
cg16559389_TC21	0.507992	0.27255	0.235442	hyper	0.00022913	0.34314	chr11	69774024	Shore		FGF4	1141;1318
cg08670906_TC21	0.714762	0.479443	0.23532	hyper	0.00827012	0.665524	chr6	1603846	Shore	Unclassified	FOXCUT	2192
cg12152002_TC21	0.400666	0.16537	0.235296	hyper	0.00123203	0.494473	chr14	56812778	Shore		OTX2;OTX2-AS1	3916;-405;-513;-455;-493;-501
cg09010107_BC21	0.526907	0.291628	0.235279	hyper	0.0068378	0.647842	chr1	170669666	OpenSea		PRRX1	6938;5535;6532;5729
cg03554962_BC21	0.908989	0.673741	0.235248	hyper	0.000527142	0.418148	chr16	86370817	OpenSea
cg05059566_TC21	0.413124	0.177894	0.23523	hyper	0.0113834	0.695851	chr4	80197493	Shore	Unclassified_Cell_type_specific	PRDM8;PRDM8-AS1	12223;-10;13208;12223;-82
cg25372296_BC11	0.35078	0.115706	0.235074	hyper	0.0129448	0.705492	chr1	98044772	Shore		MIR137HG	687;5092;1376;1453;1450;534;1429
cg06832898_TC11	0.434913	0.199867	0.235046	hyper	0.0229047	0.749245	chr16	88967377	Island	Unclassified_Cell_type_specific	CBFA2T3	9831;9704
cg13592931_TC21	0.658459	0.423506	0.234953	hyper	0.000208479	0.339787	chr5	140856011	Shore		PCDHA1;PCDHA10;PCDHA2;PCDHA3;PCDHA4;PCDHA5;PCDHA6;PCDHA7;PCDHA8;PCDHA9	69720;69871;114;1;128;61159;54954;48937;48943;34374;34398;27946;28051;21742;14824;7629
cg17463287_TC21	0.737279	0.502376	0.234903	hyper	0.00161234	0.516486	chr16	71441432	Island	Unclassified	TLE7	623
cg03895857_TC21	0.921068	0.686168	0.234901	hyper	3.1216e-05	0.206639	chr15	26670605	Island		GABRB3	102453;102410;46161;103184;102462;268935;96632;102472;46161;101726;103399
cg18308184_TC21	0.479184	0.2443	0.234884	hyper	4.38052e-05	0.2134	chr4	21697812	OpenSea		ENSG00000248343;KCNIP4	362;250820;-37;250961;250934
cg14319235_BC21	0.588651	0.353854	0.234796	hyper	0.000638357	0.43419	chr1	79006597	Island		ADGRL4	109;229896;21649;21627;134;229894;181887;134;21615;275528;181803;21665;224
cg17285931_BC11	0.735373	0.500691	0.234682	hyper	0.00591161	0.636137	chr2	239283712	OpenSea		HDAC4	40894;117238;25501;117309;14928;117943;14819
cg17229633_TC21	0.623669	0.389703	0.233966	hyper	0.00204284	0.537337	chr2	44016498	OpenSea
cg10081626_BC11	0.833864	0.599928	0.233936	hyper	0.000631088	0.43419	chr10	101566459	Island
cg08400494_TC11	0.392301	0.158525	0.233775	hyper	0.0396526	0.788992	chr13	110666143	OpenSea		CARS2	47461;11951;39974;10882;16997;-412;-392;1316;-405;-351
cg10642330_TC11	0.512381	0.278617	0.233764	hyper	0.0213179	0.745008	chr20	37521659	Island	Unclassified_Cell_type_specific	BLCAP;NNAT	6204;6218;2893;-1355;6065;6074;6220;6273;-1069;6220;35;453;418;398;409;408
cg15771408_BC21	0.718129	0.484414	0.233715	hyper	0.00205454	0.537337	chr4	153528025	OpenSea		TMEM131L	61677;61679;61665
cg07241675_TC11	0.54292	0.309248	0.233672	hyper	0.0515263	0.801841	chr7	99469520	Shelf
cg22891600_TC21	0.520924	0.287285	0.233639	hyper	0.00527268	0.626447	chr2	103401861	OpenSea		ENSG00000286290	39779
cg08658787_TC11	0.618003	0.384422	0.233581	hyper	0.000103327	0.278106	chr12	113478841	Island		LHX5-AS1	6849;6832;6825;6838;6821;6824;226;227
cg04559779_BC21	0.448409	0.215049	0.233359	hyper	0.00445812	0.610454	chr8	64379173	Shore		MIR124-2;MIR124-2HG	24;1213;5992;5941;5941;5943;6022;5941;-59;1744;5868
cg11153071_TC11	0.573157	0.339868	0.233289	hyper	0.0181672	0.733364	chr17	80774277	OpenSea		RPTOR	229458;30990;229446;229439;228809;229400;229439
cg08855133_BC21	0.837632	0.60449	0.233142	hyper	0.0115815	0.697038	chr1	41938943	OpenSea		HIVEP3	96983
cg12828654_BC21	0.555225	0.322185	0.233041	hyper	0.0206959	0.743149	chr10	125283430	OpenSea
cg27357918_TC11	0.92282	0.68979	0.233029	hyper	0.00505964	0.62341	chr4	651467	Island	Unclassified_Cell_type_specific	PDE6B	25883;-92;-518;25894;-518;-806
cg08214455_TC21	0.735968	0.503123	0.232845	hyper	0.00210246	0.539411	chr16	34014990	Island		ENSG00000259990;ENSG00000283065	-1159;-270
cg09920172_BC11	0.648571	0.415803	0.232768	hyper	0.0861372	0.82968	chr19	3870808	Island		FTLP5	-183
cg11279358_TC21	0.470019	0.237327	0.232692	hyper	0.00133173	0.500337	chr21	31655483	Shelf	Unclassified_Cell_type_specific	SOD1-DT	4018
cg23831798_TC11	0.545003	0.312325	0.232678	hyper	0.00214385	0.540065	chr19	291964	Island	Unclassified_Cell_type_specific	PLPP2	-570;-778;-560;-581;-565
cg21625762_BC21	0.696965	0.464416	0.23255	hyper	0.00148586	0.508725	chr16	67554185	OpenSea		ENSG00000261386;ENSG00000280214	9774;-1249
cg23715407_TC21	0.846976	0.614532	0.232444	hyper	0.000244845	0.348303	chr14	94908075	OpenSea
cg00678361_BC21	0.480347	0.247924	0.232423	hyper	0.00116898	0.490441	chr8	144354269	Island		ENSG00000271698;SLC52A2;TMEM249	1341;-384;134;-375;-721;20312;577;646;663;663;686;668;-198
cg26202588_TC21	0.838804	0.606479	0.232326	hyper	0.000187697	0.326284	chr22	29660070	OpenSea		NF2	56121;56467;56502;55984;56343;56437;56323;5413;56453;56071;56071;56482;56437;56514;56437
cg00408067_TC11	0.574135	0.341815	0.23232	hyper	0.0113053	0.695311	chr6	142088142	Shore		NMBR;NMBR-AS1	58981;-91
cg14206066_BC21	0.336585	0.104368	0.232216	hyper	0.0058698	0.635632	chr13	98998995	OpenSea	Unclassified_Cell_type_specific	DOCK9	16786;87399;87631;17058;87412;16746;17058;85182
cg05200998_BC21	0.879009	0.647052	0.231957	hyper	0.000231361	0.34314	chr2	241558509	Shore		BOK;BOK-AS1	7085;-236;469
cg01721245_TC21	0.664544	0.432604	0.23194	hyper	0.000399689	0.387419	chr15	48192172	OpenSea		CTXN2;CTXN2-AS1;SLC12A1	507;14050;13705;126;-611;-480;-789;407;508;524;13734;490
cg07553378_BC21	0.687592	0.455757	0.231836	hyper	0.0084253	0.667999	chr7	50658889	OpenSea		GRB10	134081;134574;73465;46413;73465;124008;134548;68230;68104;97176;123557;97015;133796;134544
cg22151446_TC11	0.365144	0.13338	0.231764	hyper	0.0204621	0.741804	chr5	141431238	Island		PCDHGA1;PCDHGA10;PCDHGA11;PCDHGA12;PCDHGA2;PCDHGA3;PCDHGA4;PCDHGA5;PCDHGA6;PCDHGA7;PCDHGA8;PCDHGA9;PCDHGB1;PCDHGB2;PCDHGB3;PCDHGB4;PCDHGB5;PCDHGB6;PCDHGB7	100724;18251;10187;10010;731;649;92478;87204;87409;76217;67076;57347;48496;38605;28460;81139;71244;60996;43540;33291;23217;13561
cg03829739_TC21	0.631325	0.39965	0.231675	hyper	0.0240148	0.751527	chr7	56447817	Shore		ENSG00000237268	560;595
cg25610515_BC11	0.430922	0.199366	0.231557	hyper	0.0220221	0.747513	chr1	23169084	Shore		ENSG00000289014;LUZP1	-1194;8725;-266;-238
cg22898924_TC21	0.669319	0.437774	0.231545	hyper	0.00411324	0.602973	chr19	4903940	OpenSea		ARRDC5;UHRF1	-1072;-1043;860
cg12094556_BC22	0.596536	0.36508	0.231456	hyper	0.0225196	0.748717	chr8	3536840	OpenSea		CSMD1	1457862;1458133;1458133;1457862;1458075
cg15389265_BC21	0.575926	0.344477	0.231449	hyper	0.000876571	0.461952	chr17	57629561	OpenSea		MSI2	372802;188871;373038;372548;373710;343717;334876;142500;373018;372779;3989;2646
cg04998590_BC21	0.700194	0.468821	0.231373	hyper	0.0049938	0.622296	chr4	15906411	OpenSea
cg25960393_BC21	0.314405	0.0831199	0.231285	hyper	0.0113004	0.695311	chr8	9249049	OpenSea		PPP1R3B-DT	-555;-368;-491;-294;59528;-395
cg06776709_TC21	0.879874	0.648602	0.231271	hyper	0.000604947	0.431636	chr7	139336509	Shelf
cg27242132_TC11	0.401392	0.17016	0.231232	hyper	0.0289019	0.767697	chr4	80198024	Island	Unclassified_Cell_type_specific	PRDM8;PRDM8-AS1	12754;521;13739;12754;-613
cg22180350_TC21	0.64487	0.413649	0.231221	hyper	0.00999923	0.682604	chr4	182339668	OpenSea		TENM3	195681;96266;194978
cg01519784_BC11	0.359993	0.128909	0.231084	hyper	0.000613579	0.43185	chr19	35959994	Island	Unclassified_Cell_type_specific	ENSG00000267388	-518
cg05628616_TC21	0.542206	0.31123	0.230976	hyper	0.0221403	0.74762	chr12	80400799	OpenSea		PTPRQ	-1379
cg11647681_TC21	0.39871	0.167786	0.230924	hyper	0.00159779	0.516486	chr5	141430594	Shore	NonGene_Associated	PCDHGA1;PCDHGA10;PCDHGA11;PCDHGA12;PCDHGA2;PCDHGA3;PCDHGA4;PCDHGA5;PCDHGA6;PCDHGA7;PCDHGA8;PCDHGA9;PCDHGB1;PCDHGB2;PCDHGB3;PCDHGB4;PCDHGB5;PCDHGB6;PCDHGB7	100080;17607;9543;9366;87;5;91834;86560;86765;75573;66432;56703;47852;37961;27816;80495;70600;60352;42896;32647;22573;12917
cg22760004_TC21	0.49622	0.265401	0.230818	hyper	0.00962534	0.68112	chr18	21439610	OpenSea		ENSG00000265751;GREB1L	11408;73569;197252;197378;197351;76017;197368
cg24896649_TC11	0.281811	0.0510159	0.230795	hyper	0.00412763	0.60349	chr4	187995572	OpenSea		ZFP42	-199;-199
cg25275090_BC21	0.619868	0.389134	0.230734	hyper	0.032718	0.775187	chr2	9739382	OpenSea
cg15196197_BC11	0.313904	0.0831787	0.230725	hyper	0.0275435	0.763293	chr6	32096796	Island	Unclassified_Cell_type_specific	TNXB	12579;12518;1403;12543;12537;12426
cg11931211_TC11	0.817666	0.586962	0.230704	hyper	0.0170156	0.727671	chr12	130337816	Island		PIWIL1	-71;-320;-292
cg01100603_BC21	0.58602	0.355325	0.230696	hyper	0.0125616	0.703627	chr18	50561686	Shore		MAPK4	1599;1553;1044;1544
cg09619302_BC21	0.474448	0.243775	0.230673	hyper	0.00282731	0.567189	chr10	5684421	Shore		TASOR2	-440;-521;-521;-544;-417;-527;-417;-310;-417;-417;-427;-424
cg08024910_TC21	0.570711	0.340097	0.230614	hyper	0.000638581	0.43419	chr6	156509043	OpenSea
cg15551881_BC21	0.571111	0.340504	0.230607	hyper	0.00263263	0.561342	chr9	120926437	Shelf	Unclassified	TRAF1	360;2737
cg00747647_BC11	0.386045	0.155456	0.230589	hyper	0.00275862	0.56493	chr19	9934765	Shore	Unclassified	OLFM2	1751;1560
cg09863368_BC11	0.590052	0.359611	0.230442	hyper	0.00407456	0.602259	chr12	2753253	Island		IQSEC3P1;ITFG2-AS1	-120;59650;41768
cg02655630_TC21	0.49465	0.264282	0.230368	hyper	3.42005e-05	0.206639	chr20	46030302	Island	Unclassified_Cell_type_specific	SLC12A5	1078;1118;970;1087;8612;1293;1120;1120;1120;1106;1120;1120;1120
cg09502866_BC21	0.567282	0.337033	0.230249	hyper	0.00748223	0.656189	chr11	2869243	Island		KCNQ1DN	-790
cg10424681_TC11	0.782998	0.553012	0.229986	hyper	0.00344732	0.586355	chr6	4079116	Island		C6orf201;FAM217A	-101;-93;8229;8217;106;22;-15;19;7912
cg24634655_TC11	0.533735	0.304025	0.22971	hyper	0.0153176	0.719278	chr19	46733661	OpenSea		STRN4	13203;12745;4512;2689;12790;13221;13334;13285;13285;5847;12170;-211
cg26070300_TC11	0.308836	0.0791645	0.229672	hyper	0.00530578	0.626609	chr9	72193768	OpenSea		GDA	44293;-54;44417;44328;44315;79173
cg09073539_BC11	0.335603	0.105941	0.229662	hyper	0.000116359	0.279322	chr10	100750700	Shore		PAX2	15097;4521;5118;4480;4989;5118;4989;1850;15304
cg06574716_TC11	0.483291	0.253718	0.229573	hyper	0.020535	0.742087	chr19	43827087	OpenSea	Promoter_Associated	LYPD5;ZNF283	120;113;-308;-337;-1109;-287;-1112;-1115;-234;-291;-268
cg02523872_BC21	0.765343	0.535888	0.229455	hyper	0.00518837	0.624908	chr2	21754527	OpenSea		ENSG00000233005	533352
cg18314193_BC21	0.357611	0.128247	0.229364	hyper	0.00850938	0.669114	chr20	61352454	OpenSea		CDH4	100193
cg15922174_BC11	0.285102	0.0557688	0.229333	hyper	0.0212838	0.744799	chr9	123373719	Island	Unclassified_Cell_type_specific	CRB2	4940;17549;17522
cg18538340_TC21	0.643473	0.414285	0.229188	hyper	0.00408285	0.602259	chr3	133037936	Shore		ENSG00000249725;TMEM108	-883;-455;-455;-466;-481;-472
cg12094556_BC21	0.579402	0.350412	0.22899	hyper	0.0278693	0.765272	chr8	3536840	OpenSea		CSMD1	1457862;1458133;1458133;1457862;1458075
cg07954334_BC21	0.683026	0.454072	0.228955	hyper	0.00134503	0.501378	chr17	82582491	Shore		FOXK2	62778;-284;62759;23127;23151
cg13475578_BC21	0.820981	0.592048	0.228934	hyper	0.0131463	0.707415	chr12	99154772	OpenSea		ANKS1B	-279;-279;829500;319;829466;96;-7;-25;-25;91664;830165;-56
cg11095383_BC11	0.434823	0.205916	0.228907	hyper	1.5135e-06	0.0924098	chr5	140795302	Island		ENSG00000279726;PCDHA1;PCDHA2	6264;26892;33248;6155;9011;9162;450;443;450
cg24138325_TC11	0.435377	0.206506	0.228871	hyper	0.0578337	0.809548	chr8	1950104	OpenSea		ARHGEF10;KBTBD11-OT1	6450;6510;126178;123993;126089;126116;67448;179002;186216
cg01285926_BC11	0.638467	0.409707	0.22876	hyper	0.00309346	0.578321	chr7	56174861	Island		ENSG00000233028	-773
cg23620902_TC21	0.314737	0.0859922	0.228745	hyper	0.00132509	0.500252	chr2	118808756	OpenSea		LINC01956	26355
cg10350492_TC21	0.477666	0.248986	0.228679	hyper	0.00253348	0.557023	chr5	33937568	Island	Unclassified_Cell_type_specific	RXFP3	1182
cg13080565_TC11	0.362928	0.134258	0.22867	hyper	0.0283002	0.766379	chr6	101398921	Island		GRIK2	77;5175;5175;5175;5175;-64;5175;4774;5175;5175;128;5213;133;133;217664;5175;217664;13351;5175;5175;5175;5175;5175;436220
cg24131359_TC11	0.784212	0.555604	0.228608	hyper	0.00722057	0.65211	chr12	68953214	OpenSea		CPM	10056
cg08259514_TC11	0.319585	0.0909927	0.228593	hyper	0.00499584	0.622296	chr16	1081634	Shore
cg26039305_TC21	0.447611	0.219122	0.228489	hyper	0.00511961	0.624854	chr11	43558328	OpenSea		ENSG00000283217;MIR670	1892;-1328
cg02434836_BC21	0.376845	0.14846	0.228384	hyper	0.00636877	0.643374	chr4	574416	Shore		TMEM271	1880
cg14499563_BC21	0.439493	0.211161	0.228332	hyper	0.00133753	0.501357	chr13	36430898	Shore		CCNA1	-1005;-622
cg06424065_BC11	0.498158	0.269827	0.228331	hyper	0.0186398	0.734624	chr4	6245913	Island		ENSG00000288588	350
cg07189272_BC21	0.48395	0.25565	0.228299	hyper	0.00410882	0.602597	chr10	130737874	OpenSea
cg15878616_BC11	0.574167	0.345872	0.228295	hyper	0.0214276	0.745598	chr20	53875670	OpenSea		SUMO1P1	-112
cg09639151_TC11	0.383303	0.155156	0.228148	hyper	0.00333494	0.584475	chr5	141431353	Island		PCDHGA1;PCDHGA10;PCDHGA11;PCDHGA12;PCDHGA2;PCDHGA3;PCDHGA4;PCDHGA5;PCDHGA6;PCDHGA7;PCDHGA8;PCDHGA9;PCDHGB1;PCDHGB2;PCDHGB3;PCDHGB4;PCDHGB5;PCDHGB6;PCDHGB7	100839;18366;10302;10125;846;764;92593;87319;87524;76332;67191;57462;48611;38720;28575;81254;71359;61111;43655;33406;23332;13676
cg11055991_BC21	0.73843	0.510437	0.227993	hyper	0.0149892	0.717853	chr7	158487718	Shore		PTPRN2	100056;99994;100106;100071
cg11776255_TC21	0.67539	0.447458	0.227932	hyper	0.00729406	0.653621	chr17	34221297	OpenSea
cg14323293_TC21	0.585734	0.357819	0.227915	hyper	0.000373795	0.382398	chr9	95517794	Shore		PTCH1	-1135;-1135;-736;-822;-736
cg04457979_TC11	0.2814	0.0535349	0.227865	hyper	0.0179513	0.732292	chr11	2869417	Island		KCNQ1DN	-616
cg12283482_BC21	0.665358	0.437518	0.22784	hyper	0.0166451	0.727147	chr4	56388588	Shore		AASDH	-1128;-1118;-1129;-1096;-1079;-1087;-1164;-1079;-1115
cg08947007_TC21	0.411481	0.183908	0.227573	hyper	0.00932468	0.677565	chr5	176809198	Shore		UNC5A	-1361;-1321
cg10475970_TC21	0.584715	0.357154	0.227561	hyper	0.0021712	0.541513	chr5	141392945	Island	Unclassified_Cell_type_specific	PCDHGA1;PCDHGA2;PCDHGA3;PCDHGA4;PCDHGA5;PCDHGA6;PCDHGA7;PCDHGA8;PCDHGB1;PCDHGB2;PCDHGB3;PCDHGB4	62431;54185;48911;49116;37924;28783;19054;10203;312;2788;42846;32951;22703;5247
cg10645211_TC11	0.771469	0.544022	0.227447	hyper	0.00616337	0.641561	chr7	6591629	Shore		INTS15	-128;1608;1485
cg22371492_BC11	0.319878	0.0924485	0.22743	hyper	0.00892655	0.673241	chr1	170668655	Shelf		ENSG00000271811;PRRX1	1274;5927;4524;5521;4718
cg02692938_BC21	0.808702	0.581401	0.227301	hyper	0.00341121	0.585476	chr8	75120274	OpenSea
cg09727935_TC11	0.563206	0.335972	0.227234	hyper	0.00101891	0.47857	chr6	104940596	Island		ENSG00000290011;LIN28B;LIN28B-AS1	-1028;3980;-270;-68;467;668;852;455;-221;449
cg11460110_TC11	0.727421	0.500261	0.22716	hyper	0.00254325	0.557671	chr6	30562681	OpenSea		PRR3	5367;5365;5401;5386;2650
cg04857395_BC21	0.868674	0.641552	0.227122	hyper	3.48884e-05	0.206639	chr4	3514910	Island		LRPAP1	17511;17240;17513
cg11157253_BC21	0.549136	0.32213	0.227006	hyper	0.0224505	0.748717	chr15	96362500	Shore		ENSG00000259275	8263;8110;8111;8118;8153;8149;8149;8149
cg09167951_TC21	0.757154	0.530337	0.226816	hyper	0.0117745	0.697564	chr4	138487818	OpenSea		LINC00499	178042;178080;178058;178091;178080;178087;178080;178080;178023;178043;178058;178099;178020;178020;178076;178076
cg14444957_BC21	0.650675	0.423879	0.226796	hyper	0.00700258	0.648933	chr17	51630525	OpenSea		CA10	527539;529493;528190;529478
cg15504461_TC21	0.57708	0.350314	0.226766	hyper	0.0115317	0.696825	chr3	147423093	Shore		ZIC1	29671;1766
cg09980058_BC11	0.264271	0.0375406	0.226731	hyper	0.00864326	0.671335	chr19	18787516	Island	Unclassified_Cell_type_specific	COMP	3790;3790;3790;-480
cg10283695_BC21	0.560885	0.334156	0.226729	hyper	0.0128365	0.704967	chr11	107594484	Shelf		ELMOD1	3078;2586;3337;3235;3393
cg25199283_TC21	0.323845	0.0971486	0.226696	hyper	6.52758e-05	0.247379	chr1	37633593	Shore		RSPO1	1300;1024;1073;1073
cg18161890_TC11	0.639654	0.413135	0.22652	hyper	0.00409325	0.602259	chr12	52601466	Island	Unclassified_Cell_type_specific	KRT72;KRT73-AS1	-33;-2;73;-2;-56;-1
cg14737994_BC21	0.810594	0.584161	0.226434	hyper	0.000449989	0.402903	chr19	9363452	Shore		ZNF177;ZNF559-ZNF177	432;421;39228;39273;38740;39254;39273;39255;39157;39250;39273;39275;39255;38740;39255;39278;39111;39161;439
cg11254700_BC11	0.565274	0.338857	0.226417	hyper	0.0347148	0.77881	chr19	53058133	Island
cg25119497_BC21	0.627963	0.401561	0.226402	hyper	0.0131635	0.707415	chr1	235987346	OpenSea		NID1	77745;77764
cg03099208_BC21	0.449381	0.223007	0.226374	hyper	0.00272512	0.563715	chr7	8434914	Island		NXPH1	1305;-281;-149
cg26914865_TC21	0.574854	0.348578	0.226276	hyper	0.0226694	0.748717	chr19	13624202	OpenSea		CACNA1A	8824;288
cg24094073_BC21	0.767888	0.541665	0.226223	hyper	0.0113493	0.695693	chr1	37767456	Shelf
cg02349186_BC21	0.367441	0.141223	0.226218	hyper	0.0175184	0.730253	chr2	237923671	OpenSea	Unclassified	ENSG00000288857	39060
cg14781605_BC21	0.564951	0.338747	0.226205	hyper	0.00648123	0.64375	chr1	21538403	OpenSea		ALPL	29006;28980;28977;28975
cg02891314_BC21	0.783309	0.557195	0.226114	hyper	0.0692281	0.818913	chr5	180314120	Island		GFPT2	39217
cg10720000_BC11	0.682215	0.456197	0.226017	hyper	0.0155339	0.720816	chr7	57424931	Island		SAPCD2P2;VN1R28P	428;-1205
cg07630453_BC21	0.906947	0.681054	0.225893	hyper	0.000103745	0.278106	chr5	5136537	Shelf		ADAMTS16-DT	3617;2873;1919;3391
cg10743727_TC21	0.549725	0.323901	0.225823	hyper	0.0211261	0.74459	chr19	56983294	OpenSea
cg15819333_BC21	0.691308	0.465681	0.225627	hyper	0.0327518	0.775256	chr16	85798485	Shore		COX4I1;EMC8	-1223;-1153;-1127;-1210;-1212;-1208;-148;-1213;-1198;-1211;-1275;-1169;-1212;-1137;1060;1124;912
cg21711132_BC21	0.46089	0.235311	0.225579	hyper	0.00260213	0.560684	chr15	26970805	Island		GABRG3	-588;-376;-639
cg16267202_BC21	0.771131	0.5457	0.225432	hyper	0.000320462	0.369288	chr12	16113181	OpenSea
cg16929081_BC21	0.394443	0.169013	0.22543	hyper	0.000290325	0.36648	chr16	12896585	OpenSea
cg06243312_BC21	0.308906	0.0834939	0.225412	hyper	0.000912203	0.466339	chr4	8868598	Shore		HMX1	3242;3025
cg05324393_TC21	0.605866	0.380486	0.22538	hyper	0.00214623	0.540065	chr6	28954449	OpenSea
cg25413360_BC11	0.486075	0.260744	0.225331	hyper	0.00116582	0.490441	chr20	52973656	Shore		TSHZ2	1298
cg26808617_TC21	0.781676	0.556357	0.225319	hyper	0.0158836	0.722481	chr14	71931729	Shore		RGS6	-1416;-700;-1387;-888
cg08704562_BC11	0.389202	0.164029	0.225173	hyper	0.00564783	0.632247	chr19	38396149	Island	Promoter_Associated	SPRED3	5949;6537;7728;7452
cg23624808_TC21	0.32286	0.0978445	0.225016	hyper	0.00128175	0.498499	chr18	35267825	Island	Unclassified_Cell_type_specific	ENSG00000274184;ZSCAN30	-393;22405;22408;22373;22405;22397;124;22421
cg03994820_TC11	0.578858	0.353872	0.224986	hyper	0.00857072	0.669714	chr3	308999	Island		CHL1;RPS8P6	111355;112236;112228;111709;112216;110992;91464;324
cg17107388_BC11	0.679351	0.454422	0.224928	hyper	0.0730666	0.822118	chr16	58499862	Shore	Unclassified	NDRG4	36231;-281;35580;35544;-281;36146;-281;35580;36197;-281;35040;35838;27675;35558;-283;-281;-281;-281;36149;36492;34820;-228;36139;35556;35088;-185;35556;35580;36137;-284;-245;37016;36158;36152;-281;-281;35561;4406;-281;-283;-283
cg21932542_BC21	0.617904	0.393014	0.224891	hyper	0.00770417	0.659114	chr7	4810714	Shore		RADIL	72941;73003;4620;21496
cg15013607_BC21	0.651484	0.426602	0.224883	hyper	0.00171652	0.520679	chr6	158653204	OpenSea		SYTL3	3151;3190;3190;3150
cg06159404_TC11	0.429632	0.204801	0.224832	hyper	0.0139604	0.712948	chr10	43350928	Island		ENSG00000285712	-135
cg07011961_BC11	0.725954	0.501128	0.224827	hyper	0.0164957	0.725671	chr5	23507485	OpenSea		PRDM9	-124;330;63899
cg23361828_TC11	0.825869	0.601227	0.224642	hyper	0.00386321	0.596009	chr2	238554605	OpenSea		LINC01107;LINC01937	450;64
cg00084577_BC21	0.6927	0.468118	0.224582	hyper	0.00395311	0.599357	chr16	30709818	OpenSea		ENSG00000282034;SNORA30;SRCAP	5751;-719;10647;2560;-78
cg01331196_TC21	0.692918	0.468429	0.22449	hyper	0.00188053	0.529465	chr3	11245392	OpenSea		HRH1	19361;90899;108299
cg10428937_BC21	0.809137	0.58472	0.224417	hyper	0.00193324	0.532792	chr6	166770129	OpenSea		RPS6KA2	92423;92542;92383;136323
cg04682832_BC21	0.755553	0.531321	0.224231	hyper	0.0028636	0.568083	chr6	158819951	Shore		EZR;EZR-AS1	-601;-582;1972
cg03639671_BC21	0.873944	0.649786	0.224157	hyper	0.0206332	0.742599	chr4	144509537	OpenSea		ENSG00000285713;ENSG00000285783	588638;-158;361417
cg26790853_TC21	0.481845	0.257706	0.224139	hyper	0.00728435	0.653511	chr4	177908136	OpenSea		LINC01098;LINC01099	179379;179379;-273;-257;-199
cg18077971_TC11	0.280124	0.0560948	0.224029	hyper	0.0133053	0.708945	chr2	222300148	Shore		CCDC140;PAX3	2001;-1151;-1282;-1488;-1488;-1395;-1166;-1149;-1252;-1401
cg22714663_BC11	0.399144	0.175122	0.224021	hyper	0.00963467	0.68112	chr17	55783893	OpenSea		PCTP	12716;10157;32799
cg11857140_TC21	0.878428	0.654409	0.224019	hyper	0.00993111	0.682604	chr11	126502638	OpenSea		KIRREL3	498133;498173;497883
cg05169951_BC11	0.703381	0.479534	0.223847	hyper	0.0318312	0.773534	chr16	2967954	Island	Unclassified_Cell_type_specific	KREMEN2;PAQR4	3679;3642;3679;3738;3433;3679;-1316;-1394;-1387
cg11936341_TC21	0.840574	0.616743	0.22383	hyper	0.00150049	0.508725	chr6	1603905	Shore	Unclassified	FOXCUT	2251
cg01739725_TC11	0.368338	0.144544	0.223794	hyper	0.0364813	0.782517	chr14	37602188	Shelf		TTC6	6559
cg27337148_BC21	0.520734	0.29695	0.223784	hyper	0.00231393	0.54842	chr1	209583631	OpenSea		CAMK1G	-86;-83;-98;-86
cg03323696_BC11	0.380661	0.156896	0.223765	hyper	0.00287456	0.568685	chr5	59893293	Island		PDE4D	-7;95412;434;594784;95340
cg11765362_TC11	0.607205	0.383484	0.223722	hyper	0.00501935	0.622296	chr2	31581482	Island		SRD5A2	-543
cg19814007_BC21	0.827804	0.60421	0.223595	hyper	0.00871296	0.672057	chr14	88324868	Shore		KCNK10	2040;-1142
cg22254983_TC21	0.452495	0.229049	0.223446	hyper	0.0158411	0.722369	chr8	135169146	OpenSea
cg13526469_TC11	0.529127	0.305689	0.223439	hyper	0.0442447	0.795299	chr3	13204193	Island		IQSEC1	79089
cg26325791_TC11	0.916533	0.69311	0.223423	hyper	0.000117871	0.279952	chr19	18123901	Island	Unclassified_Cell_type_specific	MAST3	13731;26108;26123;26108;13731;6060;502
cg18129621_TC11	0.435474	0.212104	0.223369	hyper	0.00769025	0.658854	chr22	29480002	Island	Unclassified_Cell_type_specific	NEFH;RFPL1S	-216;-1399;-1133
cg13102348_BC21	0.789678	0.566602	0.223076	hyper	0.000338161	0.373713	chr15	97085991	OpenSea
cg25468274_TC21	0.509741	0.286666	0.223074	hyper	0.0262238	0.758678	chr1	30807491	Island
cg26679004_TC11	0.486799	0.263791	0.223009	hyper	0.0115007	0.696755	chr10	86263378	Island		GRID1	103116;103418
cg24724428_BC11	0.480015	0.257023	0.222992	hyper	0.00288424	0.568792	chr6	11044655	Island	Unclassified_Cell_type_specific	ELOVL2;ELOVL2-AS1	-349;895;-7;1131;142;-21;1173;911;-7;54
cg23248424_BC21	0.785898	0.562906	0.222992	hyper	0.0669791	0.817141	chr5	180314104	Island		GFPT2	39233
cg13922421_BC21	0.425034	0.202074	0.22296	hyper	0.00413003	0.60349	chr9	135137745	OpenSea
cg10981598_TC11	0.738985	0.516076	0.222909	hyper	0.00851631	0.669335	chr20	37520297	Island		BLCAP;NNAT	7566;7580;4255;7;7427;7436;7582;7635;293;7582;1397;-909;-944;-964;-953;-954
cg09815414_TC21	0.695129	0.472282	0.222847	hyper	0.00730077	0.653621	chr9	126421726	OpenSea		MVB12B	26086;-128;94897
cg02148426_TC21	0.424846	0.202144	0.222701	hyper	0.000360375	0.376736	chr7	32761656	Shore		DPY19L1P1;LINC00997	132;1377
cg15212210_TC21	0.58109	0.35839	0.2227	hyper	0.0140634	0.71346	chr11	119116083	OpenSea	Promoter_Associated_Cell_type_specific	C2CD2L	8700;5026;8739;5496
cg25188006_TC21	0.839469	0.617055	0.222414	hyper	0.0031936	0.581556	chr3	308820	Shore		CHL1;RPS8P6	111176;112057;112049;111530;112037;110813;91285;503
cg26575471_BC21	0.724454	0.502049	0.222406	hyper	0.000345374	0.37497	chr12	34602380	OpenSea
cg18888461_TC11	0.496328	0.273971	0.222357	hyper	0.0474519	0.798605	chr11	18455832	Island		LDHAL6A	-24;8
cg04274297_BC21	0.755738	0.533395	0.222344	hyper	0.0160776	0.723473	chr5	110738155	Shore		SLC25A46;TMEM232	19;-852;-886;-6;764;-63;802
cg11078769_TC21	0.715407	0.493064	0.222343	hyper	0.00102812	0.4794	chr9	134522152	OpenSea
cg20205477_BC11	0.79187	0.570146	0.221724	hyper	0.00111172	0.485701	chr10	72353420	Shore		DNAJB12	1730;1730;1500;961
cg05943571_BC21	0.703932	0.482227	0.221705	hyper	0.0418711	0.791483	chr3	186463737	OpenSea		LINC02052	29925
cg06864789_BC21	0.416173	0.194503	0.221671	hyper	0.0236865	0.750861	chr6	138691855	Shore	Unclassified	NHSL1;NHSL1-AS1	717;717;-693
cg07409471_TC21	0.739135	0.517482	0.221653	hyper	0.00581822	0.634775	chr17	82875762	Shelf		TBCD	123688;30178;123688;123700;123694;123700;123694;11471;7944;70504;123688;123688;8777;123697;123604;17166;17243;15368;123720;123714;123700;45266;123568;123187;123688;123698;123149;123711;123705;123688;123704
cg09173768_TC11	0.46536	0.243719	0.221641	hyper	0.0189479	0.736347	chr2	176124621	Island		HOXD-AS2;HOXD9	12393;1902
cg25472530_BC11	0.734223	0.512812	0.221411	hyper	0.00934403	0.677566	chr5	23507508	OpenSea		PRDM9	-101;353;63922
cg01539699_TC21	0.667751	0.446401	0.22135	hyper	0.00487072	0.619793	chr19	10815411	OpenSea		DNM2	97332;97318;97332;97203;97332;6203;6892;10431
cg21402640_BC21	0.545633	0.324332	0.221301	hyper	0.0088608	0.672847	chr3	126416368	Island		CFAP100	33;21459;20396
cg02658730_TC21	0.656087	0.43486	0.221227	hyper	0.0049486	0.622049	chr1	98044626	Shore		MIR137HG	833;5238;1522;1599;1596;680;1575
cg17444747_TC21	0.70634	0.485226	0.221114	hyper	0.0031085	0.578321	chr5	178488908	OpenSea		COL23A1	73331;73819;88642;73331;101486;88811
cg12451120_TC21	0.592929	0.371931	0.220999	hyper	0.00167008	0.518563	chr16	1093703	Island		C1QTNF8	2542
cg14503464_BC21	0.797146	0.576363	0.220783	hyper	0.00191417	0.532474	chr5	2334288	OpenSea
cg04519311_TC21	0.875145	0.654388	0.220757	hyper	0.0058798	0.635656	chr12	121046788	OpenSea
cg08146945_TC21	0.629389	0.408774	0.220615	hyper	0.00105337	0.480552	chr16	86504701	Shore		FENDRR	4177;4160;4176;4186;4399;4349;4159;4157;4152;4167;4183;4163
cg03490759_TC11	0.860812	0.64022	0.220592	hyper	0.00228736	0.548146	chr14	99675551	Island		HHIPL1	30422
cg27045295_BC21	0.595271	0.374704	0.220567	hyper	0.000491793	0.410522	chr6	145904692	OpenSea		SHPRH	50565;59667;59698;59406;59406
cg23605670_TC11	0.719414	0.498853	0.220561	hyper	0.00848714	0.668919	chr20	37520270	Island		BLCAP;NNAT	7593;7607;4282;34;7454;7463;7609;7662;320;7609;1424;-936;-971;-991;-980;-981
cg21522361_BC21	0.772035	0.55148	0.220555	hyper	0.0384748	0.786144	chr16	54651712	OpenSea		ENSG00000283258	5951
cg16986627_BC11	0.377279	0.15683	0.220448	hyper	0.0172529	0.728727	chr11	120300003	OpenSea	Unclassified	POU2F3	59742;63363;59863;-900
cg04088945_BC21	0.671225	0.450798	0.220427	hyper	0.0112159	0.694703	chr7	157297452	Shelf	Unclassified_Cell_type_specific
cg04124466_BC21	0.769728	0.549337	0.22039	hyper	0.00641543	0.643687	chr6	51675274	OpenSea		PKHD1	412340
cg17723958_BC11	0.730222	0.509873	0.220349	hyper	0.0139497	0.712948	chr12	123944748	OpenSea		CCDC92	-1252;-378;28084;27869;27343;27304;28084;2026;27987
cg05579030_BC21	0.539641	0.319336	0.220305	hyper	0.0138404	0.712084	chr5	141135457	Shore	NonGene_Associated_Cell_type_specific	ENSG00000272154;PCDHB5	38935;16914;38066;251;228
cg24378421_BC21	0.682679	0.462529	0.22015	hyper	0.0131358	0.707415	chr8	11283856	Shore	Promoter_Associated	ENSG00000249316;ENSG00000280273;MTMR9	-1354;1213;1213;-971;-960;-1238
cg18720013_BC21	0.528529	0.308413	0.220116	hyper	0.0225557	0.748717	chr15	87365092	OpenSea		ENSG00000259560	136707;338734
cg23569098_TC11	0.481514	0.261431	0.220083	hyper	0.00104112	0.480511	chr1	1361807	OpenSea		MXRA8	-29
cg07516091_BC21	0.470188	0.25017	0.220018	hyper	0.0470007	0.798101	chr19	47448362	Shore	Unclassified_Cell_type_specific	SLC8A2	23502;-739;23532;23511
cg08627931_BC21	0.53441	0.314407	0.220003	hyper	0.000201463	0.336455	chr5	141383303	Shore		PCDHGA1;PCDHGA2;PCDHGA3;PCDHGA4;PCDHGA5;PCDHGA6;PCDHGA7;PCDHGB1;PCDHGB2;PCDHGB3	52789;44543;39269;39474;28282;19141;9412;561;564;33204;23309;13061
cg21834463_BC21	0.616817	0.396828	0.21999	hyper	0.0212814	0.744799	chr6	134217377	OpenSea		SGK1	44641;13105;13091;32164;100736;44683;100535
cg14273083_TC21	0.811663	0.591678	0.219985	hyper	0.0186234	0.734552	chr2	24083625	Shore	Promoter_Associated	FAM228B;TP53I3	6767;7099;6697;6743;887;1210;1591;702;687
cg06060835_TC11	0.5853	0.365375	0.219925	hyper	0.0245395	0.75275	chr6	31946032	OpenSea		CFB;ENSG00000244255	49;-94;382;-63;32;-62;-13;-1249;57;-13;-29;-34;-62;-92;32;18334;18308
cg24675557_BC11	0.768409	0.548487	0.219922	hyper	0.0119108	0.698192	chr20	37520679	Island		BLCAP;NNAT	7184;7198;3873;-375;7045;7054;7200;7253;-89;7200;1015;-527;-562;-582;-571;-572
cg15813293_TC21	0.676086	0.456207	0.21988	hyper	0.000385424	0.384607	chr6	37303421	OpenSea		ENSG00000286672;TBC1D22B	656;1756;45649
cg26354128_TC11	0.298155	0.0783574	0.219797	hyper	0.00263552	0.561342	chr14	93430849	Island		UNC79	97630;-181;-27;512;-90;-125
cg07081432_TC21	0.32191	0.102207	0.219704	hyper	0.00134348	0.501378	chr9	72193792	OpenSea		GDA	44317;-30;44441;44352;44339;79197
cg10391129_BC21	0.650633	0.430994	0.219639	hyper	0.008222	0.665491	chr21	41899485	OpenSea	Unclassified	C2CD2	27206;54534;2168;19549;9318
cg08576557_TC21	0.519867	0.300246	0.219621	hyper	0.00533159	0.626801	chr5	137220765	OpenSea		SPOCK1	377615;92774;92813;46291;278562;277830;278535
cg26056277_TC11	0.485095	0.265502	0.219593	hyper	0.032458	0.774943	chr2	166126415	OpenSea		SCN1A;SCN1A-AS1	1625;1601;1572;1601;1608;1606;22800;1609;640;1608;22721;22737;1606;1606;620;1601;44884;169016;109807;45;99274;56;168845;110693;56;168860;169014
cg03925294_TC21	0.570363	0.350971	0.219393	hyper	0.000294031	0.366647	chr4	6245902	Island		ENSG00000288588	339
cg08324725_TC21	0.715518	0.496225	0.219293	hyper	0.00989355	0.682604	chr6	146770431	OpenSea		ADGB	53548;171426;-14;-8;33913;171459;-14;171390
cg23627060_BC21	0.422796	0.203591	0.219205	hyper	0.00784452	0.659894	chr7	107167475	Shore	Promoter_Associated_Cell_type_specific	HBP1	-1486
cg17235702_TC21	0.34892	0.129818	0.219103	hyper	0.000275534	0.358516	chr7	54888726	Island
cg13466002_TC11	0.611242	0.392202	0.21904	hyper	0.00870949	0.672008	chr17	4717957	OpenSea		ARRB2	7361;7233;7325;7323;7264;7264;2368;7260;7314;7327;7258;7266;521
cg09103658_BC11	0.889211	0.670332	0.218879	hyper	0.000588824	0.429342	chr17	80468872	Island		NPTX1	5065;7736;6941;5827
cg04816311_BC11	0.674372	0.455526	0.218846	hyper	0.0265197	0.759852	chr7	1027014	Shore		C7orf50	100375;111244;111234;111244;1326;28293;111247;1339
cg07962143_TC11	0.370096	0.15126	0.218836	hyper	0.0175774	0.730715	chr19	56638068	Island		ZIM2-AS1	42755
cg27046641_TC21	0.530535	0.31173	0.218805	hyper	0.0202749	0.740931	chr8	137027416	OpenSea		LINC02055	496645
cg09957942_BC21	0.766794	0.547997	0.218797	hyper	0.00642242	0.643687	chr13	20394797	Island
cg23873703_TC21	0.738109	0.519484	0.218626	hyper	0.00255563	0.55787	chr3	156120836	OpenSea		KCNAB1	83135;258;83135;258;83135
cg17208001_BC21	0.329044	0.11046	0.218584	hyper	0.00576003	0.632741	chr18	10926958	OpenSea	Unclassified_Cell_type_specific	PIEZO2	221688;221631;221631;221631;221631;222612;221688
cg17478228_BC11	0.589247	0.370722	0.218525	hyper	0.0034858	0.586744	chr19	11480778	Island		ELAVL3;ENSG00000267477	269;269;-152;-80;24921
cg10953410_BC21	0.634283	0.415847	0.218436	hyper	0.0137659	0.711589	chr11	113976196	OpenSea	Unclassified_Cell_type_specific	HTR3A	910;-1304;1121;1121;1088;1008
cg23061578_BC21	0.397534	0.179102	0.218431	hyper	0.000645011	0.436073	chr5	524826	Shore		ENSG00000250385;SLC9A3	121;717;-376;-495;-503
cg07758738_BC21	0.525088	0.306709	0.21838	hyper	0.00834867	0.666923	chr18	12911529	Island	Unclassified_Cell_type_specific	EIF4A2P1;PTPN2;STK25P1	-1315;18115;343
cg08886711_BC11	0.537467	0.319215	0.218252	hyper	0.000150608	0.308149	chr12	48005397	Island	Unclassified	COL2A1;ENSG00000258203	-1034;-947;-890;-920;-842;5831
cg15068079_TC21	0.451184	0.232954	0.21823	hyper	0.00862083	0.670799	chr5	181052586	Island	Unclassified	BTNL9	12349;-199;12320;12361;12320;-1016;-463;-534;-1475
cg26684363_BC11	0.739178	0.521047	0.218131	hyper	0.0245432	0.75275	chr7	140435565	Island		ENSG00000103200	223
cg10281002_TC21	0.398148	0.18011	0.218038	hyper	0.00521373	0.624908	chr12	114408594	Shore		TBX5;TBX5-AS1	-151;-206;460;463;409;398;421;-380;415
cg08979895_BC21	0.548226	0.330213	0.218013	hyper	0.0056327	0.631881	chr4	110618970	Island		ENSG00000289096;PITX2	-779;1747;10282;2765;23037;18383;18042;23154;23047;18057;4156;4108;-143;13544
cg14030365_TC21	0.617279	0.399293	0.217986	hyper	0.0567522	0.808496	chr9	101167140	OpenSea		PLPPR1	138413;35618
cg23757721_TC21	0.843734	0.625777	0.217957	hyper	0.00129238	0.498685	chr20	37520202	Island		BLCAP;NNAT	7661;7675;4350;102;7522;7531;7677;7730;388;7677;1492;-1004;-1039;-1059;-1048;-1049
cg13434411_BC11	0.366457	0.148512	0.217946	hyper	0.00589938	0.636038	chr9	970297	Island
cg00091569_BC11	0.522546	0.304709	0.217837	hyper	0.000514816	0.415265	chr3	40386892	Shore		ENTPD3;ENTPD3-AS1	-306;-292;-353;-1105;-353;66295;66283
cg21617694_TC21	0.696304	0.478467	0.217837	hyper	0.0120008	0.69846	chr6	28747361	OpenSea
cg20967585_TC21	0.442888	0.225089	0.217798	hyper	0.00501389	0.622296	chr7	155070814	Shore		HTR5A;HTR5A-AS1	-613;490;744;771;891;1637
cg04890851_BC21	0.475749	0.257952	0.217797	hyper	0.00530357	0.626609	chr15	96409007	Shore
cg18887815_BC21	0.835482	0.617725	0.217757	hyper	7.38983e-05	0.256392	chr3	107856215	OpenSea		LINC00635;LINC00636	-976;21879;21842;21864;21854;21862;-901;21272;21865;21863;16812;25786;16800;21862;21857;21862;16812;21879;21862;5835;16794;21890;25829;21860;21865;21867;21865;21865;21840;21862;21842;21857;21842;21848;21874;21880;21862;21862;21842;21863;21862;21862;21884;21854;21851;21870;21862;21862;21862;25813;21842;21878;21842;21854;21865;21862;21862;5824;21854;21833;16844;21862;21862;21884;21857;5836;21833;21…
cg07669686_BC21	0.646704	0.428969	0.217736	hyper	0.00123336	0.494473	chr12	114916722	OpenSea
cg07973301_BC21	0.614494	0.396772	0.217722	hyper	0.00612339	0.641296	chr5	52709841	OpenSea		ENSG00000248898	78186;90116
cg02411401_BC21	0.511721	0.294074	0.217646	hyper	0.0343601	0.778701	chr2	9739609	OpenSea	Promoter_Associated
cg20691411_BC21	0.361379	0.143803	0.217576	hyper	0.00937935	0.677767	chr15	80419104	OpenSea	Unclassified_Cell_type_specific	ARNT2	14722;14754
cg17637937_BC21	0.377566	0.160026	0.21754	hyper	0.0108846	0.692241	chr6	18823987	OpenSea
cg06158165_TC21	0.401227	0.183747	0.217481	hyper	0.000619932	0.433773	chr4	3792137	OpenSea	Unclassified_Cell_type_specific
cg05700079_BC21	0.519417	0.302034	0.217383	hyper	0.00854668	0.669714	chr3	147409174	Shore		ZIC1	15752;-191;15279
cg08720300_TC21	0.665088	0.447749	0.217338	hyper	0.00948061	0.678609	chr7	98126222	OpenSea		LMTK2	-343;19360
cg03146219_BC11	0.70488	0.487596	0.217284	hyper	0.018954	0.736347	chr11	71478468	OpenSea		NADSYN1	23343;4073;25265;73;-826;4805
cg15853715_TC21	0.683409	0.466129	0.21728	hyper	0.0153389	0.719398	chr14	60488630	Shelf		C14orf39	26914
cg04289008_BC21	0.432297	0.215174	0.217123	hyper	0.00378541	0.594637	chr12	53945549	Shore		HOXC13	6718
cg07304680_BC21	0.625047	0.407932	0.217115	hyper	0.0174962	0.729962	chr21	44088562	OpenSea		TRAPPC10	76237;-923;-939;-1139;76253;523;-1198
cg06581740_BC21	0.670992	0.453917	0.217075	hyper	0.000356246	0.37497	chr4	54709427	OpenSea		KIT	51412;50864;50679;44328;50482;51313;51470;51504;5703;51485;51514;51480;51538;51460;52160;51470;51504
cg18568589_TC21	0.495624	0.2786	0.217024	hyper	0.00199911	0.536272	chr19	9498719	Shore		ENSG00000267273;ZNF560	41;-102
cg26403760_TC21	0.502857	0.285873	0.216985	hyper	0.000404289	0.389297	chr13	36086220	OpenSea		DCLK1	45087;45163;45087
cg25092653_BC21	0.500087	0.283147	0.21694	hyper	0.00624955	0.642719	chr20	24980187	OpenSea		APMAP	12565;12456
cg12821804_TC11	0.460578	0.243676	0.216902	hyper	0.019411	0.737418	chr11	2869475	Island		KCNQ1DN	-558
cg21385821_TC11	0.339764	0.122887	0.216877	hyper	0.00466375	0.616661	chr17	52160484	Shore		CA10	-682;-466;-481;-500
cg10679156_TC21	0.474023	0.257223	0.2168	hyper	0.0082346	0.665524	chr6	27260322	Island
cg18706028_TC21	0.894007	0.677213	0.216793	hyper	0.00874687	0.672173	chr11	6271260	Island		CCKBR	11422;11334;11454
cg27665767_TC21	0.62967	0.412995	0.216676	hyper	0.00225665	0.547412	chr5	141384918	Island		PCDHGA1;PCDHGA2;PCDHGA3;PCDHGA4;PCDHGA5;PCDHGA6;PCDHGA7;PCDHGB1;PCDHGB2;PCDHGB3	54404;46158;40884;41089;29897;20756;11027;2176;2179;34819;24924;14676
cg20649298_TC21	0.813178	0.596505	0.216673	hyper	0.00321848	0.582881	chr20	22564769	Shelf		LINC00261	13874;13818;13812
cg22340508_BC11	0.538583	0.32202	0.216564	hyper	0.0190466	0.736848	chr19	22709176	Island		ENSG00000268981;ENSG00000270475	7643;7816;139
cg00221709_TC11	0.407377	0.190897	0.21648	hyper	0.0220539	0.74762	chr15	96362325	Shore		ENSG00000259275	8088;7935;7936;7943;7978;7974;7974;7974
cg14440295_BC21	0.455784	0.239312	0.216472	hyper	0.000649886	0.436073	chr20	10217832	Island		SNAP25;SNAP25-AS1	45437;-1050;45437;-998;-1001;-1234;-1049;-1053;-1042;-1035;-1096;-1078;-1327;-998;-1094;-1025;45437;45437;150888;1675;1700;150945;1923;1695;1693;1504;1689;1670;1693;1672;1670;1658;1693;1657;1657;1665;151000
cg08678781_TC21	0.686197	0.469737	0.216459	hyper	0.0345448	0.778724	chr5	147464553	OpenSea		DPYSL3	45516
cg24018814_BC21	0.605732	0.38928	0.216452	hyper	0.00201494	0.536813	chr12	132771530	Shore	Gene_Associated_Cell_type_specific	GOLGA3	37020;1003;57340;57340;37020;57329;37020
cg25106815_BC21	0.347351	0.131018	0.216333	hyper	0.00623849	0.642646	chr4	112707256	Shore		ENSG00000250046	-445
cg01425680_TC21	0.770521	0.554192	0.216329	hyper	0.0176018	0.730927	chr5	174750363	Shore		ENSG00000251670;MIR4634	-941;-1371
cg26065310_BC21	0.695838	0.479512	0.216325	hyper	0.0124172	0.702262	chr9	136917786	OpenSea		TRAF2	15842;31270
cg13673960_TC21	0.746982	0.530672	0.21631	hyper	0.000185254	0.326284	chr4	1740574	OpenSea		TACC3	12161;17464;19053;19074;19496;18350;1223;1229
cg18313094_BC21	0.684406	0.468105	0.216301	hyper	0.030897	0.771555	chr19	57122326	Shelf		USP29	2341;3188;2235
cg15325757_BC21	0.610213	0.393924	0.216289	hyper	0.00888042	0.672931	chr10	84274827	OpenSea		LINC00858	7080
cg16216349_BC21	0.642001	0.425715	0.216286	hyper	0.0168585	0.727356	chr4	184395595	OpenSea		IRF2	78835;78954;78943;78956;78956;78948;78964;78414;78454;78914;53276;78937;78955;78956;53163;78558;78954;78956
cg16779498_TC21	0.759473	0.543187	0.216285	hyper	0.00216704	0.541513	chr13	52867895	OpenSea
cg13755766_BC21	0.374602	0.158336	0.216266	hyper	0.000392751	0.38605	chr9	91948397	Shore		ROR2	1510;319;280;345;1832;484
cg20901959_BC21	0.389779	0.173642	0.216137	hyper	0.000313423	0.36802	chr12	130018007	OpenSea
cg23519626_TC21	0.523193	0.307182	0.216011	hyper	0.0279856	0.765439	chr11	74311885	Shore	Unclassified_Cell_type_specific	P4HA3;P4HA3-AS1	-253;-260;-244;-244;523
cg16660547_BC21	0.705914	0.489951	0.215963	hyper	0.0168828	0.727381	chr10	112814393	OpenSea		ENSG00000285676;VTI1A	7473;7479;367178
cg11768355_BC21	0.764537	0.548631	0.215906	hyper	0.00264114	0.561561	chr7	137878586	OpenSea		CREB3L2	123501
cg11239458_BC21	0.810121	0.59422	0.215901	hyper	0.00261837	0.561342	chr13	77741471	OpenSea		SLAIN1	271;21873;311;311;42589;43784;43583;252;43048;43048;115;43583;-1278;42590;-67
cg01620739_TC21	0.608875	0.3931	0.215774	hyper	0.00494172	0.621849	chr7	154794124	Island		DPP6	530;489014;741726;907027;488682;399;403
cg25601859_BC21	0.390823	0.175167	0.215656	hyper	0.0207454	0.743423	chr16	62037046	Shore		CDH8	-733;-613;-210;-607;-643;-10
cg14099448_BC21	0.580453	0.364895	0.215558	hyper	0.0303318	0.770373	chr9	110161107	OpenSea		PALM2AKAP2	112409;22936;12579;35606;380651;112411;380909;112509
cg04487296_TC11	0.686538	0.471084	0.215453	hyper	0.0177849	0.731689	chr7	149692578	Shore
cg02538898_TC21	0.592713	0.377269	0.215444	hyper	0.000879025	0.461952	chr2	23624552	OpenSea	Unclassified_Cell_type_specific	KLHL29	239373;91967
cg15066197_BC11	0.89866	0.683295	0.215365	hyper	0.00213701	0.540065	chr15	26629055	Island		GABRB3	144003;143960;87711;124;37617;144734;144012;36;310485;138182;144022;87711;143276;144949
cg01124922_BC21	0.872803	0.65745	0.215352	hyper	1.36776e-06	0.0924098	chr5	93348706	OpenSea
cg15232451_BC21	0.49556	0.280213	0.215347	hyper	0.0155466	0.720816	chr8	60852117	OpenSea		CHD7	173373;1380;173377;110752
cg26783127_BC21	0.529843	0.314528	0.215316	hyper	0.0323761	0.774884	chr17	81155118	Shelf		AATK	10955;10960;11104
cg06029013_BC21	0.615804	0.400501	0.215304	hyper	0.00941691	0.677828	chr3	195587138	OpenSea
cg10895875_BC21	0.58495	0.369657	0.215294	hyper	0.0029559	0.572981	chr7	56174714	Island		ENSG00000233028	-920
cg27081346_TC11	0.323513	0.108296	0.215218	hyper	0.0227192	0.748717	chr6	32096915	Island	Unclassified_Cell_type_specific	TNXB	12460;12399;1284;12424;12418;12307
cg27443416_BC21	0.671213	0.456122	0.21509	hyper	0.00321757	0.582881	chr11	6270217	Island		CCKBR	-559;10379;10342;10291;10411
cg09655666_TC11	0.520463	0.305434	0.21503	hyper	0.0153979	0.719433	chr17	36464348	Island	Unclassified
cg20479660_BC21	0.766294	0.551309	0.214985	hyper	0.00571415	0.632741	chr20	37520710	Island		BLCAP;NNAT	7153;7167;3842;-406;7014;7023;7169;7222;-120;7169;984;-496;-531;-551;-540;-541
cg07091678_TC21	0.830241	0.615282	0.214959	hyper	0.00604787	0.638323	chr10	97974363	Shore		CRTAC1	36975;56466;56259
cg19597382_TC11	0.237683	0.0227332	0.21495	hyper	0.00416655	0.604688	chr4	146638271	Island		POU4F2	-622
cg00660167_TC11	0.64716	0.432239	0.214921	hyper	0.022708	0.748717	chr17	82243098	Shore		CSNK1D;SLC16A3	5883;30603;30331;30272;5928
cg08843004_TC11	0.539054	0.324165	0.214889	hyper	0.000349469	0.37497	chr12	52601269	Island	Unclassified_Cell_type_specific	KRT72;KRT73-AS1	164;195;270;195;141;-198
cg16627090_BC11	0.593662	0.378807	0.214856	hyper	0.0282185	0.766083	chr7	44065451	Island		DBNL;ENSG00000239775;PGAM2	15207;20749;446;543;117
cg05928342_TC11	0.329905	0.115137	0.214768	hyper	0.0152946	0.719278	chr19	9362922	Island		ZNF177;ZNF559-ZNF177	-98;-109;38698;38743;38210;38724;38743;38725;38627;38720;38743;38745;38725;38210;38725;38748;38581;38631;-91
cg14802146_TC21	0.907407	0.692658	0.214749	hyper	2.35305e-05	0.196743	chr10	24385986	OpenSea		KIAA1217	177195;176848;177195;691240;177195;146791;177195;131863
cg17592231_TC21	0.789544	0.574798	0.214746	hyper	0.00025616	0.349573	chr11	43583208	Shore		ENSG00000283217;ENSG00000283341	26772;6620;4013;4319
cg08304190_BC11	0.347553	0.132849	0.214703	hyper	0.0330695	0.775623	chr20	26208361	Island	Unclassified	MIR663A;MIR663AHG	-82;873;679;43145;876;904;1479;-110;-122;-574;43106;-98;746;908;963;-293;745;-317;997;903;1102;43166;43145;933;901;84;946;829;-282;901;1484;862;997;727;743;-287;679;843;-102;43151;43132;-136;862;43174;681;-288;876;854;863;862;43135;743;905;984;867;43135;43117;836;921;43176;-124;862;963;43120;867;862;839;989;876;-272;-122;43151;74;43117;836;862;902;904;-122;862;43132;879;886;43132;862;679;820;959;…
cg02396836_TC21	0.660126	0.445422	0.214703	hyper	0.00681764	0.647761	chr1	37315152	Shelf		ENSG00000223944	9949;3492;3455;3457
cg21342636_TC21	0.438942	0.224275	0.214668	hyper	0.00567834	0.632741	chr6	32096894	Island	Unclassified_Cell_type_specific	TNXB	12481;12420;1305;12445;12439;12328
cg15255086_BC21	0.511303	0.296643	0.214661	hyper	0.00410924	0.602597	chr17	5770561	OpenSea
cg00521703_BC21	0.759726	0.545083	0.214644	hyper	0.00487835	0.619793	chr19	33621251	Shore		CHST8	-733;-704;-720;-704;-702
cg14643586_BC21	0.439783	0.225159	0.214624	hyper	0.00033077	0.373713	chr9	92807336	Island		ENSG00000288062	1836
cg27256468_TC11	0.296679	0.0820898	0.214589	hyper	0.00893986	0.673338	chr1	201283696	Island		PKP1	244;-7;190
cg27170227_TC21	0.583588	0.369014	0.214573	hyper	0.0166112	0.727065	chr2	56334209	OpenSea		CCDC85A;ENSG00000271894	150219;186579
cg14703454_TC21	0.605116	0.390594	0.214521	hyper	0.0134387	0.710296	chr3	108346412	OpenSea		HHLA2	43927;49863;49868;49883;49865;49864;34627;49866
cg17080697_BC21	0.629029	0.414543	0.214486	hyper	0.0151285	0.718056	chr6	30329605	Shelf		TRIM39;TRIM39-RPP21	2761;2346;716;2685;2678;76;2700;3126;698
cg19994319_BC21	0.629833	0.415365	0.214468	hyper	0.0140973	0.713536	chr14	22811248	OpenSea		SLC7A7	5230;8528;8549;4651;8549;4556;8474;8564;4579;4188
cg22699443_TC21	0.806271	0.591851	0.21442	hyper	0.00349352	0.586744	chr1	231188551	OpenSea		TRIM67;TRIM67-AS1	26493;26439;25581;-923
cg11356485_TC21	0.471405	0.257063	0.214343	hyper	0.0334024	0.776209	chr5	140827788	Shore		ENSG00000279726;PCDHA1;PCDHA2;PCDHA3;PCDHA4;PCDHA5;PCDHA6	762;41497;41648;32936;26731;20714;20720;6151;6175;-170;-277;-172
cg06200302_BC21	0.783249	0.569007	0.214242	hyper	0.000447951	0.402499	chr4	6695857	OpenSea		S100P	1979;1979
cg10908738_TC21	0.703409	0.489171	0.214239	hyper	0.000442012	0.400775	chr5	10494121	OpenSea		ENSG00000249166;LINC02212	-26;8608;8578
cg03636618_BC21	0.690705	0.476555	0.214151	hyper	0.0105182	0.688145	chr14	63761867	OpenSea		ENSG00000258411;SYNE2	-146;-32
cg02989255_TC21	0.831874	0.617873	0.214001	hyper	0.00567339	0.632609	chr6	32095997	Island	Unclassified	TNXB	13378;13317;2202;13342;13336;13225
cg16414893_BC21	0.655444	0.441475	0.213969	hyper	0.00559658	0.631881	chr6	913710	OpenSea
cg16013807_BC21	0.302292	0.088324	0.213968	hyper	0.00378395	0.594637	chr10	98074210	OpenSea
cg00637687_TC11	0.287067	0.0731002	0.213967	hyper	3.64098e-05	0.206639	chr5	96433211	Island		ENSG00000251314;PCSK1	471210;38;-1050;933
cg01928516_BC21	0.794345	0.58042	0.213925	hyper	0.00104484	0.480552	chr17	2305083	Shore		SMG6;SRR	-1297;1133;1700;1129;1133;1133;1133
cg14717557_TC21	0.32869	0.114768	0.213922	hyper	0.0118945	0.69793	chr6	100447742	Shore		SIM1	15936;17180
cg03927566_TC21	0.647773	0.433923	0.213849	hyper	0.0100307	0.68264	chr7	7858780	OpenSea		ENSG00000283549;UMAD1	218028;218023;217996;217996;86419;218028;217986;218004;218028
cg00217795_BC21	0.79177	0.577939	0.213831	hyper	0.0109312	0.692867	chr14	80211345	OpenSea		DIO2;DIO2-AS1	156;-30;160;176413;-30;19710;128;-74
cg16578609_BC21	0.450731	0.236917	0.213814	hyper	0.0036286	0.591465	chr1	2467612	Island		PLCH2	153;41632
cg03614193_BC11	0.653619	0.439827	0.213792	hyper	0.0295439	0.769052	chr18	57354311	Island		ST8SIA3	1754
cg20260721_TC21	0.608427	0.394675	0.213752	hyper	0.00198177	0.535666	chr15	62953099	Island		ENSG00000259394	-74
cg17010273_TC21	0.639516	0.425766	0.21375	hyper	0.0205399	0.742087	chr4	107037648	Shore	Unclassified_Cell_type_specific	DKK2	-1334;246159;246042
cg08302699_BC21	0.594051	0.380316	0.213735	hyper	0.000590249	0.429404	chr11	69832826	OpenSea
cg10693071_TC21	0.417489	0.20382	0.213669	hyper	0.00179884	0.525358	chr5	115180725	Shore	Unclassified_Cell_type_specific	TRIM36	-565;-178;-178;-687
cg12479903_BC21	0.802789	0.589139	0.21365	hyper	0.00260903	0.56124	chr8	42151710	Shore	Promoter_Associated	AP3M2	-1283;-1375;-1319;-1450;-1236;-1353;-1236;-1364;-1434
cg20971591_TC21	0.775266	0.561662	0.213604	hyper	0.00672272	0.646736	chr16	1488656	Shore		PTX4	-188;326;289
cg21590666_TC21	0.461055	0.247505	0.21355	hyper	0.0034326	0.585694	chr12	84913656	Shore		SLC6A15	-850;-26;-850;-912;-850;-850;-834;-830;-339;-950;-856;-779;-950;-854;-912;-950;-950;-832;-856;-862;-639;-885;-26;-888;-850;-828;-850;-892;-894;-885;-816;-850
cg07573085_BC21	0.719385	0.505853	0.213532	hyper	0.000179927	0.326284	chr4	1830809	Shelf		LETM1	25348;2071
cg02020483_TC21	0.496035	0.282539	0.213496	hyper	0.00127083	0.497586	chr8	52100040	OpenSea
cg25351606_BC11	0.513702	0.300302	0.2134	hyper	0.0125423	0.703623	chr6	100469551	Island
cg02888057_TC21	0.55631	0.342946	0.213365	hyper	0.012756	0.704776	chr5	164297055	OpenSea		LINC03000	359;89;77;-7;-74;69;137;71;86;86;86;99;319
cg12058372_TC11	0.788584	0.57535	0.213234	hyper	0.00293892	0.572317	chr20	49636130	OpenSea		B4GALT5	77749
cg22018083_BC21	0.371005	0.157815	0.21319	hyper	0.00175237	0.523463	chr19	50358532	Island	Promoter_Associated	NAPSA;NR1H2	7108;690;4312;28840;28810;28879;-74
cg17605021_BC21	0.443584	0.230395	0.213189	hyper	0.00204062	0.537116	chr6	27279807	OpenSea
cg26612727_TC21	0.726555	0.513411	0.213144	hyper	0.00721629	0.652014	chr17	39868383	Island		ZPBP2	181;167;167;167
cg16529477_TC11	0.320538	0.107456	0.213082	hyper	0.015504	0.720327	chr2	222300135	Shore		CCDC140;PAX3	1988;-1138;-1269;-1475;-1475;-1382;-1153;-1136;-1239;-1388
cg02286091_TC11	0.404704	0.191684	0.21302	hyper	0.00309847	0.578321	chr5	79111855	OpenSea		BHMT;DMGDH	46;46;46;46;124184
cg24229701_BC11	0.765454	0.55247	0.212984	hyper	0.0304362	0.770408	chr12	130337417	Island		PIWIL1	-470;-719;-691
cg03850936_TC11	0.954645	0.741662	0.212983	hyper	0.00551425	0.630413	chr6	167815844	OpenSea		ENSG00000285212	19197;-100
cg03151810_BC11	0.616537	0.403578	0.212959	hyper	0.0612113	0.813076	chr8	143289575	Island	Unclassified_Cell_type_specific	ZNF696	-1335;-101
cg25144207_TC21	0.61458	0.401719	0.212861	hyper	0.0139184	0.712934	chr4	4862575	Shore		MSX1	147;2910
cg27342941_BC21	0.59252	0.379752	0.212768	hyper	0.000736489	0.449562	chr21	33246805	OpenSea		ENSG00000249624;IFNAR2	16904;16887;16913;16674;16664;1854;16823;16669;16867;16904;16834;16623;16623;16396;41523;16761;16739
cg00584549_TC11	0.57393	0.361186	0.212744	hyper	0.000429077	0.396793	chr6	29828662	Island		HCG4P8;HLA-G	-297;817;837;817;817;1695;1683;817
cg00575665_BC21	0.555147	0.342411	0.212736	hyper	0.00920888	0.675778	chr20	40686571	Shore		MAFB	2666
cg04196395_TC21	0.720954	0.508283	0.212671	hyper	0.00233919	0.548784	chr14	75234666	OpenSea
cg20536161_TC21	0.614344	0.401682	0.212662	hyper	0.0349174	0.778866	chr15	66619484	Shelf	Unclassified	LINC01169	37294
cg05918492_BC21	0.46319	0.250542	0.212648	hyper	0.0122902	0.70129	chr4	110626754	Shore		PITX2	2498;15253;10599;10258;15370;15263;10273;5760
cg04510282_BC11	0.633884	0.421272	0.212612	hyper	0.0128207	0.704776	chr5	77957554	Shore		ENSG00000287162	-644
cg01212284_BC21	0.730617	0.518082	0.212535	hyper	0.0073488	0.654017	chr3	183097171	Shore		MCCC1	2360;2325;2348;2353;2348;2360;2073;2326;2380;18905;2407
cg03391177_TC21	0.791148	0.578699	0.21245	hyper	0.0851423	0.829322	chr2	119291086	OpenSea
cg07910460_TC11	0.652181	0.439826	0.212356	hyper	0.000651751	0.436439	chr12	98742207	Shelf		ANKS1B	9230;3633;152693;1242065;1242031;412540
cg00335715_BC11	0.304937	0.0925875	0.21235	hyper	0.0116508	0.697449	chr5	91279642	Shore	Unclassified_Cell_type_specific	ENSG00000286638;LUCAT1	-587;34761;34665;34734;34611;34761;34761
cg19827650_BC11	0.800893	0.588561	0.212332	hyper	0.000296475	0.366788	chr3	42702809	OpenSea		ENSG00000285539;HHATL;HHATL-AS1	11318;30114;-1287;16;-164;-10;-164;-30;-1287;156;268;-1345
cg06022673_BC21	0.689863	0.477535	0.212328	hyper	0.00966465	0.68112	chr2	69937171	OpenSea		MXD1	22062;-981;22062;39483;22130
cg01538969_TC21	0.675205	0.462901	0.212304	hyper	0.00347259	0.586519	chr6	30656859	OpenSea		DHX16	5125;16148
cg23566503_TC11	0.63686	0.4247	0.212161	hyper	0.00750326	0.656969	chr20	37521348	Island		BLCAP;NNAT	6515;6529;3204;-1044;6376;6385;6531;6584;-758;6531;346;142;107;87;98;97
cg25833672_BC21	0.452939	0.240801	0.212138	hyper	0.0088603	0.672847	chr8	143771059	Island		ENSG00000254973;IQANK1	812;36920
cg26210445_TC11	0.378912	0.166837	0.212075	hyper	0.00336072	0.584637	chr2	161416815	Island	Unclassified_Cell_type_specific	TBR1	518;-1080;-964;484
cg22681934_BC11	0.241943	0.0298826	0.212061	hyper	0.00290719	0.570859	chr19	19211754	Shore		NCAN	-204
cg20674067_BC21	0.829055	0.617081	0.211974	hyper	0.0189297	0.736108	chr22	26171927	Shore		SEZ6L	2465;2269;2413;2453;2453;2352
cg14780446_TC21	0.727221	0.515248	0.211974	hyper	0.00705916	0.650806	chr19	48061847	Island		PLA2G4C;PLA2G4C-AS1	11205;35091;48936;12991;48971;28563;48971;6085;419;476;409
cg23348764_TC21	0.430839	0.218879	0.21196	hyper	0.012994	0.706194	chr5	141370267	Shore	Unclassified	PCDHGA1;PCDHGA2;PCDHGA3;PCDHGA4;PCDHGA5;PCDHGB1;PCDHGB2;PCDHGB3	39753;31507;26233;26438;15246;6105;20168;10273;25;-128
cg24578493_BC21	0.639859	0.427968	0.21189	hyper	0.0288466	0.767577	chr22	37848739	Shore	Promoter_Associated_Cell_type_specific	ANKRD54;EIF3L;MIR659	580;589;-681;-672;-678;-678;-742;-129;-681;-881;-633;-680;-682;-964
cg26278103_TC21	0.617966	0.40611	0.211856	hyper	0.000602613	0.431636	chr7	124764190	Island		GPR37	1603
cg05200607_TC21	0.439144	0.227339	0.211805	hyper	0.00424388	0.606043	chr8	54456767	Shore		SOX17	-1168
cg02610813_BC21	0.87105	0.659248	0.211802	hyper	0.00332364	0.584475	chr7	99469694	Shelf
cg06339338_BC21	0.446964	0.235171	0.211793	hyper	0.0126149	0.704	chr21	33247835	OpenSea		ENSG00000249624;IFNAR2	-880;17934;17917;17943;17704;17694;-909;17699;17897;17934;17864;17653;17653;17426;42553;17791;17769
cg09451457_TC11	0.498542	0.286783	0.211759	hyper	0.00212622	0.540065	chr5	88144429	Shelf		ENSG00000287862;ENSG00000289184	27;27;-846
cg11433190_BC21	0.332818	0.121062	0.211755	hyper	0.0069455	0.648867	chr5	140827773	Shore		ENSG00000279726;PCDHA1;PCDHA2;PCDHA3;PCDHA4;PCDHA5;PCDHA6	777;41482;41633;32921;26716;20699;20705;6136;6160;-185;-292;-187
cg00081915_BC21	0.920549	0.708809	0.21174	hyper	0.0181349	0.733156	chr1	3251610	Shelf		PRDM16	13679;182407;182413;7478;182442;182399
cg20745987_BC11	0.638558	0.426873	0.211686	hyper	0.0233924	0.750104	chr4	154781608	Island		ENSG00000249041;RBM46	266;336;103;-209;395
cg24749559_TC11	0.334224	0.122597	0.211628	hyper	0.0188471	0.735545	chr5	142236500	OpenSea
cg25456504_BC21	0.756339	0.544856	0.211482	hyper	0.00399214	0.600304	chr20	57103322	OpenSea
cg01676795_TC21	0.742106	0.530669	0.211438	hyper	0.006025	0.638222	chr7	75957030	OpenSea		POR	3041;41881;3041;41866;41856;41848;38386;49454;2954;57830;41875;41873
cg05941925_BC21	0.751466	0.540036	0.211431	hyper	0.00688586	0.64799	chr7	98126471	OpenSea		LMTK2	-94;19609
cg19381086_TC21	0.789569	0.578143	0.211426	hyper	0.00527728	0.626447	chr2	12326961	OpenSea	Unclassified_Cell_type_specific	MIR3681HG	319833;12640;49229;31360;12644;49229
cg02452944_TC11	0.329017	0.117602	0.211415	hyper	0.0220768	0.74762	chr5	141430542	Shore	NonGene_Associated	PCDHGA1;PCDHGA10;PCDHGA11;PCDHGA12;PCDHGA2;PCDHGA3;PCDHGA4;PCDHGA5;PCDHGA6;PCDHGA7;PCDHGA8;PCDHGA9;PCDHGB1;PCDHGB2;PCDHGB3;PCDHGB4;PCDHGB5;PCDHGB6;PCDHGB7	100028;17555;9491;9314;35;-47;91782;86508;86713;75521;66380;56651;47800;37909;27764;80443;70548;60300;42844;32595;22521;12865
cg13703748_TC21	0.752109	0.540751	0.211358	hyper	0.0102792	0.686094	chr9	64016990	OpenSea		FLJ43315	40;-12
cg12862537_TC21	0.741558	0.530256	0.211302	hyper	0.0105756	0.688255	chr20	37520277	Island		BLCAP;NNAT	7586;7600;4275;27;7447;7456;7602;7655;313;7602;1417;-929;-964;-984;-973;-974
cg00154357_BC11	0.501192	0.2899	0.211292	hyper	0.00179958	0.525358	chr3	147393493	Island	NonGene_Associated	ZIC1;ZIC4	71;-402;-1062;395;-1101;-1095;13051;12028;12028;10792;13298;10792;3694;-559
cg27615388_TC11	0.275034	0.0637535	0.211281	hyper	0.00315322	0.581118	chr5	63961265	Island		ENSG00000248285;HTR1A	19779;1181
cg23141851_TC21	0.834105	0.62283	0.211275	hyper	0.000634274	0.43419	chr3	14574434	Island		RHBDF1P1	359
cg07230440_BC21	0.764689	0.553474	0.211214	hyper	0.0553973	0.807652	chr12	129872667	OpenSea		TMEM132D	31359
cg26300497_BC21	0.379015	0.167827	0.211188	hyper	0.00775402	0.659558	chr8	104418397	OpenSea	Unclassified_Cell_type_specific	DPYS	516;48659;458
cg07953201_BC11	0.349982	0.138971	0.21101	hyper	0.0244101	0.752205	chr1	245688500	Island		KIF26B	177498;533515
cg07721625_TC21	0.506703	0.295704	0.210999	hyper	0.00871082	0.672008	chr2	182867879	Shore		FRZB	-1241
cg13489860_TC21	0.410002	0.199011	0.210991	hyper	0.00249184	0.554853	chr1	240732332	OpenSea	Unclassified
cg22894301_TC21	0.42035	0.209371	0.210979	hyper	0.0142439	0.713576	chr3	147359878	Island		ENSG00000243620	10779;10558
cg10357888_TC21	0.498445	0.287611	0.210834	hyper	0.00163886	0.517002	chr8	37966978	Shore	Unclassified	ADRB3;ENSG00000285880	-378;-380;-1024
cg26632948_TC21	0.814958	0.604125	0.210833	hyper	0.00130341	0.499891	chr13	25137055	OpenSea
cg00916659_TC21	0.626014	0.415353	0.210662	hyper	0.00521149	0.624908	chr1	212385512	OpenSea	Gene_Associated_Cell_type_specific	PACC1	24653;29384;29375;29390
cg16805291_BC21	0.732503	0.521844	0.210659	hyper	0.00277868	0.565617	chr7	35982965	Island		ENSG00000287893	45210
cg21198638_BC21	0.639396	0.428807	0.210589	hyper	0.000771269	0.452733	chr19	46022308	Shore		PGLYRP1	746
cg23291886_BC21	0.447352	0.236788	0.210564	hyper	0.00822547	0.665491	chr4	173519530	Shore		ENSG00000288776	-239;-297
cg24115440_BC21	0.605786	0.395227	0.210558	hyper	0.00727318	0.653014	chr16	5480114	OpenSea		RBFOX1	240312;240299;240312
cg19340941_TC11	0.70324	0.49273	0.21051	hyper	0.0356123	0.78062	chr4	154781779	Island		ENSG00000249041;RBM46	95;507;274;-38;566
cg20732787_BC21	0.7572	0.54674	0.210461	hyper	0.00375866	0.593952	chr19	3191213	Island		NCLN	5283;5277;5650
cg26957349_TC21	0.742485	0.532049	0.210435	hyper	0.0222444	0.748279	chr1	232226156	OpenSea
cg24333629_TC21	0.363429	0.15302	0.210409	hyper	7.73562e-05	0.257518	chr2	228181242	Island		SPHKAP	385;446
cg12050576_BC21	0.579271	0.368875	0.210396	hyper	0.082085	0.827128	chr5	141330637	Shore		PCDHGA1	66;123
cg12356951_TC11	0.28374	0.0734055	0.210335	hyper	0.000518314	0.416433	chr17	36807768	Shore
cg25144207_TC23	0.617737	0.407481	0.210256	hyper	0.00922738	0.675849	chr4	4862575	Shore		MSX1	147;2910
cg18057109_TC11	0.43028	0.220091	0.210189	hyper	0.0034743	0.586519	chr7	156617044	Island		RNF32-DT	23538;23534;23549;23556;23524;23253;23522;23549;23519;23492;23555;23524;23477;22014
cg16513416_BC21	0.434009	0.223859	0.210151	hyper	0.0139716	0.712948	chr3	139936441	Shore		CLSTN2	1256;1254
cg01273232_TC21	0.524292	0.314145	0.210147	hyper	0.00400621	0.601104	chr15	93109527	Island
cg00641679_TC21	0.738595	0.528514	0.210081	hyper	0.00438794	0.609163	chr8	93218082	OpenSea		CIBAR1-DT;ENSG00000253960	32642;202799;74605;16797
cg05384646_BC11	0.649963	0.439921	0.210042	hyper	0.0525148	0.803791	chr15	29914659	OpenSea		TJP1	54257;41636
cg26314089_TC21	0.782263	0.572255	0.210008	hyper	0.00127664	0.498476	chr12	66174150	Shelf
cg27567988_BC21	0.875588	0.665599	0.209989	hyper	0.0020533	0.537337	chr2	235304035	OpenSea
cg20783699_TC11	0.804709	0.594801	0.209908	hyper	0.00272707	0.563715	chr20	37520365	Island		BLCAP;NNAT	7498;7512;4187;-61;7359;7368;7514;7567;225;7514;1329;-841;-876;-896;-885;-886
cg21737226_TC21	0.669347	0.459476	0.209871	hyper	0.0402791	0.7902	chr8	52414108	OpenSea	Unclassified_Cell_type_specific	ST18	46852
cg02489202_BC11	0.456655	0.246814	0.209841	hyper	0.0112557	0.694981	chr3	45463842	OpenSea		LARS2	75269;75266;75236;75278;75006;75266;75281
cg05180412_BC21	0.786496	0.576697	0.209798	hyper	0.00114693	0.489299	chr3	77097076	Shore		ROBO2	56346;56346;56929;56346;57190;1190274;785980;1190381;56346;1190274;56977;1190371;1190371
cg23375252_BC21	0.526309	0.316585	0.209725	hyper	0.0351825	0.779985	chr20	14142485	OpenSea	Unclassified_Cell_type_specific	MACROD2	146990;146712;146748;147116;146826;146969
cg25464079_BC21	0.587214	0.377593	0.209621	hyper	0.0131733	0.707415	chr12	6935659	Shore		ATN1	11196;7700
cg22770604_TC21	0.837903	0.628289	0.209614	hyper	0.000147197	0.305613	chr5	10494168	OpenSea		ENSG00000249166;LINC02212	-73;8561;8531
cg05135549_TC11	0.254112	0.0445404	0.209571	hyper	0.00565234	0.632352	chr22	17370749	Island		CECR2	1289;1289;10800
cg12441538_BC21	0.75159	0.542035	0.209555	hyper	0.0514097	0.801829	chr11	69772266	Shore		FGF4	3076
cg13822374_TC21	0.383869	0.174325	0.209544	hyper	0.0157349	0.72133	chr20	53835736	OpenSea	Unclassified_Cell_type_specific
cg22510412_TC21	0.813921	0.604427	0.209494	hyper	0.00442283	0.609974	chr20	37520719	Island		BLCAP;NNAT	7144;7158;3833;-415;7005;7014;7160;7213;-129;7160;975;-487;-522;-542;-531;-532
cg00423153_TC11	0.470485	0.261041	0.209444	hyper	0.0718346	0.820956	chr2	228182069	Shore		SPHKAP	-442;-381
cg16880216_BC21	0.535248	0.325815	0.209433	hyper	0.00482498	0.61956	chr4	41747482	Island		PHOX2B;PHOX2B-AS1	228;1244;-811
cg25153518_BC21	0.700065	0.490694	0.209371	hyper	0.00220605	0.544491	chr20	32338137	OpenSea
cg22660070_TC21	0.537976	0.32865	0.209326	hyper	0.0175279	0.730463	chr17	49616812	OpenSea		SPOP	61295;2493;61302;51240;51267;61352;61299;29819;61286;61274;61244;61299;61288;61189
cg14442421_BC21	0.330925	0.121709	0.209216	hyper	0.0149947	0.717853	chr9	19788259	Island		ENSG00000286685;SLC24A2	-920;-900;-896;736;779
cg23018947_TC21	0.450369	0.241167	0.209202	hyper	0.00646975	0.64375	chr6	39088450	OpenSea	Unclassified_Cell_type_specific	GLP1R	39669
cg14323204_TC21	0.730764	0.521603	0.209162	hyper	0.0131383	0.707415	chr19	22617891	Island		LINC01785	6081;5082;6090;6048
cg15235999_BC21	0.634843	0.425682	0.209161	hyper	0.00370129	0.593737	chr19	52493099	Island		ZNF578	39546;269
cg10508161_BC21	0.685099	0.47594	0.209159	hyper	0.023097	0.74934	chr14	102210970	Shelf		WDR20	71055;71095;71126;71118;71077;16024
cg02143988_BC21	0.825264	0.616227	0.209037	hyper	0.00547623	0.629346	chr8	32927722	OpenSea		ENSG00000247134	-514;-255;-556;-191;-222;-514;-199;-279;-246;-255;-504;-231
cg07763262_BC21	0.678321	0.469301	0.20902	hyper	0.00892144	0.673168	chr22	46683761	Shelf
cg21501011_BC21	0.632401	0.423403	0.208998	hyper	0.00439076	0.609283	chr16	52383377	OpenSea		ENSG00000289907	364
cg17541002_TC21	0.566735	0.357878	0.208857	hyper	0.00675284	0.646736	chr12	121277086	Shelf		CAMKK2	19602;21223;20972;20972;21223;19625;19624;19601;20972;20972;20478;20251;19588
cg11245681_TC11	0.717957	0.50911	0.208848	hyper	0.0295811	0.769146	chr5	176739753	Shelf		ENSG00000251446	-294
cg03771939_BC21	0.764551	0.555719	0.208832	hyper	0.00117175	0.490441	chr10	94402159	Shore	Unclassified_Cell_type_specific	TBC1D12	-382
cg01412762_BC21	0.428531	0.219711	0.20882	hyper	0.0215111	0.746027	chr2	29529102	OpenSea		ALK	392485;188599
cg25657700_TC21	0.771834	0.56302	0.208814	hyper	0.00034434	0.37497	chr15	24878344	Island		ENSG00000286110;SNRPN	320187;320284;54707;21743;21793;54697;54619;54619
cg06331470_TC21	0.672115	0.463348	0.208767	hyper	0.0119182	0.698193	chr2	170950663	OpenSea		GORASP2	21342;21466;22199;21410;21410;631
cg24399349_BC11	0.490658	0.281912	0.208746	hyper	0.0124738	0.702995	chr7	55449352	Island		VOPP1	123062
cg02032966_TC11	0.806101	0.597368	0.208734	hyper	0.0900884	0.832096	chr6	34514716	OpenSea	Unclassified_Cell_type_specific	PACSIN1	-173;-174;29646;48640;48577;-156;48655
cg09367522_BC21	0.740282	0.531581	0.208701	hyper	0.00373928	0.593952	chr5	154793265	OpenSea		LARP1	37091;80422;37280;491;37888;-945;36854;532;36091;35965;110279;38691;-781
cg08691235_TC21	0.736199	0.527554	0.208644	hyper	0.00352501	0.587623	chr2	178531208	OpenSea		TTN;TTN-AS1	273435;276216;273435;276216;276216;276216;8381;8041;7995;2468;7984;2468;7769;8025;10025;2468;7916;2468;8193;2597;2468;2468;2468;7916;393;2468;7993;2468;7916;7983;2468;7916;2468;2468;3215;7916;7916;2468;7916;2468;7304;2851;2468;2443;2468;2443;2468;2443;2443;8032;7790;7689;8041;7987;7995;8001
cg23688299_BC21	0.670302	0.461719	0.208583	hyper	0.00244334	0.552321	chr12	89454489	OpenSea		POC1B	71512;71509;7354;71559;71127;71075;70717
cg25841166_BC21	0.498825	0.290243	0.208582	hyper	0.000378249	0.383424	chr21	36994868	OpenSea	Unclassified_Cell_type_specific	MRPL20P1	225
cg21725716_TC21	0.432996	0.22445	0.208547	hyper	0.00488823	0.620136	chr19	1725536	Island	Unclassified
cg10447678_TC11	0.368359	0.159847	0.208513	hyper	0.0215786	0.746113	chr2	230225622	OpenSea	Promoter_Associated	SP110;SP140	108;-123;-142;-114;-120;-108;22512;-170;-127
cg07824172_BC21	0.600433	0.391983	0.20845	hyper	0.00721281	0.651941	chr4	103720391	Shore		TACR3	-405
cg23189692_BC11	0.526521	0.318183	0.208338	hyper	0.0329512	0.775623	chr3	184332605	Shelf		EIF4G1	18054;11678;17439;17999;17999;18110;18038;18063;16413;18103;17197;17441;12292;18038;12848;4488;3989
cg02900978_TC21	0.690987	0.482718	0.208269	hyper	0.000584061	0.426957	chr3	42686351	Island	Unclassified_Cell_type_specific	KLHL40	814
cg03032497_TC21	0.447533	0.239333	0.2082	hyper	0.00251181	0.555782	chr14	60641509	Shore		SALRNA1	2293
cg13679303_BC11	0.541572	0.333429	0.208143	hyper	0.0733501	0.822197	chr9	93861392	Shore
cg15312264_TC11	0.396581	0.188471	0.208111	hyper	0.0337852	0.777492	chr14	55440581	Island		TBPL2	36;16146
cg20627754_TC21	0.654646	0.446551	0.208096	hyper	0.0154218	0.719679	chr2	231717684	OpenSea	Unclassified_Cell_type_specific
cg25144207_TC22	0.676937	0.46889	0.208048	hyper	0.0184301	0.734018	chr4	4862575	Shore		MSX1	147;2910
cg04066190_BC21	0.748304	0.540342	0.207961	hyper	0.0372119	0.783886	chr6	10407237	Shelf		TFAP2A;TFAP2A-AS2	7970;4939;3706;12423;9971;3782;12402;5155;7838;7749;2858;8954;7764;4810;7749;2735
cg11977716_BC11	0.502254	0.294307	0.207947	hyper	0.0240847	0.751674	chr18	79524742	Island		NFATC1	124411;818;31346;128886;124420;124406;128798;128812;128517;124468;124350
cg03817667_TC11	0.329837	0.121896	0.207941	hyper	0.0320693	0.774664	chr7	54542260	Island		VSTM2A	-65;-115;-156;-65;-66
cg09063835_BC21	0.690635	0.482749	0.207886	hyper	0.0498383	0.799944	chr20	59606337	Shore		PHACTR3	28828;1797;2832
cg00504599_TC21	0.589302	0.381426	0.207875	hyper	0.00800356	0.66158	chr17	81461010	Island		BAHCC1	65535;65553;1619
cg22762147_TC21	0.706966	0.499098	0.207868	hyper	0.0116869	0.697497	chr10	30462768	OpenSea
cg01576149_BC21	0.924766	0.716899	0.207867	hyper	0.00652274	0.644478	chr7	154871722	OpenSea		DPP6	-902;566612;819324;984625;566280;3727;3666
cg10663592_BC21	0.66761	0.459772	0.207839	hyper	0.00605325	0.638393	chr7	8437471	Shore		NXPH1	3862;2276;2408
cg15440376_TC21	0.31339	0.105614	0.207776	hyper	0.00257994	0.559838	chr4	187179961	OpenSea
cg25282976_BC11	0.512358	0.304607	0.207751	hyper	0.0168751	0.727381	chr17	81031247	Shore		BAIAP2-DT	3635;3327
cg19116601_BC21	0.717011	0.509278	0.207734	hyper	0.00380905	0.594637	chr5	80142636	OpenSea		ENSG00000251675;SERINC5	14275;113384;113384;113413;113384
cg26159065_TC21	0.593065	0.385351	0.207715	hyper	0.0375734	0.784659	chr22	26135132	OpenSea
cg01290755_BC21	0.579532	0.371818	0.207714	hyper	0.0809448	0.826773	chr12	129070042	OpenSea
cg12655437_TC21	0.43867	0.23096	0.207709	hyper	0.00396675	0.599357	chr18	47749532	OpenSea	Unclassified_Cell_type_specific
cg03268697_BC21	0.831836	0.624135	0.207701	hyper	0.000835662	0.457595	chr17	77164248	OpenSea		SEC14L1	20651;34154;75499;75093;23279;23216;23316;36375;22862;75499;19602
cg22360511_BC21	0.492957	0.285273	0.207684	hyper	0.0141661	0.713576	chr7	157059080	OpenSea		ENSG00000236102	-565
cg17827650_BC11	0.581401	0.373751	0.207651	hyper	0.111066	0.843474	chr7	156948820	Island	Promoter_Associated	NOM1	-892
cg14430141_TC21	0.359959	0.152322	0.207637	hyper	0.00249643	0.554853	chr1	175599241	Island		TNR	144376;144355
cg12260063_BC21	0.620411	0.412783	0.207628	hyper	0.00191834	0.532474	chr8	19625090	OpenSea		CSGALNACT1	57672;132849;16933;132128;58151;57494;132940;132849;132216;132188;82053;107600;107600;132195;132819;132831;132849
cg13718539_TC21	0.538347	0.330766	0.207582	hyper	0.00690807	0.648024	chr5	141421787	Shore		PCDHGA1;PCDHGA10;PCDHGA11;PCDHGA2;PCDHGA3;PCDHGA4;PCDHGA5;PCDHGA6;PCDHGA7;PCDHGA8;PCDHGA9;PCDHGB1;PCDHGB2;PCDHGB3;PCDHGB4;PCDHGB5;PCDHGB6;PCDHGB7	91273;8800;736;559;740;83027;77753;77958;66766;57625;47896;39045;29154;19009;71688;61793;51545;34089;23840;13766;4110
cg20239333_TC11	0.514195	0.306631	0.207564	hyper	0.0114538	0.696121	chr10	131313068	Shore		TCERG1L	-1346
cg02580763_TC21	0.70191	0.494544	0.207366	hyper	0.000623669	0.433773	chr5	141366325	Island		PCDHGA1;PCDHGA2;PCDHGA3;PCDHGA4;PCDHGA5;PCDHGB1;PCDHGB2	35811;27565;22291;22496;11304;2163;2093;16226;6331
cg11830761_BC11	0.540112	0.332787	0.207325	hyper	1.04399e-05	0.160001	chr3	126288642	Island		ENSG00000250934;ENSG00000251448	21888;937;10475;21895;12572;1678
cg16590190_BC21	0.534231	0.326974	0.207257	hyper	0.0101428	0.684383	chr1	13583027	Shore		PDPN	-805;-438;-735;-1240;-1066;-806;-1243;-805
cg04346194_BC21	0.629692	0.422554	0.207138	hyper	0.0240141	0.751527	chr2	236872121	OpenSea
cg19065177_TC21	0.347029	0.139971	0.207058	hyper	0.0027833	0.565617	chr5	140726063	OpenSea		VTRNA1-3	-95
cg20920097_BC11	0.645568	0.438525	0.207044	hyper	0.0101104	0.683805	chr3	127338306	Island		LINC02016	52365;33248;36
cg27100227_TC21	0.327281	0.120285	0.206996	hyper	0.00261835	0.561342	chr7	27242068	Shore		ENSG00000253308;EVX1;EVX1-AS	-839;-632;-734;-1300;5162;895;1892
cg04854637_BC21	0.52789	0.320963	0.206927	hyper	9.91376e-05	0.275777	chr11	134415246	Shelf		B3GAT1-DT	2962;2941
cg22000999_TC21	0.711768	0.504898	0.20687	hyper	0.0493198	0.799589	chr17	51850388	OpenSea		CA10	307676;309414;309630;308327;309615;309596
cg11644596_TC21	0.580316	0.373543	0.206773	hyper	0.0105338	0.688255	chr21	44454996	Shore		LRRC3;LRRC3-DT	-514;289
cg15660498_BC21	0.572422	0.36565	0.206772	hyper	0.00706175	0.650806	chr19	35759032	Shore		HSPB6;PROSER3	-952;-356;-413;848;863;876;879;834;889;853;838;-853;-255;856;886;879;879;833;853
cg14498423_TC21	0.392969	0.186256	0.206713	hyper	0.00699177	0.648867	chr3	139934486	Shore		CLSTN2	-699;-701
cg11924499_BC21	0.481876	0.275229	0.206647	hyper	0.0219859	0.747377	chr11	20913023	OpenSea		NELL1	142203;142194;243452;243472;243437;243362
cg05398903_TC11	0.251379	0.0447928	0.206587	hyper	0.00113671	0.487867	chr12	114697240	Shore		TBX3-AS1	14299;14948
cg24622319_BC11	0.53157	0.325192	0.206378	hyper	0.131836	0.851419	chr19	46015654	Island		CCDC61	20193;12648;20187
cg04726620_BC11	0.427542	0.221203	0.206339	hyper	0.00887291	0.672931	chr8	143080335	OpenSea		LY6L	-295
cg19890584_BC21	0.543851	0.33779	0.206061	hyper	0.00202796	0.537116	chr13	99372234	OpenSea		HMGB3P4;UBAC2	61;59451;64282;57526;127719;171460;171325;171380;4447
cg21204606_TC21	0.591367	0.385345	0.206022	hyper	0.00847928	0.668819	chr19	19211718	Shore		NCAN	-240
cg19224714_TC21	0.915749	0.709746	0.206002	hyper	0.0114178	0.695981	chr13	113864628	Shore	Unclassified	GAS6;GAS6-DT	-612;-551;460;510;516
cg26614260_TC21	0.784429	0.578444	0.205985	hyper	0.00177922	0.524184	chr9	88809915	OpenSea
cg08777316_BC11	0.542401	0.336455	0.205947	hyper	0.0871201	0.830483	chr5	159104503	Island	Unclassified_Cell_type_specific	LINC02202	3821;4020;3881
cg00705992_TC21	0.773696	0.567789	0.205907	hyper	0.0487682	0.798631	chr7	27186710	Shore		ENSG00000253508;ENSG00000277966;ENSG00000278592;HOXA11;HOXA11-AS	6739;-182;-1109;-1477;-1486;-1109;2203;1176;1302;2039;2138;1287;1278;576
cg09806151_BC21	0.583832	0.377976	0.205855	hyper	0.00853694	0.669714	chr2	23135673	OpenSea		ENSG00000232451	63384;63257
cg16287252_TC21	0.88195	0.676153	0.205797	hyper	0.00433585	0.609151	chr12	128932779	OpenSea		GLT1D1	79176;79352;79301;79285;68643
cg26195482_BC11	0.666021	0.460228	0.205793	hyper	0.000249698	0.349503	chr14	104085216	Shore	Unclassified_Cell_type_specific	ASPG	-475;-484;-470
cg03374888_TC21	0.324784	0.118998	0.205786	hyper	0.000902289	0.465707	chr15	96409514	Island
cg11641416_TC21	0.589752	0.384106	0.205646	hyper	0.0211565	0.74459	chr2	232524696	Shore		CHRND;PRSS56	-1492;-1297;-1495;-1464;-1464;-1464;4308
cg11809091_TC21	0.549928	0.34433	0.205597	hyper	0.0230641	0.74934	chr5	141172524	Shore		ENSG00000272154;ENSG00000280029;PCDHB7	1868;999;69221;-120
cg18646784_TC21	0.695227	0.489634	0.205592	hyper	0.0123241	0.701596	chr1	44333645	OpenSea		ERI3	21594;21613;21616;21605;21417
cg12651598_BC21	0.802345	0.596784	0.205561	hyper	0.0105148	0.688145	chr12	114476160	OpenSea
cg09887220_BC21	0.5359	0.330373	0.205527	hyper	0.0131012	0.706911	chr13	94703948	Shore		LINC00391;SOX21-AS1	-1085;4528;494
cg07645761_BC11	0.771609	0.566084	0.205525	hyper	0.00636158	0.643374	chr16	2842517	Shore	Promoter_Associated	PRSS30P	194;-40;-490;190;-494;-494;-536;228;122;-1188
cg00820311_TC11	0.449467	0.243993	0.205475	hyper	0.00763997	0.65834	chr16	871351	Shore	Unclassified_Cell_type_specific	LMF1	109968;15781;-601;99634;99610;76294;99516;109947;21902;2510
cg19864758_BC11	0.310712	0.105258	0.205455	hyper	0.0127374	0.704776	chr20	17226075	Island		ENSG00000287241;PCSK2	72;-965;-32;-981
cg26080567_BC21	0.528342	0.322977	0.205365	hyper	0.00988675	0.682604	chr21	36163839	OpenSea		CBR3-AS1;DOP1B	11977;6901;7057;-997;-696;7015
cg17136597_BC21	0.553708	0.348357	0.205351	hyper	0.00508533	0.623995	chr11	134414935	Shore		B3GAT1-DT	2651;2630
cg16000989_TC11	0.682094	0.476799	0.205296	hyper	0.0313704	0.772023	chr4	41981699	Shore		DCAF4L1	-57
cg06679851_TC21	0.796496	0.591211	0.205285	hyper	0.0278423	0.765047	chr19	47991222	OpenSea		BSPH1	949
cg00261690_TC21	0.597328	0.392109	0.205219	hyper	0.0163774	0.725166	chr1	28529769	Shore		RCC1	11512;11633;23712;23826;11503;19692;23779;11074;23713;11143;23789;23726
cg03643156_BC21	0.541546	0.336352	0.205194	hyper	0.0148265	0.716683	chr2	149734658	OpenSea		MMADHC-DT	147352;146985;147462;147276;147345
cg17054249_TC21	0.379802	0.174621	0.205181	hyper	0.0452136	0.79639	chr11	126607586	OpenSea		KIRREL3;KIRREL3-AS1	395875;393580;393185;393185;393225;392935;63639
cg12960352_TC21	0.454759	0.249599	0.20516	hyper	0.0296273	0.769165	chr8	61287778	OpenSea		CLVS1;ENSG00000254222	-192;-194;-177;230620;-194;-202;4262
cg14417784_BC11	0.50807	0.302924	0.205147	hyper	0.0790891	0.825996	chr2	130252108	Island		MED15P5	540
cg17572056_BC11	0.737422	0.532299	0.205123	hyper	0.00949621	0.678947	chr3	196220191	OpenSea		PCYT1A;SLC51A	67500;3657;3657;2299;3656
cg09795027_TC21	0.685487	0.480375	0.205112	hyper	7.61183e-06	0.150107	chr17	76010359	Shore		EVPL	16948;16873;16873
cg14257645_BC21	0.507716	0.30261	0.205105	hyper	0.00448264	0.611367	chr9	129895711	OpenSea	Gene_Associated_Cell_type_specific	FNBP1	147484;147484;147479;99157;147479
cg26638005_BC11	0.494029	0.288929	0.2051	hyper	0.0158411	0.722369	chr2	130332476	OpenSea	Unclassified
cg09351895_BC21	0.616026	0.411077	0.204949	hyper	0.0139203	0.712934	chr6	30497025	OpenSea	Unclassified
cg04061117_TC11	0.407086	0.202161	0.204925	hyper	0.0192431	0.737418	chr3	9552701	Shore	Unclassified_Cell_type_specific	LHFPL4	-393;1095;1122
cg04076132_TC21	0.54858	0.343762	0.204819	hyper	0.014317	0.713576	chr2	208395345	OpenSea	Unclassified_Cell_type_specific	PTH2R	35631
cg01331597_TC21	0.522815	0.318005	0.20481	hyper	0.0420346	0.791925	chr8	61336161	OpenSea	Unclassified_Cell_type_specific	CLVS1	48191;48189;48206;48181
cg27523193_BC21	0.397948	0.19314	0.204809	hyper	0.017415	0.729045	chr21	42746994	OpenSea	Promoter_Associated_Cell_type_specific	PDE9A	93358;93215;93215;60797;93215;93215;93239;93239;15236;93215;93215;93373;93215;93215;93244;93181;93215;93181;93215;93215;93215;93215;93215;93215
cg26315509_BC21	0.753412	0.548655	0.204757	hyper	0.00320162	0.58231	chr9	136901071	OpenSea		TRAF2	591;-873;14555;19159;15006
cg18586585_BC21	0.554753	0.350024	0.204729	hyper	0.0250824	0.754468	chr9	2229444	OpenSea		RN7SL592P	-202
cg07563793_TC21	0.358801	0.154102	0.204698	hyper	0.00168075	0.519408	chr1	75130651	Shore		ENSG00000224127;ENSG00000224149;LHX8	2408;1926;2217
cg23986620_BC21	0.472608	0.267945	0.204663	hyper	0.0132802	0.708572	chr2	176147978	Shore		HOXD3	11021
cg14483431_TC11	0.603496	0.398836	0.204661	hyper	0.00475578	0.619155	chr3	196207342	Island	Unclassified_Cell_type_specific	ZDHHC19	4096;4096;4059;4045
cg01393945_TC11	0.645742	0.441152	0.20459	hyper	0.0174853	0.729924	chr5	10456922	OpenSea		ROPN1L	15046;15043;15398;14841;14968
cg09317371_TC11	0.587182	0.382603	0.204578	hyper	0.0316386	0.772757	chr16	57146263	OpenSea		CPNE2	22015;17211;53680;53656;35712;22957;623
cg07195105_BC21	0.727001	0.52245	0.204552	hyper	0.0107551	0.691871	chr12	51292333	OpenSea		BIN2	31822;32336;31783;31842;5036;31822;5041
cg09426508_BC21	0.44196	0.237442	0.204518	hyper	0.00516608	0.624908	chr7	57222583	OpenSea		ENSG00000234089	-408;-423;315
cg23973310_BC21	0.592571	0.388069	0.204502	hyper	0.0318941	0.77392	chr2	65728106	OpenSea		LINC02934	291395
cg02388150_TC21	0.457627	0.253142	0.204486	hyper	0.0262219	0.758678	chr8	41308180	Shore		SFRP1	1294;-1189
cg04836851_TC21	0.799434	0.594992	0.204442	hyper	0.00964153	0.68112	chr5	141183244	Shore		ENSG00000279068;ENSG00000280029;PCDHB16	835;815;58501;857;841
cg01010211_BC11	0.503804	0.299428	0.204375	hyper	0.0327606	0.775256	chr22	17477411	OpenSea		CECR2	49138;107951;107951;117462;318
cg04987734_BC21	0.592882	0.388516	0.204366	hyper	0.00246413	0.553293	chr14	102949536	OpenSea	Unclassified	CDC42BPB	108014;107638
cg13714644_TC21	0.725268	0.520985	0.204284	hyper	0.00643863	0.643687	chr11	108870550	OpenSea		DDX10	205481;205480;205476;205481;205476;205483;2302;9975;136711;16576;205481;205428;205481;18859;168758
cg00364016_BC11	0.294597	0.090356	0.204241	hyper	0.00148461	0.508725	chr6	10113415	OpenSea		OFCC1	98126;98194;1360
cg16190191_BC21	0.568119	0.363897	0.204222	hyper	0.00769285	0.658922	chr11	34104976	Shore	Unclassified	NAT10	-1053;-641;-653;-1063;-641
cg11070274_TC21	0.281416	0.0772396	0.204177	hyper	0.0116315	0.697248	chr8	9249100	OpenSea		PPP1R3B-DT	-504;-317;-440;-243;59579;-344
cg16776981_BC11	0.550269	0.346097	0.204172	hyper	0.011815	0.697564	chr17	81461116	Island	Unclassified	BAHCC1;ENSG00000263271	65641;65659;1725;-1443;822
cg00703513_TC21	0.581137	0.376966	0.204171	hyper	0.00575898	0.632741	chr8	144699873	Shore		ENSG00000254533;ENSG00000255085	-687;-480;-786;-786
cg06713488_BC21	0.395799	0.191669	0.20413	hyper	0.00572378	0.632741	chr15	79433139	Island	Unclassified_Cell_type_specific	MINAR1	803
cg24197374_TC21	0.448208	0.244107	0.204101	hyper	0.0260875	0.758351	chr5	141421119	Shore	NonGene_Associated	PCDHGA1;PCDHGA10;PCDHGA11;PCDHGA2;PCDHGA3;PCDHGA4;PCDHGA5;PCDHGA6;PCDHGA7;PCDHGA8;PCDHGA9;PCDHGB1;PCDHGB2;PCDHGB3;PCDHGB4;PCDHGB5;PCDHGB6;PCDHGB7	90605;8132;68;-109;72;82359;77085;77290;66098;56957;47228;38377;28486;18341;71020;61125;50877;33421;23172;13098;3442
cg03164659_BC21	0.565803	0.361733	0.20407	hyper	0.0230415	0.74934	chr2	241959142	OpenSea		LINC01237	77776;77779;25306;77775;77775;77189;76717;77775;77775;77775;77775
cg03231647_TC21	0.402875	0.198881	0.203993	hyper	0.000546894	0.420355	chr2	236173007	Island		GBX2-AS1	5560;5542;5565
cg10303842_TC21	0.454728	0.250741	0.203987	hyper	0.00941852	0.677828	chr5	22853621	OpenSea		CDH12	-276;-279
cg20060396_BC21	0.310427	0.106442	0.203986	hyper	0.00801166	0.66158	chr6	25652587	Shore		SCGN	183;372;386
cg16574737_TC21	0.578155	0.374175	0.20398	hyper	0.0478498	0.798605	chr5	141350902	Shore		ENSG00000280026;PCDHGA1;PCDHGA2;PCDHGA3;PCDHGB1	-239;20388;12142;6868;7073;803;800
cg08850461_TC11	0.28608	0.0821123	0.203968	hyper	0.0137434	0.711589	chr5	88694265	OpenSea		ENSG00000250377;MEF2C-AS2	-292;-256;-215;634;777;18047;18232;18225
cg06704472_TC21	0.694991	0.491055	0.203936	hyper	0.0043101	0.60845	chr11	12377222	Shore		PARVA	-349;-341
cg02699666_BC21	0.721594	0.517758	0.203837	hyper	0.00218614	0.542542	chr2	38945705	OpenSea		ARHGEF33	26342;55830;55830
cg00127725_BC21	0.775142	0.571327	0.203815	hyper	0.000345173	0.37497	chr3	187072334	OpenSea		ST6GAL1	29318;141808;47720;141800;28591;50478;141802;141808;75890;141562;360
cg07676361_TC11	0.340526	0.136711	0.203815	hyper	0.0659898	0.816429	chr16	80932963	Shore		ENSG00000286221	73924;73918;73918;73918;73932;73918;73924
cg23479922_TC11	0.499359	0.295733	0.203626	hyper	0.0091157	0.674742	chr5	16179524	Island		MARCHF11;MARCHF11-DT	1239;268;-714
cg07336350_TC11	0.461187	0.257562	0.203624	hyper	0.0147747	0.716574	chr16	54288215	Island		ENSG00000283689;IRX3	2611;-1427;-1490
cg12164612_BC11	0.275465	0.0718539	0.203611	hyper	0.00792965	0.660398	chr11	30016286	Island		KCNA4	74;745
cg22913250_BC21	0.673237	0.469671	0.203566	hyper	0.00771122	0.6592	chr20	62187032	Shelf		MTG2	3988;4003;3990;4004;3981
cg15915621_TC21	0.585578	0.38206	0.203519	hyper	0.00889524	0.672931	chr4	184333650	OpenSea
cg27480727_BC21	0.547078	0.343562	0.203516	hyper	0.0249153	0.753972	chr2	222300112	Shore		CCDC140;PAX3	1965;-1115;-1246;-1452;-1452;-1359;-1130;-1113;-1216;-1365
cg20844208_BC21	0.834879	0.631408	0.203471	hyper	0.0324942	0.77517	chr15	95196550	OpenSea		LETR1	130491;130355;17441;130341
cg17138769_BC11	0.260586	0.057126	0.20346	hyper	0.0122696	0.700764	chr10	117132700	Island		VAX1	5602
cg21949712_BC21	0.441086	0.237648	0.203438	hyper	0.00879251	0.672331	chr7	97007238	Shore		DLX6;DLX6-AS1	745;1685;-187;6828;4645;6823;4816;6851;6823;6788;4812
cg16688437_BC21	0.380092	0.176681	0.203411	hyper	0.00346139	0.586519	chr2	207768266	Island		FZD5	1641
cg16720005_BC21	0.889512	0.686126	0.203386	hyper	0.00118571	0.490441	chr15	26969459	Shore		TVP23BP1	4542
cg04474876_TC21	0.454789	0.25143	0.203359	hyper	0.00608534	0.640031	chr6	125872466	OpenSea		NCOA7	81501;91305;81506;81526;57248
cg15482122_TC21	0.344192	0.140835	0.203357	hyper	0.0015207	0.509681	chr14	28778190	Island		LINC01551	6514;5406;5406;6514;3310;6514;3085;12550;5409
cg10787197_TC21	0.612818	0.409494	0.203324	hyper	0.00627072	0.642719	chr6	11779708	OpenSea		ADTRP	-948;-904;27339;-904;-79
cg14486338_BC11	0.485981	0.282733	0.203248	hyper	0.00617555	0.641791	chr8	98428051	Island		KCNS2;STK3	1093;520;98876;12957
cg14051836_BC21	0.688445	0.48522	0.203225	hyper	0.0227436	0.748717	chr9	104743771	Shelf
cg03682719_TC11	0.387193	0.184069	0.203124	hyper	0.00400892	0.601244	chr6	28616326	Island		ZBED9	-131;-113
cg13059136_BC21	0.81594	0.612855	0.203085	hyper	0.000490464	0.410196	chr11	2965311	OpenSea		NAP1L4;SNORA54	4594;27019;26990;26978;27067;26990;27067;-598;-1417
cg17002005_BC21	0.708532	0.505491	0.203041	hyper	0.0318154	0.773485	chr2	234091865	OpenSea
cg23248887_TC11	0.338215	0.135267	0.202948	hyper	0.00328911	0.584302	chr14	38210438	Island	Unclassified_Cell_type_specific	SSTR1	2534
cg04228468_TC21	0.385534	0.182624	0.20291	hyper	0.0027174	0.563715	chr3	165195839	OpenSea		SLITRK3	1014;546;1271
cg07740599_BC21	0.867089	0.664221	0.202868	hyper	9.61843e-05	0.271278	chr16	474857	OpenSea		RAB11FIP3	49208;48478;-67;7;-12;-67
cg24169669_TC11	0.320487	0.117627	0.20286	hyper	0.090142	0.832149	chr14	37622875	Island		TTC6	11624;27246
cg06222419_BC21	0.444929	0.242186	0.202743	hyper	0.0221446	0.747679	chr5	141373924	Shore	NonGene_Associated_Cell_type_specific	PCDHGA1;PCDHGA2;PCDHGA3;PCDHGA4;PCDHGA5;PCDHGA6;PCDHGB1;PCDHGB2;PCDHGB3	43410;35164;29890;30095;18903;9762;33;-69;23825;13930;3682
cg09884451_TC21	0.493435	0.290699	0.202736	hyper	0.0139502	0.712948	chr4	2365104	Island	Promoter_Associated_Cell_type_specific	ZFYVE28	-276;53542;53506;41562;53548;53533;-299;-226
cg25293026_TC21	0.751003	0.548317	0.202686	hyper	0.0147064	0.716153	chr20	44075495	OpenSea
cg11609556_TC11	0.610734	0.408063	0.202672	hyper	0.0104414	0.687837	chr17	81032244	Shore		BAIAP2-DT	2638;2330
cg12249678_TC21	0.912256	0.709599	0.202657	hyper	0.000292864	0.36648	chr8	18565279	OpenSea	Unclassified	PSD3	243554;118843;243598;448425;118821;448408;321756
cg21235532_TC11	0.866681	0.664026	0.202655	hyper	0.00711476	0.650896	chr18	21896909	Island
cg26695758_BC11	0.778797	0.576142	0.202655	hyper	0.030659	0.771098	chr6	32095830	Island	Unclassified	TNXB	13545;13484;2369;13509;13503;13392
cg10574829_BC21	0.814934	0.612321	0.202613	hyper	0.00177303	0.523886	chr7	2792430	OpenSea		GNA12	2716;51879;22830
cg08132815_TC21	0.709688	0.507149	0.202539	hyper	0.0119286	0.698193	chr19	4950810	Island		UHRF1	47730;41312;40664;40435;41380;40443;41312;41309
cg23266594_TC11	0.412849	0.210314	0.202535	hyper	0.0213861	0.745265	chr5	150167128	Island		CDX1	350
cg21232871_TC21	0.76516	0.562685	0.202475	hyper	0.00018549	0.326284	chr16	19417990	OpenSea	Unclassified_Cell_type_specific	TMC5	7494;7267;7255;7451;107
cg09555736_TC21	0.623101	0.420637	0.202464	hyper	0.0162507	0.724572	chr16	424271	Shore		ENSG00000276984;RAB11FIP3	273;-1378
cg00844231_TC21	0.409652	0.207272	0.20238	hyper	0.0140448	0.713286	chr1	247323473	OpenSea		ZNF496	8271;5773;8395
cg25222010_TC11	0.481148	0.278818	0.20233	hyper	0.00169151	0.520215	chr2	70790829	Island	Unclassified	FIGLA	-185
cg15269946_BC21	0.596798	0.394604	0.202194	hyper	0.0021238	0.540065	chr10	77836414	OpenSea	Unclassified	DLG5	53094;90342;32778
cg05971678_TC11	0.676962	0.474789	0.202173	hyper	0.0304757	0.770477	chr10	124010573	OpenSea		CHST15	81882;83026
cg25427247_BC21	0.501726	0.299591	0.202135	hyper	0.0205849	0.742184	chr20	54115310	OpenSea
cg17675104_BC21	0.829236	0.627205	0.202031	hyper	0.00147513	0.508725	chr14	105511906	OpenSea
cg10012517_TC21	0.781715	0.579715	0.202	hyper	0.00699381	0.648867	chr5	66959187	OpenSea		MAST4	362794;130411;317;362531;362807;290;170406;199;199457;170455;130325;130413
cg03780733_BC21	0.643788	0.441794	0.201993	hyper	0.0574404	0.809058	chr5	141172788	Shore	Unclassified	ENSG00000272154;ENSG00000280029;PCDHB7	1604;735;68957;144
cg13329250_TC21	0.698782	0.496843	0.201939	hyper	0.00465992	0.616572	chr9	472749	Shelf		DOCK8-AS2;KANK1	19500;2157;1282;1487;2454;2458;2454;2451
cg23077820_TC21	0.771971	0.570288	0.201684	hyper	0.00479643	0.61956	chr2	222289457	Shore		PAX3	4738;9540;9203;9203;9296;9525;9542;9439
cg25353461_BC21	0.776318	0.574643	0.201675	hyper	0.00217818	0.541539	chr20	48690900	OpenSea		PREX1	137100
cg10976975_BC21	0.740535	0.538875	0.20166	hyper	0.00567241	0.632609	chr2	68871437	OpenSea		BMP10	-39
cg25010177_BC21	0.589151	0.387516	0.201635	hyper	0.0284135	0.766581	chr10	110862467	OpenSea
cg15135657_BC21	0.809188	0.607589	0.201599	hyper	0.0117507	0.697564	chr19	37855871	Shore		WDR87BP	-655;-674
cg06296331_BC21	0.347169	0.145589	0.20158	hyper	0.00211548	0.540065	chr2	133266887	Island		NCKAP5;NCKAP5-AS2	260299;301577;301577;250627;692;1919;645;522
cg17602556_TC21	0.624093	0.422541	0.201552	hyper	0.0169778	0.727473	chr6	150573279	OpenSea
cg06273075_TC21	0.5579	0.356358	0.201542	hyper	0.00392685	0.599357	chr16	14303831	Shore		MIR193B;MIR193BHG	-136;1586;2442;1139;1543;1585
cg03948182_BC21	0.667677	0.466168	0.201509	hyper	0.00256202	0.558125	chr17	64270808	OpenSea
cg08684580_BC11	0.469184	0.267677	0.201507	hyper	0.0443458	0.795299	chr7	98399954	Shore		BAIAP2L1	1115;384;1137
cg21410276_TC11	0.49927	0.297912	0.201358	hyper	0.00216396	0.541513	chr15	71215347	Island		THSD4	99876;118395
cg00777445_BC21	0.664339	0.462982	0.201357	hyper	0.011044	0.693518	chr17	50892996	OpenSea		TOB1-AS1	25848;26237;26242
cg07160510_BC21	0.523451	0.322102	0.201349	hyper	0.0133468	0.709368	chr4	153527938	OpenSea		TMEM131L	61590;61592;61578
cg26083330_TC11	0.834899	0.633551	0.201348	hyper	0.00162645	0.516486	chr20	37520213	Island		BLCAP;NNAT	7650;7664;4339;91;7511;7520;7666;7719;377;7666;1481;-993;-1028;-1048;-1037;-1038
cg10676084_TC21	0.421577	0.220233	0.201343	hyper	0.00122915	0.494473	chr15	26772413	Island		GABRB3	645;602;1339;17888;1376;654;167127;664;-82;1591
cg02702265_TC21	0.711692	0.51036	0.201332	hyper	0.0242481	0.751674	chr10	111739342	OpenSea
cg24830898_TC11	0.685903	0.484583	0.201319	hyper	0.00814705	0.663934	chr5	178537872	OpenSea		COL23A1	24367;24855;39678;24367;24855;52522;39847
cg14253517_BC21	0.447871	0.246571	0.2013	hyper	0.00258356	0.55991	chr5	141431159	Island	NonGene_Associated	PCDHGA1;PCDHGA10;PCDHGA11;PCDHGA12;PCDHGA2;PCDHGA3;PCDHGA4;PCDHGA5;PCDHGA6;PCDHGA7;PCDHGA8;PCDHGA9;PCDHGB1;PCDHGB2;PCDHGB3;PCDHGB4;PCDHGB5;PCDHGB6;PCDHGB7	100645;18172;10108;9931;652;570;92399;87125;87330;76138;66997;57268;48417;38526;28381;81060;71165;60917;43461;33212;23138;13482
cg03131126_TC21	0.571272	0.369988	0.201284	hyper	0.0102978	0.68613	chr1	18294705	OpenSea		IGSF21	15860;186907
cg25480232_TC21	0.686966	0.485721	0.201245	hyper	0.00990254	0.682604	chr5	179769143	OpenSea		MAML1	36321;291
cg24683222_TC11	0.519505	0.318294	0.201211	hyper	0.0138627	0.71209	chr4	41878423	Island		LINC00682	4189;4533
cg19229961_BC21	0.818324	0.617148	0.201176	hyper	0.00435164	0.609151	chr13	114062501	OpenSea		RASA3	70123
cg17312632_BC21	0.813248	0.612123	0.201125	hyper	0.0496506	0.799735	chr4	6225372	Shelf		JAKMIP1-DT	24639;3153
cg02614024_BC11	0.353504	0.15238	0.201124	hyper	0.00659328	0.644749	chr15	93109537	Island
cg16225804_TC11	0.638921	0.437808	0.201113	hyper	0.000775107	0.452949	chr15	28918556	OpenSea		APBA2	32534;32582;-811;32393;34073;32582;32396
cg10478315_BC21	0.567213	0.366153	0.20106	hyper	0.0978319	0.83636	chr19	8988341	OpenSea
cg17717124_BC21	0.433767	0.232728	0.201039	hyper	0.0253399	0.755459	chr14	95714510	Island		ENSG00000257275;TCL1A	2763;2753;-970;-420;-382;-405;-384;-313;-379;-411
cg11667578_BC21	0.400409	0.199423	0.200986	hyper	0.0194688	0.737418	chr7	127499352	OpenSea
cg04867178_BC21	0.589439	0.388481	0.200958	hyper	0.0226084	0.748717	chr6	168102793	Shore		FRMD1	-1281
cg23696752_TC11	0.288176	0.087246	0.20093	hyper	0.00300483	0.574957	chr6	146028176	Shore		GRM1	-886;-1107;394;394;-1310;473;530
cg20731056_BC21	0.590285	0.389401	0.200884	hyper	0.0379959	0.785585	chr1	50308903	OpenSea		LINC02808	12222;12218;12259
cg05814714_BC21	0.669767	0.468904	0.200864	hyper	0.0120362	0.698914	chr3	171894502	OpenSea		TMEM212;TMEM212-AS1;TMEM212-IT1	51101;6248;66
cg11560197_TC21	0.690969	0.490119	0.20085	hyper	0.00108164	0.482476	chr5	140803371	Island		ENSG00000279726;PCDHA1;PCDHA2;PCDHA3	18823;25179;17080;17231;8512;8519;2314;2343
cg12772932_TC21	0.537841	0.337028	0.200813	hyper	0.00428312	0.607582	chr6	137426198	OpenSea
cg01956976_BC11	0.436465	0.235695	0.200769	hyper	0.0397513	0.788992	chr1	34176901	Island		C1orf94	10018;-6
cg14344550_BC21	0.353505	0.152738	0.200767	hyper	0.00885777	0.672847	chr2	29293730	OpenSea		ALK	25482;627857;423971
cg16963144_BC11	0.307875	0.107126	0.200749	hyper	0.0160465	0.723454	chr20	22586338	Island	Unclassified	FOXA2	-882
cg05396897_TC21	0.565974	0.365235	0.200739	hyper	0.0393863	0.788438	chr1	247448146	Shelf		ENSG00000289728;NLRP3	115815;29210;31973;30093;30093;31974;31990;29416;30048;4239
cg14331029_TC21	0.730194	0.529501	0.200694	hyper	0.0231548	0.74934	chr14	96192575	OpenSea
cg18252039_TC11	0.366871	0.166207	0.200665	hyper	0.00692422	0.648529	chr14	37602133	Shelf		TTC6	6504
cg06243111_BC21	0.438019	0.237393	0.200626	hyper	0.00999971	0.682604	chr4	8865347	Island		HMX1	6276
cg21931419_BC11	0.538313	0.337716	0.200596	hyper	0.0736573	0.822426	chr14	74426466	Shore	Unclassified_Cell_type_specific	SYNDIG1L	-255;-363
cg27018912_TC21	0.403935	0.203372	0.200563	hyper	0.0101284	0.684292	chr4	80197448	Island	Unclassified_Cell_type_specific	PRDM8;PRDM8-AS1	12178;-55;13163;12178;-37
cg19928377_TC21	0.919224	0.718676	0.200548	hyper	0.000730057	0.448233	chr5	140870150	Island		PCDHA1;PCDHA10;PCDHA11;PCDHA2;PCDHA3;PCDHA4;PCDHA5;PCDHA6;PCDHA7;PCDHA8;PCDHA9	83859;84010;14253;14140;11934;1193;1967;-1068;75298;69093;63076;63082;48513;48537;42085;42190;35881;28963;21768
cg12422351_TC21	0.49527	0.294764	0.200506	hyper	0.0404755	0.790542	chr1	94735670	OpenSea		SLC44A3-AS1	84541;84550;84550;6826;84523;84427;84612;119752;84523;84608;84488;84597;84606;84642
cg26549701_BC21	0.427796	0.227318	0.200478	hyper	0.00273372	0.564015	chr5	73303676	Island
cg04213565_TC21	0.530929	0.330475	0.200454	hyper	0.000878439	0.461952	chr5	35899937	OpenSea
cg26630791_TC11	0.551425	0.350986	0.200439	hyper	0.0773583	0.824614	chr5	83721181	Shore		HAPLN1	-325;-367
cg09498440_TC21	0.560851	0.360446	0.200405	hyper	0.000264202	0.352338	chr5	73119602	Shore	Unclassified_Cell_type_specific	TMEM171	-967;-973
cg02182476_TC21	0.67674	0.476342	0.200398	hyper	0.00942214	0.677829	chr19	7473198	OpenSea
cg10521153_TC11	0.384962	0.184626	0.200336	hyper	0.0140194	0.713242	chr1	90841520	OpenSea		LINC02609;LINC02788	10128;10145;10134;10134;10116;10152;10149;10142;10112;10142;10101;10009;10142;10135;10127;10142;10099;-67;5860
cg12243267_BC11	0.932131	0.731838	0.200293	hyper	0.00481552	0.61956	chr19	57119168	Island		USP29	-817;30;-923
cg24114014_TC11	0.303459	0.103174	0.200285	hyper	0.024565	0.752793	chr6	28616390	Island		ZBED9	-195;-177
cg04251368_BC11	0.242824	0.0425582	0.200266	hyper	0.0372481	0.78409	chr11	2869357	Island		KCNQ1DN	-676
cg25284913_TC21	0.564241	0.364003	0.200237	hyper	0.0177698	0.731689	chr6	156949047	OpenSea		ARID1B	170073;47671;173027;171117;169614;171669;13502;169583;171117;171106;13576
cg16338365_BC11	0.585534	0.385301	0.200233	hyper	0.106224	0.840857	chr6	167146425	OpenSea		TCP10L2	42
cg08930881_TC11	0.89954	0.699307	0.200233	hyper	0.000336978	0.373713	chr10	97975445	Shore		CRTAC1	35893;55384;55177
cg02341197_TC21	0.625594	0.425422	0.200172	hyper	0.0130568	0.706479	chr21	32813617	OpenSea	Unclassified_Cell_type_specific	C21orf62;C21orf62-AS1	73;87;63;127;41467;41482;41413;41456;41467;41467;41467
cg10351869_BC21	0.549545	0.3494	0.200144	hyper	0.0845795	0.828761	chr9	18057069	OpenSea		ADAMTSL1	150506
cg01735080_BC21	0.900123	0.699995	0.200128	hyper	0.0129301	0.705492	chr14	99133397	OpenSea
cg07390210_TC21	0.44879	0.248685	0.200105	hyper	0.0218796	0.746922	chr18	77249240	Shore		GALR1	-608
cg17953136_BC21	0.741001	0.540911	0.200091	hyper	0.00272533	0.563715	chr2	20032816	OpenSea		LAPTM4A	18813
cg13698778_TC21	0.555845	0.355758	0.200087	hyper	0.00385467	0.595833	chr20	17315952	Shore		PCSK2	87821;88912;89845;88896
cg03534808_TC21	0.56589	0.365851	0.200039	hyper	0.00574798	0.632741	chr10	130254692	OpenSea		LINC02646	41165
cg08195176_TC21	0.694652	0.494625	0.200027	hyper	0.0118041	0.697564	chr11	116910587	OpenSea		SIK3	187685;187719;46478;187842;46458;187842;187851
cg22591525_TC21	0.438391	0.238386	0.200005	hyper	0.00284893	0.567971	chr3	62373068	Island		FEZF2	483;-52;1257
cg14172279_BC21	0.228259	0.428264	-0.200005	hypo	0.00215573	0.541448	chr9	118653627	OpenSea
cg16000360_BC21	0.189818	0.389832	-0.200014	hypo	0.00254551	0.557671	chr1	228141179	Shore	Promoter_Associated	GUK1	47;951;900;-70;-17;897;56;913;56;889;872;914;861;900;847;862;877;890;889;1217;951;-203;861;881
cg02607237_BC21	0.367021	0.567193	-0.200172	hypo	0.00422738	0.605772	chr10	132987856	Shelf
cg14864167_BC21	0.280209	0.480466	-0.200257	hypo	0.00153318	0.510604	chr8	65838947	Shelf		PDE7A	3142;3376;2562;3118;-198
cg11644292_TC21	0.16636	0.366695	-0.200334	hypo	0.0011068	0.48465	chr7	123557131	Shore		NDUFA5	671;675;674;642;163;688;674;671;650;774;774;685;674;651;654;549;651;708;674;692;674;688;674;682
cg06417478_BC21	0.276711	0.477047	-0.200336	hypo	0.126356	0.848906	chr19	12766032	Shore	Unclassified_Cell_type_specific	HOOK2	6787;9492;9502;9589;9521;-667;2053;583;492
cg24827838_BC21	0.560412	0.760761	-0.200349	hypo	0.0267511	0.760582	chr2	133576884	OpenSea
cg06445343_TC21	0.617996	0.818356	-0.200359	hypo	0.00108225	0.482481	chr7	94909091	Shore		PPP1R9A	-992;1454;1889;1123;1416;1497;812;-807
cg04174855_BC21	0.278434	0.478885	-0.200451	hypo	0.0240819	0.751674	chr2	220278262	OpenSea		ENSG00000239498	172606
cg24476033_BC11	0.223978	0.424471	-0.200492	hypo	0.01387	0.71209	chr19	6710647	Shelf	Unclassified_Cell_type_specific	C3	1760;10004;10035;2669;311;2960
cg12254783_BC21	0.395964	0.596504	-0.20054	hypo	0.00386716	0.596305	chr16	4019547	OpenSea		ADCY9	94379;34644;96896;94480
cg18364840_BC21	0.244876	0.445428	-0.200552	hypo	0.0044255	0.610085	chr12	131093684	OpenSea		ADGRD1	24471;91185;1772;139777;22831;139248;16913
cg22067973_BC21	0.634444	0.835004	-0.200561	hypo	0.000342808	0.37497	chr1	11865797	OpenSea	Unclassified_Cell_type_specific
cg05063250_TC21	0.604881	0.805534	-0.200653	hypo	0.0373899	0.784247	chr22	34804812	OpenSea		LINC02885	198051
cg03157750_BC21	0.438225	0.638903	-0.200678	hypo	0.00278953	0.566042	chr4	107826064	Shore		SGMS2	1501;1182;1501;856;1132
cg16001335_BC21	0.448369	0.649112	-0.200743	hypo	0.00502942	0.622659	chr22	49826264	Shore	Promoter_Associated_Cell_type_specific	BRD1	-1459;-363;1610;-1459
cg05757287_BC21	0.72361	0.924359	-0.200748	hypo	0.00142748	0.507175	chr11	1639757	OpenSea
cg12177316_BC21	0.563016	0.763853	-0.200837	hypo	0.00526489	0.626447	chr8	10965755	OpenSea	Unclassified_Cell_type_specific	XKR6	36727;236079
cg17779191_BC21	0.341298	0.542212	-0.200914	hypo	0.010573	0.688255	chr8	51525896	OpenSea	Unclassified	PXDNL	283550
cg12869240_BC21	0.61513	0.816053	-0.200923	hypo	0.00763527	0.65834	chr10	125881404	OpenSea		DHX32	-111;15033
cg17622807_BC21	0.449341	0.650266	-0.200925	hypo	0.018261	0.733679	chr12	52380046	OpenSea	Unclassified_Cell_type_specific	ENSG00000258253;KRT84	-414;5607
cg25646708_TC11	0.603129	0.804091	-0.200962	hypo	0.0384771	0.786144	chr3	134312843	Island		LINC02004	-733;-655
cg07614778_BC21	0.577261	0.778298	-0.201036	hypo	0.0252087	0.754951	chr5	3542616	OpenSea
cg14066715_BC21	0.45237	0.653441	-0.201071	hypo	0.0806106	0.82655	chr19	21435141	OpenSea		ENSG00000269237	29982
cg17160439_BC21	0.445231	0.646304	-0.201073	hypo	0.00581593	0.634743	chr11	65048272	Shore	Unclassified_Cell_type_specific	NAALADL1	-539;10250;10250;10250;10282;-334;162;186;-338;202;-385;212;-410;197;10271;10271;-144;-384;-415;186
cg10247405_BC21	0.640915	0.841995	-0.201079	hypo	0.00756396	0.657994	chr4	3649506	OpenSea
cg07596529_TC21	0.431911	0.633011	-0.201099	hypo	0.0192312	0.737418	chr7	73650180	Shore
cg06884314_TC21	0.599654	0.800762	-0.201108	hypo	0.00339502	0.585343	chr4	103197395	Shore		CENPE	949;1051;955
cg01965984_BC21	0.358777	0.559927	-0.201151	hypo	1.18899e-05	0.16874	chr4	7981766	OpenSea		ABLIM2	176989;176989;177046;177018;177048;176924;90221;145895;145905;1667;39060
cg23681730_BC21	0.315274	0.516432	-0.201158	hypo	0.0758545	0.823984	chr11	35662003	Shore	Unclassified	TRIM44	-772
cg02142074_TC21	0.364075	0.56524	-0.201164	hypo	0.00931863	0.677565	chr20	37384193	Island	Promoter_Associated	SRC	43;43;525;38053;38084;38053;38053;-130
cg12007339_TC21	0.507689	0.708883	-0.201194	hypo	0.00202313	0.537116	chr7	97503852	OpenSea
cg27038993_BC21	0.624809	0.826007	-0.201199	hypo	0.00999506	0.682604	chr3	217442	OpenSea		CHL1	19798;20671;19799;20679;20671;20152;20659;19435;-93
cg03655142_TC21	0.351037	0.55231	-0.201272	hypo	0.00209646	0.539377	chr1	153978367	Shore	Promoter_Associated	ENSG00000285641;JTB;JTB-DT	7880;-711;-740;-692;-728;-706;-972;640
cg19739906_BC21	0.404271	0.60555	-0.201278	hypo	0.0332437	0.776104	chr2	137964756	OpenSea		HNMT	277;276;242;249;283;283;446;736
cg03770952_TC21	0.59745	0.798771	-0.201321	hypo	0.00490528	0.620204	chr19	45972546	OpenSea		NOVA2	764;1320;1499
cg01795810_BC21	0.286252	0.487591	-0.201338	hypo	0.0157818	0.721567	chr5	151948178	OpenSea		LINC01933	-1393
cg21604741_BC21	0.146265	0.347626	-0.201361	hypo	0.00471985	0.618856	chr2	27490225	Shore	Promoter_Associated	IFT172	-485;-517;-447;-459;-517;-476;-481;-481;-451;-435;-470;-470;-481;-523;-546;-491;-419;-485
cg19128611_TC21	0.430414	0.631776	-0.201362	hypo	0.0231876	0.74934	chr13	107237412	OpenSea		NALF1	630085
cg07741929_BC21	0.412833	0.614267	-0.201434	hypo	7.5123e-06	0.150107	chr21	43830081	Shelf
cg06820975_TC21	0.329682	0.531125	-0.201443	hypo	0.000485324	0.408514	chr4	165208488	Shore	Promoter_Associated	KLHL2;TMEM192	927;-912;665;-1405;62
cg07953152_TC21	0.371123	0.572641	-0.201518	hypo	0.000434275	0.396793	chr22	29205233	Shore		EMID1	-726;-663;-679;-679;-673;-690
cg17499251_TC21	0.521233	0.722784	-0.201551	hypo	0.00134123	0.501378	chr19	372044	Shelf		THEG	3983;3927;2577;2206
cg00266591_BC21	0.479977	0.681584	-0.201607	hypo	0.0210007	0.74459	chr1	14301545	OpenSea		ENSG00000231606;KAZN	2901;408753;408753
cg07308243_TC21	0.423157	0.624786	-0.201629	hypo	0.0359336	0.781132	chr16	85041357	OpenSea		KIAA0513	13575;13563;13562
cg14407241_BC21	0.20501	0.406677	-0.201667	hypo	0.004155	0.604385	chr5	172637708	Shelf
cg16617824_BC21	0.611086	0.812852	-0.201766	hypo	0.00194095	0.532966	chr11	73779025	Shore
cg20216726_TC21	0.419744	0.621513	-0.20177	hypo	0.00258675	0.560065	chr22	47402277	OpenSea
cg14768087_BC21	0.594329	0.796109	-0.201781	hypo	0.00043497	0.396793	chr3	189170708	OpenSea		TPRG1	20054;-1263;70587;223494
cg02117320_TC21	0.325953	0.527763	-0.20181	hypo	0.00209904	0.539377	chr1	232288353	OpenSea
cg14097152_BC21	0.526003	0.727901	-0.201898	hypo	0.0519462	0.802846	chr18	71252349	OpenSea
cg02931883_BC21	0.508092	0.709996	-0.201904	hypo	0.00300952	0.575003	chr2	66240470	OpenSea
cg14239098_BC21	0.291192	0.493101	-0.201909	hypo	2.12752e-05	0.188009	chr9	124861243	Shore	Promoter_Associated	ARPC5L;RPL35	-887;693;715;673;719;694;739
cg05198378_TC21	0.545455	0.747399	-0.201944	hypo	0.000236902	0.34314	chr5	82809066	OpenSea		LINC01338	50897;50905;50943
cg00202150_BC21	0.477549	0.679516	-0.201966	hypo	0.00209734	0.539377	chr3	62343257	OpenSea		PTPRG-AS1	26070;26074;26136;26086;26031;26150;26100;26130;26117;26020
cg03896934_TC21	0.435246	0.637311	-0.202065	hypo	0.00198326	0.535666	chr20	44803724	OpenSea		RIMS4	6823;6548
cg08120188_BC21	0.530103	0.732176	-0.202073	hypo	0.00558381	0.631881	chr1	230360055	Shelf		PGBD5	66278;17591
cg12739264_BC21	0.731534	0.933795	-0.202262	hypo	0.000653896	0.436967	chr19	4725270	Shore		DPP9	-1449;-1439;-1472;-1427;-596;-1487;-1434;-1427;-1463;-1426;-1456
cg03078557_BC21	0.507398	0.709686	-0.202288	hypo	0.0012385	0.494473	chr1	162285249	OpenSea		NOS1AP	215159;215558;215475
cg27016579_TC21	0.508046	0.710437	-0.202391	hypo	0.0119843	0.698266	chr5	169351024	OpenSea
cg10258929_BC21	0.590759	0.793158	-0.202399	hypo	0.0262291	0.758678	chr1	95510104	OpenSea		LINC02607	-63;-12;-63;45;-777;32;-434;-1297
cg06048373_TC21	0.583533	0.786076	-0.202544	hypo	0.0115596	0.696874	chr13	74420556	OpenSea		ENSG00000177596;LINC00381	-1440;1383;1398
cg06363465_TC21	0.431024	0.633608	-0.202584	hypo	0.00486737	0.619793	chr2	124286444	OpenSea		CNTNAP5	261157;261157
cg14493503_BC21	0.509257	0.711969	-0.202711	hypo	0.0647811	0.815693	chr9	137096001	OpenSea	Promoter_Associated	MAN1B1	9065;9016;9016;9097;9036;9016;9107;9016;9016;9050;6820;8643;6820;9016;9016;9016;9090;9036;9016;9144;9131;9038;9016;9016;9016;9025;9036;9044;9021
cg06513714_BC21	0.260919	0.463641	-0.202721	hypo	0.0491163	0.799279	chr4	174119994	OpenSea		LINC02268	524;100405;-19;627;534;524;622;560;624;530
cg25038295_BC21	0.418898	0.621621	-0.202723	hypo	3.84137e-05	0.206639	chr16	72840672	OpenSea		ZFHX3	207457;219027;1051200;49163
cg15939280_BC21	0.633952	0.836726	-0.202774	hypo	0.0148595	0.716807	chr2	18356902	OpenSea		KCNS3	478208
cg06996273_BC11	0.184547	0.387455	-0.202907	hypo	0.00704328	0.650374	chr1	3704165	Shelf	Unclassified_Cell_type_specific	TP73	51600;51600;51600;13493;13493;13493;6107;51649;21799;51645;21799;13458;6119
cg14737211_TC21	0.607297	0.810227	-0.20293	hypo	0.000187261	0.326284	chr3	122994178	OpenSea		SEMA5B	34428;33401;33635;33586;-904;33401;-904;33701;-939;33534
cg20288617_BC21	0.566766	0.769748	-0.202982	hypo	0.015519	0.720695	chr4	22238284	OpenSea		ENSG00000250039;ENSG00000289849	289269;871
cg11827514_BC22	0.507035	0.710018	-0.202983	hypo	0.016531	0.725986	chr8	142044361	OpenSea
cg13092405_TC11	0.379122	0.582153	-0.203031	hypo	0.0117132	0.697549	chr1	227887722	Island
cg06060874_TC21	0.51806	0.721121	-0.203061	hypo	0.00140371	0.507175	chr1	3352751	OpenSea		PRDM16	114820;283548;283554;108619;283583;283540
cg16490015_TC21	0.673402	0.876489	-0.203087	hypo	0.0031716	0.5813	chr14	104275672	OpenSea		LINC02691	52088
cg16029876_BC21	0.62469	0.827808	-0.203118	hypo	0.000911544	0.466339	chr2	215677173	OpenSea		ENSG00000237525;LINC00607	130975;-851;-1005;150322;150231;166364;154418;150280;166550;150214;150269;154458;171782
cg03270639_BC21	0.545754	0.748892	-0.203138	hypo	0.00491236	0.620557	chr9	126054517	OpenSea
cg15742496_BC21	0.449903	0.653114	-0.20321	hypo	0.00259164	0.560065	chr11	5597178	OpenSea		ENSG00000239920;TRIM6;TRIM6-TRIM34	81257;27717;70534;524;1069;541;1049;1068;432;372;1065;372;453
cg26894820_TC21	0.652292	0.855511	-0.20322	hypo	0.00131932	0.500252	chr12	91111488	OpenSea		LUM	-48;-1;7
cg18341729_BC21	0.637705	0.84094	-0.203235	hypo	0.0655587	0.816399	chr12	129771442	OpenSea		TMEM132D	132584
cg03075892_BC21	0.287039	0.49033	-0.203291	hypo	0.000503939	0.411393	chr2	84303382	OpenSea	Unclassified
cg04579398_TC11	0.221572	0.424881	-0.203309	hypo	0.0614506	0.813215	chr19	35994458	Island	Unclassified_Cell_type_specific	SDHAF1	-730
cg18748354_TC21	0.588989	0.792319	-0.203329	hypo	0.00208744	0.539377	chr17	17032171	OpenSea		ENSG00000287114	3811
cg00598009_TC21	0.65711	0.860459	-0.203349	hypo	0.00198145	0.535666	chr13	112588827	Shore		TUBGCP3	-621;-1480;-673;-701;-691
cg00908571_TC21	0.605229	0.808742	-0.203513	hypo	0.000685599	0.443056	chr2	112763874	Shore		CKAP2L	744;791;745;244;736
cg06820795_BC21	0.461988	0.665517	-0.20353	hypo	0.0405192	0.790542	chr4	178086650	OpenSea
cg11535403_TC21	0.339838	0.543399	-0.203561	hypo	0.0378382	0.785261	chr20	43102737	OpenSea		PTPRT	87181;86997;86997;87170;87106;87181;87233;87234
cg05380931_BC21	0.571113	0.774715	-0.203602	hypo	0.00976936	0.682015	chr19	33586412	OpenSea
cg02239592_TC21	0.420155	0.623795	-0.20364	hypo	0.0384911	0.786144	chr12	129067633	OpenSea
cg15766464_BC21	0.46204	0.665709	-0.203669	hypo	0.000974091	0.473905	chr5	71697935	OpenSea	Unclassified_Cell_type_specific
cg16755214_BC21	0.561637	0.765361	-0.203724	hypo	0.00284487	0.567629	chr14	54253628	OpenSea
cg15406573_TC21	0.537224	0.74096	-0.203735	hypo	0.0283484	0.766581	chr12	3490070	Shore		PRMT8;THCAT155	-1133;108721;-1189;1158;1325;2750
cg19630681_TC21	0.507363	0.711105	-0.203742	hypo	0.0521163	0.802878	chr3	64443931	Shore		PRICKLE2;PRICKLE2-DT	1546;1477;1315;-1300;-1356
cg00034769_TC21	0.272641	0.476396	-0.203755	hypo	0.00358101	0.589648	chr14	97978196	OpenSea	Unclassified_Cell_type_specific	LINC01550	-71;-85;-87;-85;-130;-139;-130;-95
cg09698506_TC21	0.147758	0.351657	-0.2039	hypo	0.00308719	0.578321	chr7	22356353	Shore		RAPGEF5	-127;558;562;792;802
cg11140086_BC11	0.396253	0.600159	-0.203905	hypo	0.0655973	0.816411	chr12	49389289	Island	Unclassified_Cell_type_specific	ENSG00000257954;SPATS2	-227;22384;21814;21742;22327;22384;22380;21771;22360;21905;22433;22384;22705;21793;21742;21827;21824;21742;21827
cg07601386_TC21	0.573613	0.777536	-0.203923	hypo	0.000174048	0.324921	chr6	110296971	OpenSea		METTL24	61379
cg23718736_TC21	0.384058	0.588122	-0.204065	hypo	3.38396e-05	0.206639	chr18	6413909	Shore		L3MBTL4	276;1003;1003;1329;890
cg10646524_TC21	0.294244	0.498334	-0.20409	hypo	0.013187	0.707415	chr10	23314766	OpenSea		C10orf67	29929;29199;30032;29913
cg26227970_BC21	0.428714	0.632949	-0.204235	hypo	0.00591483	0.636137	chr10	121697011	OpenSea
cg03026004_TC21	0.663195	0.867497	-0.204303	hypo	0.0093171	0.677565	chr18	6833418	OpenSea		ARHGAP28	44924;103702;-1057;-1062;59416;-1057;103375
cg23540475_TC21	0.443829	0.648144	-0.204315	hypo	0.0190304	0.736512	chr18	49622114	OpenSea
cg14193956_BC21	0.454468	0.658785	-0.204316	hypo	0.00259916	0.560591	chr1	10823229	OpenSea
cg02029970_BC21	0.557068	0.761405	-0.204337	hypo	0.0201582	0.739934	chr5	155869565	OpenSea		SGCD	-779
cg27302994_BC11	0.687882	0.89226	-0.204378	hypo	0.0277771	0.764663	chr1	29767418	OpenSea		ENSG00000284676	12243
cg22259765_BC21	0.179833	0.384218	-0.204385	hypo	0.000275897	0.358516	chr15	24874355	Shelf		ENSG00000286110;SNRPN	316198;316295;50718;17754;17804;50708;50630;50630
cg04237136_BC21	0.463876	0.668394	-0.204517	hypo	0.00530133	0.626609	chr2	228024030	OpenSea		SPHKAP	157597;157658
cg24686918_BC21	0.625391	0.829916	-0.204525	hypo	0.00278157	0.565617	chr1	221440316	OpenSea
cg25694915_TC21	0.553136	0.757666	-0.20453	hypo	0.0036886	0.59318	chr2	168802471	OpenSea		NOSTRIN	-121;-166;-165;-176;4320;-126;15932;-168
cg19176897_BC21	0.422316	0.626882	-0.204566	hypo	0.00757688	0.657994	chr1	236523173	Shore	Unclassified_Cell_type_specific	LGALS8;LGALS8-AS1	-847;-833;-700;-851;-266;4908;-809;4904;-266;4913;-266;4959;5173;4900;-1408;4934;4872;-816;-796;-812;-812;1336;1328
cg09607548_TC21	0.390378	0.595054	-0.204676	hypo	0.00981935	0.682176	chr20	44117006	Shore	Unclassified	JPH2	70183
cg00513166_TC21	0.602845	0.807531	-0.204686	hypo	0.0138036	0.711621	chr1	30600911	OpenSea
cg01156981_TC21	0.323569	0.528297	-0.204728	hypo	0.0107651	0.691871	chr1	106268342	OpenSea
cg06934418_BC11	0.289557	0.494342	-0.204785	hypo	0.0169948	0.727581	chr19	35642004	Shore	Unclassified	ETV2	259;259;259;-151;211
cg11862394_BC21	0.403834	0.608623	-0.204789	hypo	0.00612236	0.641296	chr7	148142784	OpenSea		CNTNAP2	503975;98192;1179892;86311;2025983;9100
cg15236082_TC11	0.239481	0.444419	-0.204939	hypo	0.00261451	0.561342	chr1	247112441	Island	Unclassified_Cell_type_specific	LINC02897	-23
cg18011312_BC21	0.620522	0.825481	-0.204958	hypo	0.00164495	0.517487	chr11	91164284	OpenSea		LINC02748	6260;6290
cg16228265_TC21	0.338156	0.543246	-0.205091	hypo	0.00394549	0.599357	chr11	39459848	OpenSea
cg19635809_BC21	0.335953	0.541044	-0.205091	hypo	0.010154	0.684383	chr2	224127899	OpenSea
cg04009173_BC21	0.607397	0.812496	-0.205099	hypo	0.0252016	0.75493	chr6	168232475	Shore		ENSG00000228361	2743
cg10797697_BC21	0.452331	0.657518	-0.205188	hypo	0.00958401	0.680598	chr7	26585494	OpenSea
cg19362196_BC21	0.546463	0.751662	-0.205199	hypo	0.0055505	0.631014	chr1	25907124	Island		MIR3917;STMN1	-669;-706;-132;-970;-657;-704
cg05859371_BC21	0.556278	0.761498	-0.20522	hypo	0.00360277	0.590797	chr3	178084776	OpenSea	Unclassified_Cell_type_specific	ENSG00000286003	87674
cg10176717_BC21	0.405078	0.610344	-0.205266	hypo	0.00226065	0.547412	chr10	111129216	OpenSea
cg25319589_BC21	0.508524	0.713852	-0.205327	hypo	0.0216688	0.746448	chr20	46173561	Shore
cg16453065_BC21	0.546013	0.751359	-0.205346	hypo	0.00402814	0.602083	chr19	54415089	Shore	Unclassified_Cell_type_specific	TTYH1	-421;-751;-342;-375;-437;-130;-376;-423
cg25858825_BC21	0.555593	0.761067	-0.205474	hypo	0.000195006	0.330685	chr1	47180257	OpenSea		CYP4A22-AS1;ENSG00000290081;LINC00853	-985;822;1007
cg07936137_TC21	0.535749	0.741226	-0.205477	hypo	0.00041946	0.392531	chr11	63902659	OpenSea	Gene_Associated	MARK2	-402;14112;63566;63654;63731;63549;7473;63229;63364;63654;14112;63195;63195;-28;6779;6709;4572;3999
cg11961150_BC21	0.638158	0.843731	-0.205573	hypo	0.00101801	0.47853	chr17	43843151	OpenSea
cg18079107_BC21	0.5709	0.776498	-0.205598	hypo	0.0118279	0.697564	chr2	169584042	Shore		PPIG	-327;-316;-309;-311;-300;-300;-345;-302;-390;-300;-605;-758;-526;-325;-300;-325;-311;-300
cg19597792_BC21	0.482816	0.688426	-0.20561	hypo	2.06343e-05	0.188009	chr14	64209951	OpenSea		ESR2;SYNE2	84460;47837;68513;5596;356968;356968;300853;356947;134336;831;343
cg13565215_BC21	0.582617	0.78824	-0.205624	hypo	0.00835819	0.666923	chr11	117797621	Shore		DSCAML1	-359;19905;-529;-361;-404
cg15302379_TC21	0.519954	0.725621	-0.205666	hypo	0.00233233	0.548684	chr10	101062091	Island		ENSG00000273162;KAZALD1	-1085;18;-987;87;102
cg05899869_TC21	0.560027	0.765711	-0.205684	hypo	0.00753348	0.657416	chr6	3053294	OpenSea	Promoter_Associated
cg11827514_BC21	0.497892	0.703612	-0.205721	hypo	0.0121146	0.699632	chr8	142044361	OpenSea
cg17228560_TC21	0.199117	0.404843	-0.205726	hypo	9.09977e-05	0.268971	chr17	41836750	Shore		KLHL10;NT5C3B	-1075;-1075;-1075;1065;-505;-503;-508;-517;-489;-552;-526;-547;-521;-522;-546;-1251;-491
cg17949025_BC21	0.534657	0.740403	-0.205746	hypo	0.0131845	0.707415	chr4	23374542	OpenSea
cg19182765_BC21	0.543834	0.749635	-0.205801	hypo	0.00301491	0.575003	chr13	111967763	OpenSea
cg20783493_TC21	0.562223	0.768053	-0.205831	hypo	0.0191348	0.737296	chr22	36586354	OpenSea		CACNG2	-899;117399
cg18472410_BC21	0.655986	0.861831	-0.205846	hypo	0.000343152	0.37497	chr5	42756684	OpenSea		CCDC152	-134;-134
cg06312469_BC21	0.516511	0.722366	-0.205855	hypo	0.0061515	0.64155	chr10	99328915	Shore		CNNM1	-441;-441
cg11738485_TC11	0.264743	0.470761	-0.206018	hypo	0.163127	0.860903	chr19	12766186	Island	Unclassified_Cell_type_specific	HOOK2	6633;9338;9348;9435;9367;-821;1899;429;338
cg19510773_BC21	0.493309	0.699374	-0.206065	hypo	0.0240917	0.751674	chr14	53947934	Shore
cg06041909_BC21	0.301655	0.507852	-0.206196	hypo	0.0551606	0.807398	chr5	73450516	Shore		LINC01385	-982
cg03002349_BC21	0.412871	0.619151	-0.206281	hypo	0.0039352	0.599357	chr2	34548145	OpenSea		LINC01320	164357;358332;164233
cg15001032_BC21	0.323893	0.53019	-0.206297	hypo	0.00131333	0.500252	chr7	50565297	OpenSea		DDC	-962;109
cg07723139_TC21	0.273796	0.480098	-0.206302	hypo	0.0249432	0.753972	chr5	15463647	OpenSea		ENSG00000286377	37889
cg19101853_BC21	0.559167	0.765482	-0.206315	hypo	0.00847453	0.66864	chr1	68174158	OpenSea		GNG12-AS1;WLS	341849;341855;58364;2220;57668;58366;58388;58366;58387;58963;58861;57530;58123
cg17683386_BC21	0.379925	0.586254	-0.206329	hypo	0.0438408	0.794881	chr12	70445073	OpenSea		RNU4-65P	-1149
cg00163554_BC21	0.366062	0.572407	-0.206345	hypo	0.0183681	0.733709	chr10	329859	Shelf		DIP2C	359810;156700;-332;359810
cg12020137_BC21	0.499777	0.706199	-0.206422	hypo	0.0300048	0.769553	chr21	37710769	OpenSea		KCNJ6	205689;410577
cg04783279_TC21	0.484354	0.690855	-0.2065	hypo	0.00854391	0.669714	chr14	32079189	Shore		ARHGAP5	1885;2115;1880;2204;958;3075;958;2222
cg24968629_BC11	0.420817	0.627356	-0.206539	hypo	0.0319225	0.774048	chr22	46374747	Island		CELSR1	162874;2878;162874;-662;34528
cg17592008_TC21	0.539057	0.745694	-0.206637	hypo	0.00664296	0.645206	chr20	54167977	OpenSea		CYP24A1	6010;3977;5673
cg19475241_TC21	0.356137	0.562823	-0.206686	hypo	0.00152129	0.509681	chr19	1773499	Shore		ONECUT3	19993
cg20932898_BC21	0.531931	0.738629	-0.206698	hypo	0.0364516	0.782364	chr2	14402056	OpenSea		LINC00276	-1092;-1097
cg11406274_BC21	0.227166	0.433872	-0.206706	hypo	0.00972063	0.681813	chr6	29888787	Island		ENSG00000230521;HLA-H	-518;1035
cg21998400_BC21	0.374686	0.581408	-0.206722	hypo	0.00589824	0.636038	chr17	715824	Shore	Unclassified_Cell_type_specific	VPS53	-1114;-984;-967;-1032;-984;-984;-984;-984;-984;-984;-995;-1013;-1310;-966;-1114;-984;-1009;-966;-984;-1066;-1014;-999;-542;-984;-1062;-984;-995;5894;-984;-987;-984;-984;-969;-1025;-989;-1114;-1149
cg22767036_BC21	0.473093	0.679819	-0.206726	hypo	0.00141029	0.507175	chr17	60390716	Shore		USP32	1418;1260;31755;1515;1693;1213
cg05646117_BC21	0.664569	0.871305	-0.206736	hypo	0.000686983	0.443056	chr10	125880998	OpenSea		DHX32	295;15439
cg12942621_TC21	0.532936	0.739685	-0.206749	hypo	0.0018002	0.525358	chr4	93184299	OpenSea		GRID2	879814;880333;879642;99313
cg02313554_TC11	0.323824	0.530638	-0.206814	hypo	0.0161081	0.72381	chr10	123972101	Shore
cg23138250_TC21	0.598695	0.805599	-0.206904	hypo	0.000321427	0.369288	chr5	33401764	OpenSea
cg12718440_TC21	0.281734	0.488654	-0.206921	hypo	0.018093	0.733154	chr10	97633819	Shore	Promoter_Associated	ENSG00000249967;MORN4	49445;-318;-327;-318
cg06789517_BC21	0.499594	0.706528	-0.206934	hypo	0.0717409	0.820915	chr1	114089340	OpenSea		SYT6	64529;64530;63101;63578;64530
cg01848457_TC21	0.286707	0.493664	-0.206957	hypo	0.00737598	0.654123	chr12	104304205	Island	Promoter_Associated	EID3;TXNRD1	466;15487;17523;16837;88426;18203;17215;17148;17324;17156;15310;17183;17181;16883;17210;17280
cg21380380_BC21	0.656288	0.863262	-0.206974	hypo	0.024227	0.751674	chr7	7972207	Shelf	Unclassified_Cell_type_specific	ENSG00000283549;GLCCI1	331455;1766;1755;3411;2520;2520;2471;2500
cg21156263_BC21	0.381809	0.588798	-0.206989	hypo	0.0065566	0.644749	chr9	19926450	OpenSea	Unclassified	ENSG00000261402	356
cg03310603_TC11	0.464818	0.671818	-0.207	hypo	0.0471409	0.798225	chr9	110207587	OpenSea		C9orf152	-106;573
cg17080576_TC21	0.635447	0.842495	-0.207048	hypo	0.00258045	0.559838	chr11	129608754	OpenSea		ENSG00000281386	17261
cg04017479_TC11	0.211414	0.418472	-0.207058	hypo	0.0262833	0.758759	chr8	143081385	Shelf		LY6L	755
cg15985712_TC21	0.458103	0.665211	-0.207108	hypo	0.00449836	0.611367	chr9	113591311	OpenSea	Unclassified	ENSG00000237073;RGS3	-1291;26238;26357;89884;131054;10651;146580;89884;54807;9239;127584;127582;10418;9675;26235
cg22467016_TC11	0.56142	0.76854	-0.20712	hypo	0.0179647	0.732292	chr17	36608858	OpenSea	Unclassified_Cell_type_specific	MRM1	6896;7275
cg20824294_BC21	0.328001	0.535135	-0.207134	hypo	0.0161966	0.724095	chr3	142597240	Shore	Promoter_Associated	PLS1	847;800;785;822;802;824;808
cg08243909_BC21	0.508943	0.716131	-0.207188	hypo	0.00305578	0.576707	chr3	15108510	OpenSea	Unclassified
cg08744686_TC21	0.596704	0.803988	-0.207284	hypo	0.0128128	0.704776	chr14	37604306	OpenSea		TTC6	8677
cg25755428_TC11	0.214409	0.421718	-0.207309	hypo	0.0929491	0.833683	chr19	13764297	Island		MRI1	-225;-235;-235;-284;-252;-252
cg02000253_BC21	0.555837	0.76315	-0.207314	hypo	0.00055003	0.420355	chr19	12996873	Island		NFIX	1265;1398
cg13983307_BC21	0.639079	0.846403	-0.207324	hypo	0.0034507	0.586355	chr9	96777513	Shore	Unclassified	ZNF510	575;544;617
cg22588640_TC11	0.146257	0.353601	-0.207344	hypo	0.00182267	0.526249	chr2	95297431	OpenSea		KCNIP3	84;84;104;84;93
cg15433000_TC21	0.415287	0.622794	-0.207508	hypo	0.000228722	0.34314	chr16	75226041	Shelf		CTRB1;ENSG00000240338	1224;-33;-341;-945;-476;-300
cg01391544_TC21	0.335111	0.542651	-0.207541	hypo	0.00555776	0.631223	chr1	150258387	OpenSea		CA14;ENSG00000276110	293;613;1136;536;512;-1100
cg08034835_BC21	0.595626	0.803188	-0.207561	hypo	3.8169e-05	0.206639	chr4	73450502	OpenSea		AFP	14255;14281;-47
cg26405475_TC21	0.204288	0.411921	-0.207633	hypo	0.0202924	0.740939	chr3	156606249	OpenSea
cg06156212_BC21	0.695887	0.903721	-0.207834	hypo	0.0123158	0.701596	chr1	7303168	OpenSea		CAMTA1	517694;517671;517714;517650;517671;517637
cg09026826_BC21	0.654165	0.862415	-0.208251	hypo	0.00149697	0.508725	chr5	181211339	OpenSea		ENSG00000286644	6526
cg02364517_TC21	0.592408	0.800673	-0.208265	hypo	0.00113247	0.487867	chr18	70470053	OpenSea		ENSG00000288828	5136
cg15688807_BC21	0.506549	0.714829	-0.20828	hypo	0.000703473	0.444373	chr20	23358730	Shore		LINC01431	-621;-874;-554;-554;-601;-554;-608;-554;-735
cg11205312_BC21	0.538697	0.747266	-0.208569	hypo	0.00116386	0.490441	chr1	151165143	OpenSea		LYSMD1;SCNM1	760;806;-879;-923;-936;-1001;8479
cg24627036_BC21	0.664189	0.872776	-0.208587	hypo	0.00240718	0.550327	chr15	99103885	Shore		SYNM;SYNM-AS1	-1195;-1195;5668;-1195;1940
cg00720206_BC21	0.513725	0.722418	-0.208693	hypo	0.00313243	0.579324	chr1	47031093	OpenSea		CYP4X1	7424
cg00002224_TC21	0.440138	0.648881	-0.208743	hypo	0.019602	0.737878	chr8	143038982	OpenSea	Unclassified_Cell_type_specific	LINC02904	-280;-227;-313;-279;-279;-300;-346;-265;-265;-279;-279;-283;-250
cg20595846_BC21	0.32271	0.531478	-0.208768	hypo	0.0477471	0.798605	chr14	76131125	Shore
cg26355795_TC21	0.535386	0.744188	-0.208801	hypo	0.00604506	0.638323	chr22	39933128	OpenSea	Unclassified	GRAP2	6525;32044;6537;6479
cg15846506_TC21	0.703463	0.912317	-0.208854	hypo	0.00239081	0.549659	chr10	108852350	OpenSea
cg03001465_TC21	0.683265	0.892149	-0.208884	hypo	0.00372013	0.593952	chr5	113918057	OpenSea
cg24884166_BC21	0.569019	0.77794	-0.208921	hypo	0.00642146	0.643687	chr18	74983562	OpenSea	Unclassified_Cell_type_specific	ZNF407	385692
cg17306339_TC21	0.589973	0.799118	-0.209145	hypo	0.00160805	0.516486	chr12	123714031	Shore	Promoter_Associated	ATP6V0A2;ENSG00000286092	1584;1678;1675;1496;1448;9139
cg05360477_BC21	0.434679	0.643983	-0.209304	hypo	0.000662646	0.43868	chr2	12819187	OpenSea		ENSG00000225649	184719
cg21032023_TC21	0.642388	0.851704	-0.209316	hypo	0.00769643	0.658922	chr8	93369169	OpenSea		CIBAR1-DT	331265;51712
cg14903689_BC11	0.2922	0.501543	-0.209344	hypo	7.94275e-05	0.259698	chr21	45455304	Shore		COL18A1	-218;-227;50139
cg02304281_BC21	0.185698	0.395109	-0.209411	hypo	0.000800958	0.454186	chr2	758617	OpenSea
cg01646784_TC21	0.609292	0.818796	-0.209504	hypo	0.00214029	0.540065	chr22	37580718	OpenSea		LGALS2	-630;1899
cg12527286_BC21	0.247216	0.456803	-0.209586	hypo	0.00242481	0.551438	chr7	53398586	OpenSea
cg05722568_TC21	0.325372	0.534986	-0.209614	hypo	0.0165929	0.726882	chr11	16280518	OpenSea		SOX6	458126;60752;195871;122329;128367;122346;117045;122350;76029
cg27296341_BC21	0.522021	0.732063	-0.210042	hypo	7.65071e-05	0.257518	chr6	154164704	OpenSea		ENSG00000288520;IPCEF1;OPRM1	345411;192063;192100;165378;82979;48627;125225;125209
cg03792653_BC21	0.281176	0.491356	-0.21018	hypo	0.0213884	0.745265	chr20	38033046	Shore	Unclassified	RPRD1B;TTI1	-679;-786;-700;411;416
cg10606193_TC21	0.269662	0.479927	-0.210265	hypo	0.00282252	0.566928	chr14	98135999	OpenSea		ENSG00000259097;LINC02295	69145;13;-8;12
cg08922308_TC21	0.604586	0.814889	-0.210303	hypo	0.00346766	0.586519	chr12	94833217	OpenSea		KRT19P2;MIR492	-1237;-930;-1181
cg25474288_TC21	0.488175	0.698478	-0.210303	hypo	0.00104352	0.480511	chr14	76154052	Shore		ENSG00000283629;GPATCH2L	-1424;2136;2130;2117;2133;406;2130;2133;-302;2118
cg02304353_TC21	0.574288	0.784673	-0.210385	hypo	0.00075087	0.45214	chr17	81242138	Shelf	Gene_Associated
cg14137381_BC11	0.251454	0.461879	-0.210425	hypo	0.0724493	0.821307	chr5	502176	Shore		SLC9A3	22274;22155;22147
cg02231404_BC11	0.376932	0.587375	-0.210443	hypo	0.00739248	0.654694	chr20	64048282	Island		SOX18	1358
cg23675300_BC21	0.600177	0.810768	-0.21059	hypo	0.024955	0.75398	chr17	72457905	OpenSea		LINC00511	134900;25149;43776;30893;145605;134892;11714;61676;146321;44404;134788;134898;59048;134788;59188;134532;12468;145243;43942;145266;125855;134900;134900;43952;131413;58908;134788;44430;59050;145243;116963;134788;134900;145311;145327;134900;12564;8016;134948;145258;12679;12462;30890;134925;134788;134788;134887;134788;134788;134464;43940;30411;69131;129136;134788;160534
cg07566324_TC21	0.394158	0.604769	-0.210611	hypo	0.000662548	0.43868	chr11	120685429	OpenSea	Unclassified	GRIK4	109630;120995;173681;173683;120943
cg16534142_BC21	0.429668	0.640392	-0.210724	hypo	0.00054877	0.420355	chr12	32108248	Shore		BICD1;BICD1-AS1;ENSG00000277342	996;1097;1363;952;1413;1401;-719;-828
cg10501210_TC11	0.201314	0.41211	-0.210795	hypo	0.0545762	0.806207	chr1	207823675	OpenSea		MIR29B2CHG	-946;45476;55422;-971;-972;-1003
cg08996518_TC21	0.272172	0.482994	-0.210822	hypo	0.00372171	0.593952	chr11	132402437	OpenSea	Unclassified_Cell_type_specific
cg10811178_TC21	0.4865	0.697451	-0.210951	hypo	0.0215711	0.746113	chr12	116540140	OpenSea	Unclassified_Cell_type_specific
cg27076113_TC21	0.259365	0.47037	-0.211004	hypo	0.0112593	0.694981	chr6	98525978	OpenSea
cg19327296_TC21	0.657991	0.868995	-0.211005	hypo	0.0197643	0.73852	chr10	80407557	Shore		PRXL2A	-937;-272;-994;-929
cg02526976_BC21	0.625799	0.836861	-0.211062	hypo	0.0112931	0.6953	chr2	22281312	OpenSea		ENSG00000228999	249794
cg05366561_TC11	0.350583	0.561645	-0.211063	hypo	0.0252272	0.754979	chr20	31849928	Island		DUSP15	20737;-369
cg24905316_TC21	0.510632	0.721706	-0.211074	hypo	0.0178046	0.731689	chr10	133372839	Island	Promoter_Associated	ECHS1;MIR3944	516;-1175
cg00806481_BC11	0.708312	0.919398	-0.211086	hypo	0.00178573	0.524404	chr1	3080086	Shore		PRDM16	10883;10889;10918;10875;10903
cg16474696_BC21	0.276485	0.487585	-0.2111	hypo	0.0426504	0.792633	chr19	13764200	Shore		MRI1	-322;-332;-332;-381;-349;-349
cg20417154_BC21	0.416585	0.627746	-0.211161	hypo	0.000423678	0.395112	chr12	123459851	Shore	Unclassified_Cell_type_specific	SNRNP35	1732;1724;328;1712
cg26755700_TC21	0.474874	0.686041	-0.211167	hypo	0.0257133	0.756392	chr20	58114108	OpenSea
cg20224609_TC21	0.455922	0.667109	-0.211187	hypo	0.000713444	0.446421	chr16	1073673	Shore		SSTR5;SSTR5-AS1	926;-27;5035;5001
cg12664770_TC21	0.527297	0.738493	-0.211196	hypo	0.0158625	0.722481	chr3	14600518	Shore
cg15049744_TC21	0.581305	0.792521	-0.211215	hypo	0.00529294	0.626609	chr1	169460815	OpenSea		CCDC181	-362;-145;-393
cg20852226_TC11	0.0860939	0.297331	-0.211237	hypo	0.00902548	0.673799	chr11	77147964	Shore	Unclassified_Cell_type_specific	MYO7A	19662;19718;19694
cg00619087_TC21	0.585419	0.796714	-0.211295	hypo	0.0120803	0.699325	chr7	105279168	OpenSea		SRPK2	109731;120141;110223;109754;109727;110224;19612
cg00168219_BC21	0.700742	0.912188	-0.211446	hypo	0.000244402	0.348303	chr19	54257530	OpenSea		LILRB5	-228;-267;-256;-237;-284
cg10695792_TC21	0.310974	0.522422	-0.211448	hypo	0.0100575	0.683171	chr7	13639674	OpenSea		ENSG00000229618	538202;837425;913522;538253;538201;538177
cg23279142_BC21	0.574281	0.785757	-0.211476	hypo	0.00402818	0.602083	chr18	13380561	OpenSea		LDLRAD4	102456;163063;5478;102456;161801;161774;162535;41962;113919;161782;103209;162336;162875
cg09163930_BC21	0.284229	0.495732	-0.211503	hypo	0.000559442	0.421913	chr5	150154401	OpenSea	Unclassified_Cell_type_specific	PDGFRB	1459;1460;1472;1445;1227
cg14731422_TC21	0.63029	0.841825	-0.211535	hypo	0.00385378	0.595833	chr1	213388414	Shore
cg07362977_TC21	0.649287	0.860845	-0.211558	hypo	0.000250863	0.349503	chr15	75648746	Shore		IMP3;SNX33	-494;-39;834;-1010
cg03080879_TC21	0.402648	0.614252	-0.211604	hypo	0.00449555	0.611367	chr2	174878685	OpenSea		CHN1	126661;126422;-743;126501;126453;126680;126081;126692;126505;126251;14420;36487;97247;36888;119029;10039;30762;126685;126697;126685;126579;36608;14420;15047;14420;126490;126484;36646
cg06952397_BC11	0.61932	0.830928	-0.211609	hypo	0.0076209	0.65834	chr2	240780166	Island	Unclassified_Cell_type_specific	KIF1A	1955;495;1773;2190;40054;40143;40780;40054;40046;40054;2442;40047;40054;40047;40207;40047;40860;40871;40054;40047;40052
cg16222710_BC21	0.430512	0.642209	-0.211697	hypo	0.0010943	0.484317	chr3	140759178	OpenSea
cg24691572_BC21	0.586946	0.798655	-0.211708	hypo	0.00105721	0.480552	chr19	49286819	OpenSea
cg16548362_BC21	0.271873	0.483661	-0.211788	hypo	0.0166367	0.727147	chr15	100849189	Shore		ENSG00000232386;GCAWKR	-372;-594;-1075;-586;-585;-642;-642
cg18877271_TC12	0.595565	0.807394	-0.211829	hypo	0.0140407	0.713286	chr11	1931408	Shore		TNNT3	6490;3586;11705;11683;11702;11660;11685;11702;11702;8541;8533;8533;11702;8629;8629;8629
cg01739509_TC21	0.290913	0.502746	-0.211834	hypo	0.0108424	0.692013	chr1	203351604	OpenSea		FMOD	-517;-515;-481;155
cg22907232_BC21	0.652554	0.864406	-0.211853	hypo	0.00487534	0.619793	chr3	12444769	OpenSea
cg00601429_TC21	0.68934	0.901293	-0.211953	hypo	0.00811866	0.663538	chr4	2467881	Shore		RNF4	-1258;-1300;-1313;-1223;-1225;-1259;-1226;-1278;-1225;-1216;5661;-848;-1224;-1225;-1259;-1187;-1226;-1256
cg08152055_BC21	0.283992	0.495966	-0.211974	hypo	0.000418051	0.392531	chr3	73451828	OpenSea		PDZRN3	105111;173114;173013;22805;109791;117634
cg03349779_BC21	0.264626	0.476603	-0.211977	hypo	0.00327925	0.584222	chr17	11301677	OpenSea		SHISA6	59736;60254;60414;60464
cg05592245_BC21	0.372261	0.584271	-0.21201	hypo	0.00373555	0.593952	chr10	63520713	Shore		JMJD1C;REEP3	1138;-688
cg26744402_TC21	0.38254	0.594567	-0.212027	hypo	0.0627057	0.814099	chr11	28567071	OpenSea
cg23371415_BC21	0.426737	0.638782	-0.212045	hypo	0.0227102	0.748717	chr17	72339744	OpenSea		LINC00511	-146;-141;-196;253053;-181;-175;252949;-166;-181;757;252693;253061;2835;-181;-182;162113;-166;-176;-166;9741;2813;253061;2814;-181;-141;-166;253048;252949;2827
cg23024819_BC21	0.386448	0.598531	-0.212083	hypo	0.00672065	0.646736	chr2	10536963	OpenSea
cg12236406_BC21	0.649221	0.861323	-0.212102	hypo	0.00438204	0.609151	chr4	85796787	OpenSea		ARHGAP24	18081;321637;321549;192634
cg06529747_BC21	0.515923	0.728091	-0.212168	hypo	0.00297469	0.573336	chr1	183915629	OpenSea	Unclassified	RGL1	279544;110509
cg16445416_TC21	0.486978	0.699145	-0.212168	hypo	0.000208594	0.339787	chr11	64123214	Shelf		MACROD1	42562;3721;42900;42900;42893
cg05853187_BC21	0.532161	0.744394	-0.212233	hypo	0.00589307	0.636018	chr17	74603589	OpenSea	Unclassified	ENSG00000261222	-148;-1392;3769;3750;3766;3750
cg06305596_TC21	0.542803	0.755044	-0.212241	hypo	0.00134136	0.501378	chr6	84314639	OpenSea
cg19193725_TC21	0.160625	0.3729	-0.212275	hypo	0.00444807	0.610283	chr5	92688265	OpenSea		ENSG00000249984	-10
cg13668490_BC21	0.457975	0.670316	-0.212341	hypo	0.004316	0.608762	chr17	44386272	Shore	Unclassified	ITGA2B	3378;-931;-908;-1076;-1069;-1069;-930;-462
cg25876768_BC21	0.701187	0.913657	-0.21247	hypo	0.0062253	0.642646	chr20	57544896	OpenSea
cg20434511_BC21	0.415621	0.628153	-0.212532	hypo	0.0188079	0.735378	chr2	239319280	OpenSea		HDAC4	5326;81670;81741;82375
cg26531286_TC22	0.51578	0.728393	-0.212613	hypo	0.00125422	0.495513	chr13	98147104	Shelf		FARP1	3924;4010;3624;4542;3688;4006
cg03289906_TC21	0.506701	0.719358	-0.212657	hypo	0.00122652	0.494473	chr7	94909096	Shore		PPP1R9A	-987;1459;1894;1128;1421;1502;817;-802
cg10730162_BC21	0.264291	0.476976	-0.212685	hypo	0.000474915	0.407605	chr8	53484137	OpenSea		ENSG00000253369	-415;-316;-146;-148;-274;-148;-154;-174;-148;-334;-174;-174;-496;-245;-148;-142;-497;-174;-197;-398;-69;-325;-119;-148;-174
cg07989092_BC21	0.576046	0.788882	-0.212835	hypo	0.0074494	0.655695	chr11	129612198	OpenSea		LINC01395	5072
cg07470694_TC11	0.684237	0.897213	-0.212976	hypo	0.0108409	0.692013	chr15	25864102	Shore		ATP10A;ATP10A-DT	1083;-1181;-378;-774;1071;-758;-550;-1193
cg06271767_BC21	0.326736	0.539758	-0.213021	hypo	0.0179939	0.732388	chr1	30840818	OpenSea
cg01994049_BC11	0.154765	0.367863	-0.213098	hypo	0.00340001	0.585343	chr11	18579528	OpenSea		UEVLD	9190;9220;9147;9154;9154;9159;9179;9207;-9;9190;9219;9178
cg03029255_BC21	0.497128	0.710279	-0.213151	hypo	0.0095846	0.680598	chr8	143039264	OpenSea	Unclassified_Cell_type_specific	LINC02904	2;55;-31;3;3;-18;-64;17;17;3;3;-1;32
cg05247821_BC21	0.496306	0.709468	-0.213161	hypo	0.0455455	0.796623	chr13	112332353	Shore		LINC01044	-1127
cg02827196_BC21	0.399996	0.613189	-0.213193	hypo	0.00469185	0.617977	chr4	140609692	OpenSea
cg07157834_BC21	0.595897	0.809131	-0.213234	hypo	0.0290392	0.768224	chr1	205850481	Shore	Unclassified_Cell_type_specific	ENSG00000286619;PM20D1	37128;37072;37133;37159;37119;37134;37144;37144;37136;36945;37144;37136;37144;37152;37134;37134;37134;-348;-348
cg23817050_BC21	0.671542	0.884819	-0.213277	hypo	0.000106929	0.278106	chr18	79678514	Shore	Unclassified_Cell_type_specific	CTDP1;CTDP1-DT;ENSG00000274828	-1332;-1289;1232;851
cg00057521_BC21	0.30157	0.514884	-0.213315	hypo	0.000335955	0.373713	chr17	33328635	OpenSea		ASIC2	828660
cg20664247_BC21	0.480488	0.693826	-0.213338	hypo	0.00070625	0.444812	chr1	2414036	Shore	Promoter_Associated	PEX10	-1471;-1471;-1495;-238
cg05096183_BC21	0.388153	0.601525	-0.213373	hypo	0.00350583	0.587033	chr3	72153256	OpenSea		LINC00870;LINC00877	497;2020;369;1989;308;1993;82253;89310;126248;89269;121955
cg08659204_TC12	0.505814	0.719208	-0.213394	hypo	0.0659736	0.816429	chr17	36885298	OpenSea		LHX1-DT	51364
cg18963236_BC21	0.379496	0.592908	-0.213412	hypo	0.00247999	0.553415	chr2	219461111	OpenSea		SPEG	10441;9370;15484;-111;23836;26268;-144;345;-274;19066;17437;-129
cg00356208_BC21	0.404153	0.61757	-0.213417	hypo	0.00462603	0.615646	chr16	55133669	OpenSea
cg06976036_TC21	0.599774	0.813269	-0.213495	hypo	0.0242829	0.751674	chr7	51606264	OpenSea		ENSG00000285741	134547
cg08354106_BC21	0.562516	0.776013	-0.213498	hypo	0.0111944	0.694703	chr4	7960255	OpenSea	Unclassified
cg19224744_BC21	0.633524	0.847079	-0.213554	hypo	0.000497361	0.410654	chr13	113866099	Shore	Unclassified_Cell_type_specific	GAS6-DT	1931;1981;1987
cg12623852_BC11	0.206262	0.419833	-0.213572	hypo	0.00647744	0.64375	chr1	227887751	Island
cg25626519_BC21	0.588696	0.802357	-0.213661	hypo	0.00996045	0.682604	chr5	88396880	OpenSea		TMEM161B-DT	127856;127989;128016;4685;127838;127841;127981;127807;127859;127997;4699;127865;127846;4699;127838;127989
cg09137095_BC21	0.408932	0.622694	-0.213763	hypo	0.0116882	0.697525	chr5	167217452	OpenSea		TENM2	238423;238391
cg21680227_BC21	0.609596	0.823429	-0.213834	hypo	0.00742457	0.655542	chr10	5094064	OpenSea		AKR1C3;U8	58707;58706;58710;-350;45252;45275;16426;-350;-354;-520
cg24164973_TC21	0.619025	0.832957	-0.213932	hypo	0.000484668	0.408385	chr15	33358818	OpenSea		RYR3	47842;47856;47842;47772;47750;47851
cg20518897_BC21	0.668747	0.882686	-0.213939	hypo	0.0265885	0.759912	chr15	65255673	OpenSea		PARP16	5335
cg21143428_TC21	0.424787	0.63873	-0.213943	hypo	0.00167913	0.519408	chr5	137304783	OpenSea		SPOCK1	293597;60679;8756;8795;194544;193812;194517
cg27337902_TC21	0.472883	0.686862	-0.213979	hypo	0.00217256	0.541513	chr2	174717227	OpenSea	Unclassified_Cell_type_specific	ENSG00000236449	170086
cg05902656_TC21	0.61821	0.832192	-0.213982	hypo	0.00547613	0.629346	chr2	19711666	OpenSea		ENSG00000235911	-49
cg20910931_BC21	0.602692	0.816735	-0.214043	hypo	8.89236e-06	0.157972	chr2	104333186	OpenSea
cg16412222_BC21	0.626668	0.840772	-0.214104	hypo	0.015684	0.721174	chr22	34017333	OpenSea		LINC01643	-140;-93;-140;-105;-99;-89;-99;-99;-145;-118;-119;-99;-99;-140;-140;-105;-118;-105;-93;-99;-118;-137;-93;-99;-140;-140;-118;-99;-140;-137;-140
cg00883764_TC21	0.6676	0.881794	-0.214194	hypo	9.15836e-05	0.268971	chr11	56886635	OpenSea
cg15343100_BC21	0.479436	0.693632	-0.214197	hypo	0.000552177	0.420355	chr18	54958915	Shore		CCDC68	-866;547;547
cg03441853_BC21	0.333991	0.548272	-0.214281	hypo	0.00162607	0.516486	chr15	72782662	Shore		ADPGK;ADPGK-AS1	967;1069;1070;1054;1115;956;1124;1097;962;3185;1067;-173
cg26824847_TC21	0.551689	0.766012	-0.214323	hypo	0.00583622	0.634875	chr11	132858193	OpenSea	Unclassified_Cell_type_specific	OPCML	84818;2585;674210;85479;85576;674309;84900;84900
cg26469387_BC21	0.317265	0.531667	-0.214402	hypo	0.00225833	0.547412	chr15	31554467	OpenSea		OTUD7A	316207;316211;100873
cg16594542_TC21	0.553272	0.767676	-0.214404	hypo	0.0127394	0.704776	chr10	123539205	OpenSea
cg27014354_BC21	0.438537	0.652958	-0.214421	hypo	0.0306377	0.771036	chr16	69188670	Shore		SNTB2;UTP4	1523;1109;1028;1506;1085;1109;21566
cg22506548_BC11	0.722502	0.936947	-0.214445	hypo	0.0147208	0.716435	chr1	3080385	Shore		PRDM16	11182;11188;11217;11174;11202
cg08036309_BC11	0.201685	0.416144	-0.214459	hypo	0.00407583	0.602259	chr4	13535367	Shore		LINC01097	-1031
cg27171569_BC21	0.515076	0.72968	-0.214605	hypo	0.0158617	0.722481	chr16	83953860	OpenSea	Unclassified	OSGIN1	620;22549;4793;620;621;4793
cg20145009_TC21	0.686514	0.901193	-0.214678	hypo	1.50933e-06	0.0924098	chr14	104932838	Island		PLD4	7959;8022;678;8125
cg13375589_TC11	0.298516	0.513201	-0.214686	hypo	0.0358473	0.781132	chr17	4583830	Shore	Unclassified	SMTNL2	-169;-699
cg24515783_TC21	0.573818	0.788537	-0.21472	hypo	0.00224052	0.546615	chr3	67990735	OpenSea
cg23540473_BC11	0.494572	0.709343	-0.21477	hypo	0.0285765	0.767161	chr18	49622081	OpenSea
cg10014040_BC21	0.52936	0.744133	-0.214773	hypo	0.00889434	0.672931	chr6	118388599	OpenSea
cg03720605_TC21	0.372063	0.586862	-0.214799	hypo	0.00704637	0.650374	chr6	133730903	OpenSea		TARID	36706;158080;158080;161034
cg14139602_TC21	0.390672	0.605539	-0.214867	hypo	0.0126653	0.704614	chr9	114156989	Shore	Unclassified_Cell_type_specific	COL27A1	1452
cg25277464_BC21	0.541627	0.756621	-0.214994	hypo	0.0193937	0.737418	chr20	42714762	OpenSea		PTPRT	475156;474972;474972;475145;475081;475156;475208;475209;76706
cg14430408_BC21	0.50128	0.716281	-0.215001	hypo	0.00199128	0.535666	chr7	157876554	Shelf		PTPRN2	711220;711158;711270;711235
cg15808023_BC21	0.440734	0.655981	-0.215247	hypo	0.0175142	0.730228	chr10	131310585	Shore		TCERG1L	1137
cg00044354_TC21	0.407349	0.622602	-0.215254	hypo	0.0157587	0.721432	chr1	66924201	Shore	Promoter_Associated	DNAI4;ENSG00000289394;MIER1	619;619;496;646;640;656;-1126;-694;-756;-766;-758;-758;-694;-789
cg22779217_BC21	0.255608	0.470973	-0.215365	hypo	0.0027281	0.563715	chr8	3987711	OpenSea		CSMD1	1006991;1007262;1007262;1006991;1007204
cg26413661_TC11	0.31582	0.531236	-0.215415	hypo	0.0145901	0.715527	chr22	43186200	Shore		TTLL12	935
cg05366204_BC21	0.271696	0.487233	-0.215537	hypo	0.0195157	0.737418	chr5	41509250	Shore		PLCXD3	1379;1352
cg02341480_BC21	0.421182	0.636889	-0.215707	hypo	0.00426607	0.606762	chr1	235104159	Shore	Unclassified
cg14308375_TC21	0.242508	0.458321	-0.215813	hypo	0.0079894	0.661451	chr4	110623963	Shore	Unclassified_Cell_type_specific	PITX2	5289;18044;13390;13049;18161;18054;-911;13064;-837;-885;8551
cg23423681_TC21	0.31792	0.533826	-0.215907	hypo	0.0067887	0.64749	chr16	5071637	Shore	Unclassified	ALG1	-212;37714;-169;-169;-196;-213;-206;-611;-185;37677;-568;37714;37714;37714;37714;-899;-169;-169;-206;-169;-206;-206;-169;-169
cg13716321_BC21	0.44124	0.657154	-0.215914	hypo	0.000112938	0.278106	chr9	137235684	Shore		SLC34A3	4751;4927;4783
cg18509466_TC21	0.305198	0.521211	-0.216012	hypo	2.54144e-05	0.198495	chr1	3071397	Island		PRDM16	2194;2200;2229;2186;2214
cg09720642_BC21	0.686419	0.90246	-0.216041	hypo	0.00183732	0.526803	chr16	78895895	OpenSea		ENSG00000260816;WWOX	534;796269;796495;796241;796241;796241;796241
cg17926756_TC21	0.64882	0.864863	-0.216043	hypo	0.00787735	0.659894	chr3	55183932	OpenSea		LINC02017	5760
cg16735685_TC21	0.636892	0.852937	-0.216045	hypo	0.00590804	0.636137	chr18	8608636	Shore		RAB12	-801
cg11835493_TC21	0.433677	0.649746	-0.216069	hypo	0.0115684	0.696979	chr16	82016554	OpenSea
cg03672117_BC21	0.438288	0.654399	-0.216111	hypo	0.0211742	0.74459	chr13	34779802	OpenSea
cg14615169_BC21	0.405847	0.621961	-0.216113	hypo	0.007449	0.655695	chr10	6578006	Shore		PRKCQ	2271;2296;2296
cg05841700_TC11	0.324655	0.540776	-0.216121	hypo	0.118013	0.845845	chr1	205850255	Shore	Unclassified_Cell_type_specific	ENSG00000286619;PM20D1	36902;36846;36907;36933;36893;36908;36918;36918;36910;36719;36918;36910;36918;36926;36908;36908;36908;-122;-122
cg26025960_TC21	0.293496	0.509655	-0.216158	hypo	0.00665112	0.645206	chr10	131091139	OpenSea	Unclassified_Cell_type_specific
cg15276423_BC11	0.134046	0.350261	-0.216215	hypo	0.00242207	0.551438	chr9	130933723	Shelf	Unclassified	FIBCD1;FIBCD1-AS1	2654;5525;5346;5418;-128
cg09955450_TC21	0.308428	0.52466	-0.216232	hypo	0.0037958	0.594637	chr5	11589010	OpenSea		CTNND2	315034;314971;-161;314970;314183;315437;314233;-161;314376;10;-198
cg02791851_BC21	0.677424	0.893804	-0.21638	hypo	0.000122612	0.283445	chr19	8337000	Shore		KANK3	6263;6263;6263
cg13308003_BC21	0.555439	0.771866	-0.216427	hypo	0.000446146	0.402212	chr8	144370743	Shelf
cg06974249_BC21	0.231439	0.447894	-0.216455	hypo	0.0181402	0.733156	chr9	1872053	OpenSea
cg17563271_BC21	0.43079	0.647284	-0.216494	hypo	0.00839694	0.667254	chr17	79658898	OpenSea
cg02646225_TC21	0.472365	0.689036	-0.216671	hypo	0.00203349	0.537116	chr8	85108072	Shore	Promoter_Associated	LRRCC1	834;857;834;834;834;-590
cg22784187_TC11	0.23027	0.446993	-0.216723	hypo	0.00425488	0.606043	chr7	95396095	Shore	Unclassified_Cell_type_specific	ENSG00000290101;PON3	-402;269;269;269;28;281;267;269;274
cg06226884_TC21	0.157859	0.374624	-0.216765	hypo	0.00197152	0.535422	chr5	117455166	OpenSea		LINC00992	217;39657
cg07271799_BC21	0.500642	0.717463	-0.216821	hypo	0.0312615	0.772023	chr1	219660622	OpenSea	Unclassified_Cell_type_specific
cg05183753_TC21	0.479114	0.69596	-0.216845	hypo	0.00473602	0.618883	chr1	239389833	Shore		CHRM3	3268;2913;2885;2577;2876;3265
cg21117746_TC21	0.461511	0.678442	-0.21693	hypo	0.0066269	0.645206	chr16	10126736	OpenSea		GRIN2A	55693;56019;55152;53268;56162;56193
cg10630492_BC21	0.711405	0.928349	-0.216944	hypo	0.000111411	0.278106	chr20	52742937	OpenSea
cg03193047_BC21	0.43948	0.656469	-0.216988	hypo	0.00716071	0.651029	chr4	73704463	OpenSea
cg08977827_TC21	0.629891	0.846884	-0.216993	hypo	0.0137713	0.711589	chr10	5261949	OpenSea		ENSG00000231039	27591
cg19893409_TC21	0.507055	0.724062	-0.217007	hypo	0.0119579	0.698266	chr18	63342432	OpenSea	Gene_Associated	KDSR	24743;24797;4185;24773;24769;24775;4099
cg21379460_BC21	0.454329	0.671347	-0.217017	hypo	0.033189	0.775831	chr7	4416680	OpenSea
cg18897206_BC21	0.255829	0.472913	-0.217084	hypo	0.0022535	0.547412	chr8	23761992	OpenSea		ENSG00000253471	54851
cg02593783_BC21	0.593402	0.810511	-0.217109	hypo	0.000166288	0.319454	chr19	17676734	Shelf		UNC13A	11621;11632;11616;11593
cg20733077_TC21	0.593737	0.810866	-0.217129	hypo	0.00015355	0.311811	chr13	50126709	Island		DLEU1;DLEU2;ENSG00000274270	44538;44538;44538;44538;44538;44538;44538;44538;44538;44538;-988;-1167;-1302;-1321;893
cg00148411_BC21	0.459433	0.676618	-0.217185	hypo	0.000257408	0.349978	chr10	5888619	Shore		ANKRD16	1288;1253;1275;-648
cg25085070_BC21	0.56188	0.779198	-0.217318	hypo	0.00168801	0.519958	chr11	28109193	Shore		KIF18A;METTL15	-1036;-1047;-1122;863;-973;-1119;-1119;-1119;873;945;805;-1122;-1122
cg06947721_TC21	0.654569	0.871935	-0.217366	hypo	0.0069573	0.648867	chr1	106964607	OpenSea
cg00653135_BC21	0.549293	0.766662	-0.217369	hypo	0.0221389	0.74762	chr4	181672075	OpenSea
cg09305600_BC21	0.0959289	0.313319	-0.21739	hypo	0.00166402	0.518157	chr9	34500683	OpenSea	Unclassified	DNAI1	41878;41931
cg10184387_BC21	0.432348	0.64981	-0.217462	hypo	0.0029612	0.572981	chr4	77367925	OpenSea		CCNG2	210700;180161
cg10348972_TC21	0.510798	0.728268	-0.21747	hypo	0.0550969	0.807321	chr8	56592873	OpenSea
cg23337937_TC21	0.505873	0.723363	-0.21749	hypo	0.0142764	0.713576	chr1	109208038	OpenSea
cg03465320_BC21	0.472388	0.689944	-0.217557	hypo	0.00520947	0.624908	chr6	32855301	Shore		PSMB9;TAP1	1109;11165;10465;1153;-796;-1484
cg25505044_BC21	0.672741	0.89032	-0.217579	hypo	0.000501486	0.411393	chr11	63369804	OpenSea		SLC22A9	15;19
cg00981330_BC21	0.380697	0.598375	-0.217678	hypo	0.0185775	0.734471	chr6	114235683	OpenSea		HDAC2-AS2;HS3ST5	5542;265982;239728;4335;107341
cg06758847_TC21	0.474714	0.692406	-0.217692	hypo	0.0502214	0.800629	chr8	18854918	OpenSea		PSD3	158786;158769;-543;32117;-581
cg05733780_BC21	0.2675	0.485245	-0.217745	hypo	0.0112527	0.694981	chr6	167795813	Shore		ENSG00000269155;ENSG00000285212;LINC01558	283;-834;1060;1047;1060;923
cg26196573_TC21	0.387826	0.605607	-0.217781	hypo	0.000231878	0.34314	chr22	29305539	Shore		GAS2L1	-1484;-1079;-1111;-1111
cg18602373_BC21	0.664604	0.882388	-0.217784	hypo	0.00180541	0.525358	chr4	45120288	OpenSea
cg18188952_TC21	0.597335	0.815129	-0.217794	hypo	0.00318386	0.581422	chr16	65579485	OpenSea		ENSG00000261818	-1183
cg21533743_BC21	0.603883	0.821821	-0.217939	hypo	0.0350664	0.779516	chr16	87368517	OpenSea		FBXO31	15247;-1008;15235;23591;15260;21334;15232
cg22449745_TC21	0.537566	0.755589	-0.218024	hypo	0.000688379	0.443056	chr1	37691267	Shore	Promoter_Associated	C1orf109;CDCA8	950;-784;-753;976;-746;-746;-762;939;-737;976;957;983;-1214;-1249
cg02847873_TC21	0.598577	0.816614	-0.218036	hypo	0.00592611	0.636137	chr19	37865073	OpenSea
cg12547575_BC21	0.556254	0.774326	-0.218072	hypo	0.000686102	0.443056	chr10	6088362	Shore	Promoter_Associated	RBM17	-672;-709;-692;-984
cg13377056_BC21	0.552611	0.770783	-0.218172	hypo	0.00943226	0.67809	chr1	145729282	OpenSea		CD160	1038;9783;954;954;9811
cg04102854_BC11	0.438619	0.656876	-0.218257	hypo	0.047002	0.798101	chr7	130366011	OpenSea	Unclassified	CPA5	19525;21157;21195;21185;21195;2570;21164;21195
cg08363783_TC21	0.542205	0.760504	-0.2183	hypo	0.0185165	0.734314	chr22	22884315	OpenSea	Unclassified
cg14438169_TC21	0.332924	0.551294	-0.21837	hypo	0.000235079	0.34314	chr9	135244970	Shore
cg22220502_BC21	0.627821	0.846192	-0.218371	hypo	0.000710096	0.446421	chr12	79687048	Shelf		PAWR	2983;3010;3917;3033
cg16263848_TC11	0.321682	0.540126	-0.218444	hypo	0.00234405	0.548784	chr17	9115489	Shore		NTN1	93979
cg02770086_TC21	0.486043	0.704497	-0.218454	hypo	0.000703346	0.444373	chr1	161299585	OpenSea
cg03988297_BC21	0.421153	0.639662	-0.218508	hypo	0.000706421	0.444812	chr1	218887205	OpenSea
cg16235809_TC21	0.25756	0.476144	-0.218584	hypo	0.0257144	0.756392	chr11	126969785	OpenSea	Unclassified	KIRREL3	33676;31381;30986;30986;31026;30736
cg24562785_TC21	0.186427	0.405026	-0.218598	hypo	0.0130919	0.706911	chr20	1657911	OpenSea		SIRPG	-196;-131;-154;-131
cg17890940_TC11	0.380778	0.599424	-0.218646	hypo	0.00624687	0.642719	chr7	1742710	Shore	Unclassified_Cell_type_specific	ELFN1;ELFN1-AS1	72433;76965;72459;-418;-437
cg13873343_BC21	0.434658	0.653448	-0.218791	hypo	0.0134866	0.710296	chr6	97283782	Shore		ENSG00000271860;MMS22L	479;-593;-571;-605;-1228;-565;-564;-1270
cg05030953_BC21	0.262846	0.481776	-0.218929	hypo	0.020529	0.742087	chr6	31273223	Shore		HLA-C	-1117;-1130;-1136;-1153;-1132;-1172;-1092
cg23762475_TC21	0.521704	0.740713	-0.219009	hypo	0.0156119	0.721082	chr18	76525299	OpenSea
cg17813118_BC21	0.473808	0.692856	-0.219048	hypo	0.000159851	0.318241	chr12	75472053	OpenSea
cg14348128_BC21	0.418928	0.638132	-0.219204	hypo	0.00138789	0.506219	chr9	130947118	OpenSea
cg12910893_TC21	0.283091	0.502433	-0.219343	hypo	0.000609155	0.43185	chr11	106483143	OpenSea
cg18077307_TC11	0.197974	0.417325	-0.219351	hypo	0.00348725	0.586744	chr2	97761328	OpenSea	Gene_Associated	TMEM131	234621;-130;-1232;3990
cg17464781_BC21	0.522673	0.742107	-0.219434	hypo	0.00730738	0.653621	chr2	235563351	OpenSea		AGAP1	69308;69244;39027;69262;68664;68664;68664;68664
cg24317202_TC21	0.475732	0.695295	-0.219563	hypo	0.00834485	0.666923	chr19	21852480	Shore	Unclassified	ZNF43	-449;-450;-411;-462;-451;-354;-511
cg21130702_BC21	0.691592	0.91117	-0.219577	hypo	0.00307331	0.578236	chr19	29001690	OpenSea		LINC01532;RNA5SP470	-902;-682;-629;-818;-956;-682;-894;-869;20
cg14761514_TC21	0.571623	0.79122	-0.219596	hypo	0.0160524	0.723454	chr12	114276496	OpenSea
cg01640986_TC21	0.534523	0.754137	-0.219614	hypo	0.00476821	0.61956	chr1	177352313	OpenSea		LINC01645	753;751;733;733;733
cg24640030_BC21	0.564093	0.783789	-0.219695	hypo	0.0103993	0.687407	chr19	47006763	Shelf
cg16417409_TC21	0.325565	0.545301	-0.219736	hypo	0.010349	0.687	chr11	64975410	Shelf
cg11382082_BC21	0.314046	0.533788	-0.219742	hypo	0.0604859	0.811856	chr5	43038509	Shore	Promoter_Associated	ANXA2R-OT1	28944;28928;28859
cg07368857_TC22	0.404821	0.624671	-0.21985	hypo	0.0606111	0.812181	chr3	71227185	OpenSea	Promoter_Associated_Cell_type_specific	ENSG00000285708;FOXP1	462981;527045;356514;356454;356415;316373;62529;61185;78849;356755;356794;356555;77576;356572;17997;78802;266380;356415;356517;133585;354928;78869;72656;356544;356415;356544;356499;354389;356408;266386
cg21981096_TC21	0.550163	0.770044	-0.219881	hypo	0.00396876	0.599364	chr15	95880393	OpenSea
cg15483673_BC21	0.272147	0.492107	-0.21996	hypo	0.000874553	0.461952	chr10	101247693	OpenSea		LBX1-AS1	9755
cg01702190_BC21	0.498038	0.71803	-0.219992	hypo	0.00812529	0.663538	chr2	104944896	OpenSea		MRPS9-AS2	93601;92991;92998;93011;92991;92991;92942
cg10683975_TC21	0.391508	0.6115	-0.219992	hypo	0.00873292	0.672173	chr7	11832461	Shore		THSD7A	-262
cg22540067_BC21	0.540314	0.760338	-0.220024	hypo	0.00183098	0.526533	chr2	124547424	OpenSea		CNTNAP5	522137;522137
cg21467684_TC21	0.459022	0.679187	-0.220166	hypo	0.000501602	0.411393	chr10	119235567	OpenSea		GRK5	27996
cg26009801_TC21	0.586565	0.806748	-0.220183	hypo	0.0232606	0.749591	chr19	18227343	Shore		ENSG00000285188;PDE4C	28077;-917;-904;6329;20858;6914;6043
cg06902698_BC11	0.613271	0.833458	-0.220187	hypo	0.00401683	0.60175	chr1	151165200	OpenSea		LYSMD1;SCNM1	703;749;-822;-866;-1469;-879;-944;8536
cg19491768_BC21	0.472775	0.69301	-0.220235	hypo	0.00800773	0.66158	chr10	121681735	OpenSea
cg25280090_BC21	0.606713	0.827072	-0.220359	hypo	0.00122435	0.494473	chr2	19673336	OpenSea
cg22193151_TC21	0.599524	0.81993	-0.220405	hypo	0.00641823	0.643687	chr17	11619173	OpenSea		DNAH9	20701;20703;20674;1773
cg09013032_TC21	0.508784	0.729334	-0.22055	hypo	0.0211521	0.74459	chr4	87304682	OpenSea		HSD17B13	18205;18201
cg19770773_BC21	0.477556	0.698232	-0.220676	hypo	0.00674759	0.646736	chr14	81550551	OpenSea
cg17476910_BC21	0.279199	0.499903	-0.220704	hypo	0.00245519	0.552744	chr1	148334048	Shore		ENSG00000224481;LINC01138	5049;38153;-1000;54927;125912;928
cg13431929_BC21	0.652086	0.87289	-0.220804	hypo	0.00751297	0.657144	chr6	24665910	Shore		ACOT13;TDP2	-1167;-1125;1021;682;990
cg20051270_BC11	0.391446	0.61227	-0.220823	hypo	0.000130292	0.28916	chr14	105088395	Island
cg00225968_BC21	0.581885	0.802715	-0.22083	hypo	0.00650473	0.644087	chr13	81226986	OpenSea		LINC00564	-2
cg15971157_BC21	0.19779	0.418649	-0.220859	hypo	0.00200616	0.536675	chr13	23890237	Shore	Promoter_Associated	MIPEP;PCOTH	-838;-836;1395;-1222;806
cg20855296_TC21	0.296044	0.516916	-0.220872	hypo	0.00160468	0.516486	chr17	16352246	Shore	Promoter_Associated	CENPV	1211;979;1224;1411;1200
cg19093689_TC11	0.41933	0.640379	-0.221049	hypo	0.0227721	0.748782	chr12	49389314	Island	Unclassified_Cell_type_specific	ENSG00000257954;SPATS2	-202;22409;21839;21767;22352;22409;22405;21796;22385;21930;22458;22409;22730;21818;21767;21852;21849;21767;21852
cg08474748_TC11	0.393984	0.615115	-0.221131	hypo	0.013628	0.711372	chr5	75054389	Island
cg06842409_TC11	0.486611	0.707745	-0.221134	hypo	0.0141333	0.713564	chr20	31849757	Island		DUSP15	20908;-198
cg01715795_TC21	0.241953	0.463461	-0.221508	hypo	0.00249452	0.554853	chr17	10879527	OpenSea		ENSG00000263508;ENSG00000285220	29986;1334;34853;149750
cg17644776_BC21	0.148663	0.370187	-0.221524	hypo	0.00504015	0.623133	chr2	199910893	Shore	Promoter_Associated	C2orf69;ENSG00000232732	-413;-400;152;63;190;-1004;267;163;246;209;108;199;198;214
cg07814122_BC21	0.592439	0.814013	-0.221575	hypo	0.00270634	0.563715	chr12	13044008	Shore	Promoter_Associated_Cell_type_specific	FAM234B	-373;-373
cg04607883_TC21	0.39561	0.617338	-0.221728	hypo	0.00249644	0.554853	chr4	175787450	OpenSea		GPM6A	214883;24815;184539;183518;606;24815;20168;215215;-62;104305;183498;214907;85281;630;119719;119724;227
cg03495011_BC22	0.223789	0.445548	-0.221759	hypo	0.000337979	0.373713	chr20	63125823	Shelf
cg10675614_BC21	0.448435	0.670199	-0.221764	hypo	0.00444213	0.610283	chr6	89410535	Shore	Unclassified_Cell_type_specific	RRAGD	971;1536;1739
cg25228936_BC21	0.472943	0.694765	-0.221821	hypo	0.000159541	0.318241	chr6	167401883	OpenSea
cg17842879_TC21	0.247948	0.469882	-0.221933	hypo	0.000872394	0.461952	chr17	82370838	Shore	Unclassified_Cell_type_specific	UTS2R	-927
cg09029574_BC21	0.103636	0.32559	-0.221954	hypo	0.0266903	0.760243	chr6	186782	OpenSea		ENSG00000263667;ENSG00000285578	18738;2443
cg12735530_BC21	0.696763	0.918781	-0.222018	hypo	0.00022957	0.34314	chr8	74633558	OpenSea		ENSG00000254080;MIR2052HG	-237;33783;33692;33777
cg20708254_TC21	0.456671	0.678776	-0.222105	hypo	0.000261214	0.352338	chr11	84318754	OpenSea		DLG2	-1414;1308591;-1414;604836;604427;119056;604668;402162;1308517;604643
cg23731272_TC11	0.451346	0.67347	-0.222124	hypo	0.077399	0.824614	chr15	67064500	Shore		ENSG00000259347;SMAD3	769;-1102;737
cg01453281_TC21	0.416211	0.638491	-0.222279	hypo	0.0183233	0.733679	chr2	104858591	Shore		ENSG00000269707	5306;5297;5127;4816;5101
cg11805489_BC21	0.636741	0.859051	-0.22231	hypo	0.000471784	0.407605	chr1	225474758	Shore	Unclassified
cg00347798_BC21	0.527712	0.750144	-0.222432	hypo	0.0236445	0.750861	chr3	45036157	Shore	Unclassified
cg09134337_TC21	0.612826	0.835277	-0.222451	hypo	0.00622618	0.642646	chr6	8707931	OpenSea		ENSG00000285216;HULC	549769;272226;272283;272283;272286;272311;271931;272272;272311;272277;272286;272353;272342;272329;272339;272308;272304;272353;272292;272180;272219;271787;272221;272284;272363;272325;272285;272038;272286;272290;272353;271982;272304;272293;272293;272290;272293;272337;272268;272219;272272;149346;272343;272287;272238;272238;272290;271898;272272;272353;272075;272290;272300;272285;272302;272295;271796;…
cg03879180_BC21	0.419891	0.642404	-0.222513	hypo	0.00467391	0.616815	chr2	24490414	Shore		NCOA1	-1500;-840
cg16065922_BC21	0.362528	0.585234	-0.222706	hypo	0.00735127	0.654017	chr7	72447254	OpenSea		CALN1	-192;-102
cg07368857_TC21	0.411404	0.634127	-0.222723	hypo	0.0614119	0.813157	chr3	71227185	OpenSea	Promoter_Associated_Cell_type_specific	ENSG00000285708;FOXP1	462981;527045;356514;356454;356415;316373;62529;61185;78849;356755;356794;356555;77576;356572;17997;78802;266380;356415;356517;133585;354928;78869;72656;356544;356415;356544;356499;354389;356408;266386
cg01684256_BC21	0.5259	0.748756	-0.222856	hypo	0.000883857	0.461952	chr20	63345869	Shore		CHRNA4	32125;15481
cg11009830_TC21	0.589702	0.812804	-0.223102	hypo	0.00105612	0.480552	chr9	82451882	OpenSea		ENSG00000228430;ENSG00000232749	178423;178423;174833;178423;178423;178423;174833;178423;178423;178423;474268;226
cg00010946_TC21	0.380347	0.603517	-0.223171	hypo	0.002631	0.561342	chr3	158101493	Shore	Unclassified_Cell_type_specific	SHOX2	4668;4558;4928;4226;3802
cg07673080_BC11	0.453796	0.677061	-0.223266	hypo	0.0333752	0.776209	chr2	239319459	OpenSea		HDAC4	5147;81491;81562;82196
cg13188283_BC21	0.458225	0.681571	-0.223346	hypo	0.00011878	0.280232	chr18	12727081	OpenSea	Gene_Associated	PSMG2	24063
cg21703994_TC21	0.495434	0.718809	-0.223376	hypo	0.00574293	0.632741	chr4	182745515	OpenSea		TENM3	65191;502113
cg04375683_TC21	0.32606	0.549484	-0.223423	hypo	0.00444959	0.610316	chr19	52189178	Shore		PPP2R1A	-870;-874;-873;-913;-919;-936
cg04087144_TC21	0.36156	0.585032	-0.223473	hypo	0.00149958	0.508725	chr14	39491496	OpenSea	Unclassified_Cell_type_specific	ENSG00000258526	16656;16659;16561;58849;58897;58884;58889;58869;58835;16661;58897;16656;58889;56831;58884;43942
cg23323671_TC21	0.552413	0.775913	-0.2235	hypo	0.0058557	0.635348	chr1	25907132	Island		MIR3917;STMN1	-677;-714;-140;-978;-665;-712
cg00438763_TC21	0.305543	0.529049	-0.223507	hypo	0.000358495	0.375737	chr5	5048553	OpenSea		ENSG00000251426;LINC01020	-1098;945;14170;14194;14090;14193;14199;14209;14217;14217;60764;14162;14217;14196;14191;14217;14209
cg11040840_BC21	0.589271	0.81278	-0.223509	hypo	0.00582428	0.634775	chr4	182075141	OpenSea		TENM3-AS1	69018;69055;9991
cg20836372_TC21	0.320516	0.544193	-0.223678	hypo	0.00134097	0.501378	chr16	21684214	OpenSea		OTOA	20006;5700;-215;5700;20246
cg08988420_TC21	0.653054	0.876773	-0.223719	hypo	0.00109638	0.484317	chr4	185514334	OpenSea		PDLIM3	21133;21174;21089;21174;21174;21174;21174;21174;21158;21174;10789;3384
cg26075090_TC21	0.552851	0.776687	-0.223837	hypo	0.00203631	0.537116	chr4	25863753	Island		SEL1L3;SMIM20	-764;-157;-764;-215;-10;8;1923
cg24217948_BC21	0.491705	0.715967	-0.224262	hypo	0.000669147	0.440243	chr18	44682015	Shore		SETBP1	1842;1127;1826;1127;727
cg01908691_BC21	0.483469	0.707777	-0.224308	hypo	0.00348926	0.586744	chr1	210572084	OpenSea		HHAT	243182;132501;242784;243832;243178;243832;243178;202369
cg17096289_TC11	0.344867	0.569206	-0.224339	hypo	0.000926617	0.467495	chr6	31271011	Shore		ENSG00000288813;HLA-C	-1229;1095;1082;1076;1059;-1344;-588;1040;1120
cg24790788_BC21	0.281288	0.505636	-0.224349	hypo	0.0489519	0.79897	chr3	146161839	Shore		PLOD2	-847;-654;-671;1815;-846
cg00936790_BC21	0.587665	0.81203	-0.224365	hypo	0.00344481	0.586242	chr8	29170327	OpenSea	Unclassified_Cell_type_specific	KIF13B	92798;92736;92771;92744
cg12919978_TC21	0.608777	0.833154	-0.224377	hypo	0.00315557	0.581118	chr8	101207351	Shore		ENSG00000271882;ZNF706	-797;-1286;-1157
cg19130511_BC21	0.585376	0.809972	-0.224596	hypo	0.00483916	0.61956	chr22	46055481	Shore		MIRLET7BHG;PRR34;PRR34-AS1	1612;-1336;1776;566;1021
cg03292921_BC21	0.687134	0.912009	-0.224875	hypo	0.000352869	0.37497	chr4	581322	Shelf		ENSG00000283183	4154;3863;3803;3708;2015;2963;4820;4870;2963;4095;4819
cg03466525_TC11	0.229263	0.454247	-0.224984	hypo	0.0662258	0.816648	chr10	49441975	OpenSea	Unclassified_Cell_type_specific	ENSG00000235939	22698
cg10202557_BC21	0.33682	0.56181	-0.22499	hypo	0.00105791	0.480602	chr4	24980551	OpenSea	Unclassified	CCDC149	-402;-346
cg11608390_TC21	0.653034	0.878081	-0.225047	hypo	0.000174806	0.324921	chr6	2021708	OpenSea		GMDS	21726;223898;154284
cg04472261_BC21	0.513821	0.738901	-0.22508	hypo	0.000938321	0.469558	chr14	81428067	OpenSea		STON2	8399;8141;-662;8393;8257
cg15917185_TC11	0.237079	0.462248	-0.225169	hypo	0.000360986	0.376889	chr11	1917708	OpenSea	Unclassified_Cell_type_specific
cg21201924_TC21	0.489577	0.714861	-0.225284	hypo	0.0033853	0.584963	chr9	134359979	Shore		RXRA	33524;42881
cg16469353_TC21	0.255878	0.48134	-0.225462	hypo	0.00986521	0.682604	chr20	41956395	OpenSea
cg14010395_BC21	0.400631	0.626268	-0.225637	hypo	0.000554333	0.421602	chr1	28738296	Shore		ENSG00000289291;YTHDF2	-625;-795;546;546;1346;1356;1675;1331;1356;1675
cg20015689_TC21	0.419861	0.645501	-0.22564	hypo	0.0113224	0.695564	chr20	45206549	OpenSea		SEMG1	-484
cg09057682_BC21	0.447839	0.673633	-0.225794	hypo	0.0053799	0.627236	chr8	22737769	OpenSea		ENSG00000253125;PEBP4	47619;190146
cg02438026_BC21	0.534614	0.76053	-0.225916	hypo	0.00913061	0.674742	chr16	63038536	OpenSea
cg08882308_BC21	0.547107	0.773256	-0.226149	hypo	0.00256128	0.558125	chr19	28999022	OpenSea
cg24439334_TC11	0.639055	0.86536	-0.226305	hypo	0.00816932	0.664247	chr1	2413935	Shore	Promoter_Associated	PEX10	-1399;-1420;-1478;-1370;-1370;-1394;-137
cg05330708_BC21	0.68122	0.907552	-0.226332	hypo	0.000373611	0.382398	chr16	1027597	Island	Unclassified_Cell_type_specific
cg17211188_TC21	0.588336	0.81484	-0.226504	hypo	0.0023913	0.549659	chr12	4781703	OpenSea		GALNT8	18359
cg04547002_BC21	0.648558	0.875237	-0.226679	hypo	0.00101755	0.47853	chr5	123216107	OpenSea
cg09961551_TC21	0.541426	0.768199	-0.226773	hypo	0.00334801	0.584475	chr6	110813803	Shore		CDK19	1402;1323;2156;1835;1667;1407;1294
cg13430847_BC21	0.544042	0.77086	-0.226818	hypo	0.00493341	0.621477	chr9	14024910	OpenSea		ENSG00000235533	-1061
cg04896168_BC21	0.535417	0.762236	-0.226819	hypo	0.0152031	0.718739	chr1	86502860	OpenSea	Unclassified
cg20312367_BC21	0.652135	0.878991	-0.226855	hypo	0.000335357	0.373713	chr20	38659591	OpenSea	Unclassified
cg03864479_BC21	0.544182	0.771226	-0.227043	hypo	0.00369725	0.593596	chr5	38533979	OpenSea		LIFR	61426;61426;22668;22658;23487
cg05246522_BC21	0.55361	0.780659	-0.227049	hypo	0.000905058	0.465764	chr17	27471947	OpenSea	Unclassified	KSR1	15217;-66;-63;-63;-63;-58;15499
cg03105395_TC21	0.263764	0.490849	-0.227085	hypo	0.0163674	0.72507	chr10	11149928	OpenSea		CELF2	144593;144607;131998;144604;144551;131962;131152;132056;351304;351531;351312
cg19529621_TC21	0.620359	0.847526	-0.227167	hypo	3.69005e-05	0.206639	chr12	1936556	OpenSea		LINC00940	19
cg03743984_BC21	0.259331	0.486548	-0.227217	hypo	0.0365848	0.782908	chr3	119678021	Shore	Promoter_Associated	COX17	-566;-726;-1098;-614;-674;-656
cg27483694_TC11	0.313054	0.54028	-0.227226	hypo	0.0155646	0.720816	chr16	88870900	Island	Unclassified_Cell_type_specific
cg03495011_BC21	0.224216	0.451464	-0.227249	hypo	0.000349116	0.37497	chr20	63125823	Shelf
cg02760962_BC21	0.454859	0.682287	-0.227428	hypo	0.0425781	0.792585	chr11	35661873	Shore	Unclassified	TRIM44	-902
cg25756593_TC21	0.626558	0.854049	-0.227491	hypo	0.0216106	0.746448	chr14	77132596	OpenSea		ENSG00000259164;TMEM63C;ZDHHC22	34285;16028;9196
cg15251539_TC21	0.580998	0.808525	-0.227527	hypo	0.00459949	0.61474	chr12	6735738	OpenSea	Unclassified
cg02639366_BC21	0.543378	0.770931	-0.227553	hypo	0.000324162	0.370335	chr1	35809438	Shore		AGO4	1422
cg21248196_BC11	0.616381	0.844038	-0.227658	hypo	0.00164701	0.517537	chr18	26134120	Shore	Unclassified_Cell_type_specific	PSMA8	268;243;246;251
cg20026346_BC21	0.609028	0.836704	-0.227676	hypo	0.00406583	0.602259	chr6	136551414	Shore		MAP7;MAP7-AS1	-991;-594;-594;753
cg20324959_BC21	0.561922	0.789626	-0.227704	hypo	0.00376123	0.593952	chr2	234953757	Shore		SH3BP4	1740;1681
cg17780772_TC21	0.222783	0.450494	-0.227711	hypo	0.0119635	0.698266	chr12	69988931	OpenSea		PRANCR	254436;254407
cg17157309_BC21	0.385846	0.613596	-0.22775	hypo	0.00504908	0.62341	chr12	779742	OpenSea		RNU4ATAC16P;WNK1	-1391;27163;27163;26686;26819;27149;26819
cg24599598_BC21	0.345937	0.573727	-0.22779	hypo	0.00596869	0.637071	chr10	3008701	OpenSea		ENSG00000234182	-1275
cg12580122_TC21	0.505625	0.733477	-0.227852	hypo	0.0102854	0.686094	chr4	151891386	OpenSea		ENSG00000249708	-122
cg12582028_TC11	0.652213	0.88008	-0.227868	hypo	0.00555278	0.631014	chr1	151764223	Shore	Promoter_Associated	ENSG00000232937;ENSG00000249602;MRPL9;OAZ3	-1486;5279;-726;-832;-888;-1155;-738;-726;-888;-888;-733;1254;743;645;1324
cg21063056_BC21	0.381988	0.609856	-0.227868	hypo	6.59213e-05	0.247379	chr22	34209817	OpenSea		ENSG00000224404;LINC01643	-554;-282;748;192391;192344;192379;192385;192385;192385;192339;192365;192385;192385;192344;192344;192379;192366;192379;192391;192385;192366;192385;192366;192385;192344;192344
cg14593639_BC21	0.390557	0.618469	-0.227912	hypo	0.00197213	0.535422	chr6	142300891	Shore		ADGRG6	-963;-1116;-968;-1116;-1059
cg20715295_BC21	0.36307	0.591322	-0.228253	hypo	0.00216175	0.541513	chr19	42303007	Shore	Promoter_Associated	PAFAH1B3;PRR19	-382;-229;-714;-236;-278;540;-229;-510;875;909
cg08659204_TC11	0.420926	0.64924	-0.228314	hypo	0.0633001	0.814398	chr17	36885298	OpenSea		LHX1-DT	51364
cg04612566_BC21	0.499229	0.727546	-0.228317	hypo	0.0118826	0.697903	chr8	143039289	OpenSea	Unclassified_Cell_type_specific	LINC02904	27;80;-6;28;28;7;-39;42;42;28;28;24;57
cg05139068_TC21	0.237854	0.466199	-0.228344	hypo	4.37746e-05	0.2134	chr14	93208338	Shore		ENSG00000259066;GON7;UBR7	23365;23364;23345;-1272;-1308;1095;1082;1097;1044;1095
cg16117881_TC21	0.550649	0.779014	-0.228365	hypo	0.00235376	0.549659	chr12	6155116	OpenSea		ENSG00000255775	5604
cg19205850_TC21	0.605317	0.833786	-0.228469	hypo	0.000519508	0.416979	chr3	128727527	Shore	Unclassified_Cell_type_specific	RAB7A	1370;1344;1334;1344;1344;1364;1391;33858;1391;1175;1391
cg26028489_TC21	0.593006	0.82161	-0.228605	hypo	0.0073073	0.653621	chr12	16521151	OpenSea		MGST1	166920;173499
cg08423857_TC21	0.350046	0.578653	-0.228607	hypo	0.0030616	0.577265	chr16	84806848	OpenSea
cg13288633_BC21	0.421948	0.650696	-0.228749	hypo	0.00997369	0.682604	chr12	124032327	OpenSea	Unclassified	ENSG00000274874;RFLNA	59112;59082;59086
cg17166288_TC21	0.541957	0.770776	-0.22882	hypo	0.00274611	0.564708	chr11	68211877	Shore	Promoter_Associated	KMT5B	1539;1441;1434;1451;1765;1751;1976;1420;1410;1725;1719;1952;878;1441;1802;1759;1691;1415
cg06421013_BC21	0.448753	0.677621	-0.228869	hypo	0.000388236	0.385062	chr20	19213499	Shore		ENSG00000235996;ENSG00000287430;SLC24A3	-21;-1334;857
cg24984659_TC21	0.537142	0.766089	-0.228947	hypo	0.00057852	0.426884	chr20	13092451	OpenSea		SPTLC3	83479
cg02943456_TC21	0.43638	0.66538	-0.229	hypo	0.00350032	0.586744	chr8	34009076	OpenSea		ENSG00000253642;ENSG00000254194	1220;404220;212786;517;520
cg03317642_TC21	0.246566	0.475659	-0.229093	hypo	0.00343351	0.585694	chr5	73214391	Shore		ENSG00000249743	409;424;437;461;461;445;412;437;455;445;408;435;445;455
cg03695613_TC21	0.273816	0.502925	-0.229108	hypo	0.00155439	0.513458	chr20	45308023	Shore		MATN4;RBPJL	275;305;277;507;1183;1172;1172
cg00053618_TC21	0.490003	0.719149	-0.229146	hypo	0.00553377	0.631014	chr3	40505665	Shore	Promoter_Associated	ZNF620	-443;28534;-374;-375;-327
cg10012273_BC21	0.608899	0.838049	-0.22915	hypo	0.000490544	0.410196	chr5	59276505	OpenSea		PDE4D	492005;616781;617222;309995;80471;1211572;492132;-385;309889;492141;154096;712128
cg16259401_TC21	0.527072	0.756345	-0.229273	hypo	0.00186402	0.528815	chr2	219040537	Shore		CFAP65	987;980;980;980;980;-1479;980;968;991;-1321
cg23542622_TC21	0.500891	0.730263	-0.229373	hypo	0.00188637	0.530606	chr18	78903838	OpenSea
cg22329875_TC21	0.28535	0.514786	-0.229436	hypo	0.0119014	0.69793	chr8	54508642	OpenSea		RP1	-780
cg15020894_BC21	0.28844	0.518196	-0.229756	hypo	0.000291826	0.36648	chr6	160358853	Shelf		SLC22A3	10475
cg12542255_BC11	0.557387	0.787232	-0.229845	hypo	0.0473969	0.798605	chr19	45472937	Island		ERCC1;FOSB	5892;4941;4942;4942;4942;3024;4942;4502;3061;4942;1858
cg14860680_BC21	0.341644	0.571569	-0.229925	hypo	0.000797658	0.453758	chr15	74235902	OpenSea		CCDC33	-424;18701
cg25746849_BC21	0.435547	0.665505	-0.229958	hypo	0.00535402	0.626828	chr3	130538516	OpenSea		COL6A6	21339
cg25605443_BC21	0.357538	0.587506	-0.229968	hypo	0.00404778	0.602259	chr6	110358895	Shore	Unclassified_Cell_type_specific	METTL24	-917;-545
cg12016314_BC21	0.35479	0.584846	-0.230056	hypo	0.0104851	0.687837	chr11	132099870	OpenSea		NTM	189826;188402;188867;729392;188408;644407;729255;188429
cg27393565_BC21	0.552612	0.782808	-0.230196	hypo	0.000751211	0.45214	chr17	41003066	OpenSea
cg03384440_BC21	0.579519	0.809735	-0.230216	hypo	0.0121233	0.699664	chr3	481692	OpenSea
cg19377014_TC21	0.545415	0.775672	-0.230257	hypo	0.00457098	0.613483	chr7	157527441	Shore
cg20176464_TC21	0.445796	0.676219	-0.230423	hypo	0.0198391	0.738835	chr18	51727747	OpenSea
cg00142036_BC21	0.574405	0.804875	-0.23047	hypo	0.0351615	0.77988	chr10	13346442	Shore		SEPHS1	-981;1852;1839;917;1857
cg04642741_BC21	0.301895	0.532502	-0.230606	hypo	0.00796027	0.660934	chr11	20599284	Shore		SLC6A5	-310;-324
cg14893161_TC21	0.410214	0.640879	-0.230665	hypo	0.071544	0.820821	chr1	205850123	Shore	Unclassified_Cell_type_specific	ENSG00000286619;PM20D1	36770;36714;36775;36801;36761;36776;36786;36786;36778;36587;36786;36778;36786;36794;36776;36776;36776;10;10
cg03232933_TC21	0.315547	0.546218	-0.230671	hypo	0.00160364	0.516486	chr21	17613323	Island	Promoter_Associated	BTG3;BTG3-AS1	-471;-478;-421;-377;1579;1627;1608;1550
cg14548509_BC21	0.297797	0.528537	-0.23074	hypo	0.0375636	0.784601	chr8	41307625	Shore		SFRP1	1849;-634
cg05691543_TC21	0.23113	0.461902	-0.230772	hypo	0.000502962	0.411393	chr16	85220494	OpenSea		GSE1	50969
cg00528222_BC21	0.482692	0.713567	-0.230875	hypo	0.00147224	0.508725	chr5	78541510	OpenSea		LHFPL2	107108;48683;107386;107263;7642
cg06707825_BC21	0.19686	0.42785	-0.230989	hypo	0.00193036	0.532792	chr5	157132064	OpenSea	Unclassified_Cell_type_specific	HAVCR2	10806
cg20770234_TC21	0.501312	0.732324	-0.231012	hypo	0.00163851	0.517002	chr11	43868683	OpenSea	Unclassified_Cell_type_specific	ENSG00000246250	12044
cg03684356_BC21	0.229458	0.460514	-0.231056	hypo	0.00377164	0.593952	chr20	57678707	OpenSea		PMEPA1	32830;32830;31309;31883;13124;31863;31054;11918
cg04118124_BC21	0.556427	0.787495	-0.231068	hypo	0.00155552	0.513622	chr1	42765578	Shore	Promoter_Associated	P3H1	1435;1451;1425;1507;1412;1440;1445
cg08430631_BC21	0.458003	0.689108	-0.231106	hypo	0.0133433	0.709332	chr12	6627730	OpenSea	Unclassified_Cell_type_specific	LPAR5	8231;8230;3920
cg07945197_BC21	0.407275	0.638498	-0.231223	hypo	0.0136731	0.711449	chr8	92509871	OpenSea		ENSG00000253634	145699
cg16987202_BC21	0.56723	0.798596	-0.231367	hypo	0.0288384	0.767577	chr11	120337913	Shore	Unclassified_Cell_type_specific	ARHGEF12	999;1500
cg07583137_TC21	0.518637	0.750077	-0.23144	hypo	0.0168588	0.727356	chr8	81731777	Shore		CHMP4C;ZFAND1	-671;843;569;631;611;1105;1127;597
cg14876280_BC21	0.405887	0.637387	-0.231501	hypo	0.00312661	0.57906	chr3	62202110	OpenSea		PTPRG	640199;640539
cg00756511_TC21	0.34347	0.574992	-0.231522	hypo	0.107253	0.841366	chr5	5124999	OpenSea		RN7SKP73	-1047
cg24647820_TC21	0.633887	0.865454	-0.231567	hypo	0.00235844	0.549659	chr6	7505281	OpenSea		ENSG00000219993	-922
cg05830240_BC21	0.400993	0.632591	-0.231599	hypo	0.00506341	0.62341	chr7	72447266	OpenSea		CALN1	-204;-114
cg23088142_BC21	0.590688	0.822368	-0.23168	hypo	0.00571595	0.632741	chr3	137812423	OpenSea
cg23693245_TC21	0.247189	0.479131	-0.231943	hypo	0.0158189	0.721972	chr17	81023500	OpenSea	Unclassified	ENSG00000262873	3288;4580
cg14153983_BC21	0.467128	0.699127	-0.232	hypo	0.00624294	0.642646	chr20	39826203	OpenSea
cg04976933_BC21	0.679862	0.911944	-0.232082	hypo	0.00457054	0.613483	chr9	98701083	OpenSea		GABBR2	7853;6379
cg09087134_BC21	0.192932	0.425031	-0.232099	hypo	0.0820447	0.827128	chr1	4630917	OpenSea
cg14459193_TC21	0.317641	0.549891	-0.232251	hypo	0.00338916	0.585343	chr5	37112130	OpenSea	Unclassified	CPLANE1	101493;135663;101493;137247;13933
cg09293823_BC21	0.289468	0.521742	-0.232274	hypo	0.000163853	0.31885	chr6	25040494	OpenSea		ENSG00000229313;RIPOR2	-1345;1677;1525
cg07498415_BC21	0.334805	0.567139	-0.232335	hypo	0.000454683	0.404826	chr11	45700303	OpenSea
cg10401994_TC21	0.547905	0.780251	-0.232346	hypo	0.00134519	0.501378	chr6	164416240	OpenSea
cg19939870_BC21	0.432124	0.664543	-0.232418	hypo	4.98579e-05	0.223969	chr14	99287416	OpenSea		ENSG00000289137	-55;-53;-46
cg13069413_TC21	0.456137	0.68895	-0.232813	hypo	0.00639874	0.643687	chr16	82654117	OpenSea		CDH13	27147;27149;27148;27151;27078;27152;27147;27147;27147;27148;27078;27146
cg14096311_TC21	0.177197	0.410049	-0.232852	hypo	9.51641e-05	0.270277	chr4	151196032	OpenSea		SH3D19	30422;31886;70215;30477;30035;30567;31999;129574;31894
cg06870799_TC21	0.436146	0.669	-0.232854	hypo	0.0176236	0.731099	chr9	113057247	Shore	Promoter_Associated_Cell_type_specific	ZFP37	-522;-558;-487
cg16043223_TC21	0.608544	0.841485	-0.232941	hypo	0.00321311	0.582736	chr6	3990795	OpenSea
cg06956447_BC21	0.371896	0.604967	-0.233071	hypo	0.0135915	0.710898	chr19	15020506	Shore		CCDC105;SLC1A6	9780;2485
cg14223966_TC21	0.648895	0.882	-0.233105	hypo	0.0036332	0.591465	chr9	71446407	Shore		TRPM3	429;498
cg17485141_TC22	0.546641	0.779862	-0.233221	hypo	1.94935e-05	0.187018	chr2	42339416	OpenSea		COX7A2L	21734
cg24856658_TC21	0.443971	0.677217	-0.233246	hypo	0.00228863	0.548146	chr5	79238094	Shore	Promoter_Associated	JMY	1963
cg07427573_BC21	0.539135	0.772482	-0.233347	hypo	0.00145031	0.507561	chr10	70163261	OpenSea		CALM2P2;SAR1A	-424;-1329;-1345;-229;7252;7254;7263;-1345
cg18612880_TC21	0.600816	0.834216	-0.2334	hypo	0.0112079	0.694703	chr11	113196770	OpenSea		NCAM1	66076;63842;235350;235402;235333;235334;235368;235523;235523;235523;235495;235335;235402;235523;235290
cg06575144_TC11	0.388441	0.621848	-0.233407	hypo	0.00336998	0.584637	chr20	32031163	Island	Unclassified	CCM2L;ENSG00000226239	20713;20725;413;235;429;390;391
cg25434035_BC21	0.310202	0.543654	-0.233452	hypo	0.0048934	0.620188	chr20	54892820	OpenSea
cg14335783_TC21	0.534986	0.768544	-0.233558	hypo	0.000606171	0.431636	chr1	117211696	OpenSea		VTCN1	-768;-735;-768
cg05987787_TC11	0.62867	0.862402	-0.233732	hypo	0.00336657	0.584637	chr6	158027476	OpenSea	Promoter_Associated	SYNJ2	45613;45438;10011;10428;45522;109
cg06700984_BC21	0.520275	0.754226	-0.233951	hypo	0.00237035	0.549659	chr10	22279627	OpenSea
cg03058664_BC21	0.467433	0.701567	-0.234135	hypo	0.00830192	0.665912	chr8	143039218	OpenSea	Unclassified_Cell_type_specific	LINC02904	-44;9;-77;-43;-43;-64;-110;-29;-29;-43;-43;-47;-14
cg00836031_BC21	0.43776	0.671966	-0.234206	hypo	0.000144837	0.305577	chr20	60255351	OpenSea		MIR646HG	74472;116859;74473;134291;116871;116885;167501;167519;167525;167516;116885;116861;116901;116885;116885;116911;116905;116911;116888;167462;116885;116859;116885;116911;167469;116878;116859;116885
cg10585974_BC21	0.448485	0.682735	-0.234249	hypo	0.00479502	0.61956	chr8	102383397	OpenSea		UBR5	29293;29304;29363
cg11965913_TC21	0.362229	0.596604	-0.234375	hypo	0.0888345	0.831867	chr1	205850278	Shore	Unclassified_Cell_type_specific	ENSG00000286619;PM20D1	36925;36869;36930;36956;36916;36931;36941;36941;36933;36742;36941;36933;36941;36949;36931;36931;36931;-145;-145
cg16554951_BC21	0.275621	0.510015	-0.234393	hypo	0.000335717	0.373713	chr8	6707508	Shore		AGPAT5;MCPH1-AS1	-1158;-1352;-1134;-1185;693;684;717;709;704;702;689;689;709;713;713
cg05331789_TC21	0.655877	0.890338	-0.234461	hypo	0.00310793	0.578321	chr1	229326086	OpenSea		CCSAP	17209;16962;14548;16432
cg12963736_BC21	0.587611	0.822177	-0.234567	hypo	0.00033051	0.373713	chr7	44334245	OpenSea		CAMK2B	333
cg10211745_BC21	0.323538	0.558116	-0.234578	hypo	0.000435274	0.396793	chr1	19645656	Shore		MICOS10-NBL1;NBL1	48589;48589;48588;2424;1345;284;5102;-110;1942;2247;48677;-110;284;1942;2247
cg23629166_BC11	0.521307	0.755933	-0.234625	hypo	0.00589527	0.636018	chr1	2413929	Shore	Promoter_Associated	PEX10	-1393;-1414;-1472;-1364;-1364;-1388;-131
cg21758286_TC21	0.216014	0.450791	-0.234777	hypo	4.49249e-05	0.2134	chr11	20926875	OpenSea		NELL1	257304;257324;257289;257214;-150
cg17485141_TC21	0.567885	0.802717	-0.234832	hypo	4.11068e-05	0.211329	chr2	42339416	OpenSea		COX7A2L	21734
cg09932045_TC21	0.46589	0.700884	-0.234994	hypo	0.010462	0.687837	chr3	98334300	OpenSea		ENSG00000251088	100649
cg08540654_TC21	0.450871	0.685914	-0.235043	hypo	0.0171906	0.728493	chr8	143039200	OpenSea	Unclassified_Cell_type_specific	LINC02904	-62;-9;-95;-61;-61;-82;-128;-47;-47;-61;-61;-65;-32
cg07796826_BC21	0.446798	0.681907	-0.235109	hypo	2.13558e-05	0.188009	chr1	246005337	OpenSea		SMYD3	91087;300673;188391;349999;501943;412073
cg13930811_BC11	0.257488	0.492613	-0.235125	hypo	0.0352533	0.780207	chr9	123112348	OpenSea		MIR600;MIR600HG;STRBP	-704;3130;3130;20620;20621;9876
cg10089953_BC21	0.487153	0.722455	-0.235302	hypo	0.00329348	0.584302	chr11	112482248	OpenSea		LINC02763	89130;16;89074;106
cg11795881_BC21	0.424726	0.660029	-0.235303	hypo	0.00472857	0.618883	chr7	93245898	OpenSea	Unclassified_Cell_type_specific	VPS50	13522;13532;13532;13526;13558;13532;13529;13558;13470;13523
cg20794732_BC21	0.388307	0.623847	-0.235541	hypo	0.0173634	0.728767	chr20	43894620	OpenSea		LINC01728	-100
cg01682111_BC11	0.280925	0.516484	-0.235559	hypo	0.0743148	0.822426	chr16	1380086	Island	Promoter_Associated	UNKL	-440;-909;-402;34619;-402;-405;34606;-964;-402
cg23923934_TC21	0.545234	0.780802	-0.235568	hypo	0.00045748	0.406119	chr6	31355137	Shore		HLA-B	2022;2043;2022;11892;11931;11720;11904;666;11876;11876;11876
cg12064480_BC21	0.395075	0.631146	-0.236071	hypo	0.00206767	0.538651	chr16	692695	Shore		FBXL16	13114;13107;2838
cg01590439_BC21	0.53301	0.769174	-0.236163	hypo	1.88865e-05	0.186013	chr8	142197247	OpenSea		LINC00051	-1109
cg18523477_TC21	0.270597	0.506778	-0.236182	hypo	0.00310888	0.578321	chr20	57392447	Shore	Promoter_Associated_Cell_type_specific	RBM38;RBM38-AS1	994;810;1051;217;1019;616;180;302
cg09309269_BC21	0.180334	0.416533	-0.236199	hypo	0.0312805	0.772023	chr17	32443943	Island	Promoter_Associated	ENSG00000279762;PSMD11	2096;-567;-531;-436;-562;-518;-569;-561
cg26621059_BC21	0.693899	0.930246	-0.236347	hypo	0.00475507	0.619155	chr11	96715470	OpenSea		ENSG00000254587	54715
cg25906096_BC21	0.435102	0.671467	-0.236365	hypo	0.00506465	0.62341	chr3	114384220	OpenSea	Unclassified	ZBTB20;ZBTB20-AS1	716076;516123;763052;240726;687156;374721;70464;375052;-578;239987;70598;763069;240805;32385;32403;32424;32411;32400;32449;32415
cg13733016_TC21	0.413879	0.650268	-0.236389	hypo	0.00692291	0.648529	chr18	41378837	OpenSea		ENSG00000286328	37518
cg27268279_BC11	0.616802	0.853356	-0.236554	hypo	0.0235476	0.750861	chr10	69912327	OpenSea		COL13A1	109903;110396;109903;109903;109903;109903;34288;109903;17632;9579;24871;22904;24871;9579;24871;110395;110447;110421;109903;109903;110209;109903;110421;109903;109903;109903;110256;110278;37190
cg14328676_BC21	0.394576	0.631236	-0.23666	hypo	0.00111975	0.487429	chr19	48574726	OpenSea	Unclassified_Cell_type_specific	ENSG00000287603;SULT2B1	22513;22554;-814
cg23171972_TC11	0.359098	0.596004	-0.236907	hypo	0.0334082	0.776209	chr8	142122116	Shore		ENSG00000287332	63412
cg25728328_BC21	0.52351	0.760439	-0.236929	hypo	0.00492362	0.62105	chr15	23878558	Shore	Unclassified_Cell_type_specific
cg19217739_BC21	0.454848	0.69181	-0.236962	hypo	0.0105479	0.688255	chr5	66828403	OpenSea		MAST4	232010;-373;231747;232023;39622;68673;39671;-459;68675;-371;-373
cg19676227_TC21	0.29334	0.530305	-0.236965	hypo	0.000780346	0.453726	chr2	132938009	OpenSea		NCKAP5	630455;630455
cg19414967_BC21	0.414493	0.651505	-0.237013	hypo	0.00130982	0.500184	chr8	48555736	Shore		ENSG00000253608;ENSG00000253688	4169;706;657
cg26460952_BC21	0.518804	0.755827	-0.237024	hypo	0.00230829	0.548396	chr15	96046938	OpenSea		ENSG00000259702;ENSG00000275443	17420;17420;56356;56337
cg20916523_BC11	0.123931	0.361018	-0.237088	hypo	0.00915982	0.674917	chr3	10142900	Shore	Promoter_Associated_Cell_type_specific	VHL	1114;354;1122;1112;1052;1122
cg10359580_TC21	0.155242	0.392335	-0.237093	hypo	0.0141963	0.713576	chr16	23556916	Shore	Promoter_Associated	EARS2;UBFD1	438;440;449;449;435;435;139;435;429;816;435;-821;-811;-805;-811;-851
cg14425733_BC21	0.571637	0.808768	-0.23713	hypo	0.000525097	0.418145	chr22	46055334	Shore	Unclassified_Cell_type_specific	MIRLET7BHG;PRR34;PRR34-AS1	1465;-1189;1629;419;874
cg09603237_BC21	0.576602	0.813754	-0.237152	hypo	0.00170171	0.520679	chr10	33197382	OpenSea		NRP1	138881;137286;137255;137524;5614;10244;16180
cg12943885_TC21	0.652803	0.890045	-0.237242	hypo	0.000191386	0.327944	chr5	39650827	OpenSea
cg06469169_BC21	0.612329	0.849582	-0.237253	hypo	0.00167869	0.519408	chr14	76564512	OpenSea		ENSG00000259124	162201
cg15263260_BC21	0.451786	0.689093	-0.237307	hypo	0.00440088	0.609283	chr10	77165065	OpenSea		KCNMA1	472271;472419;238959;472883;18415;472711;472398;472383;238959;144579;185697;144557;472838;472744;238961;472383;472383;472499;472389;472711;473305;472711;472383;238961;472578;472702;238920;472578;472711;472578;472383;238959;472711;472711;472696;472578;472711;238959;472578;472658;472534;472755;472711;472667;472383;472430;472504;472658;472929;472711;472383;472578;472711;472694;19811;472383;472755;47…
cg17213060_TC21	0.294013	0.531345	-0.237332	hypo	0.00387787	0.597023	chr3	45036389	Shore	Unclassified
cg25593573_TC21	0.554183	0.791617	-0.237434	hypo	0.00745142	0.655695	chr3	45036428	Shore	Unclassified
cg05998295_BC21	0.549346	0.786942	-0.237596	hypo	0.00171681	0.520679	chr8	21918253	Shore		XPO7	-1409
cg09021647_BC21	0.435705	0.673357	-0.237652	hypo	0.000476897	0.407605	chr9	109422889	OpenSea	Unclassified_Cell_type_specific	PTPN3	75425;75419;28496;28496
cg17932407_TC21	0.567186	0.804849	-0.237662	hypo	0.001418	0.507175	chr12	32108152	Shore		BICD1;BICD1-AS1;ENSG00000277342	900;1001;1267;856;1317;1305;-623;-924
cg15676847_BC21	0.447173	0.684913	-0.23774	hypo	0.000415928	0.392531	chr11	74397358	Shore		ENSG00000254631;ENSG00000255440;PGM2L1	-191;-295;-1467;-1469;1076
cg12823171_BC21	0.66882	0.906867	-0.238047	hypo	0.00555166	0.631014	chr16	78896425	OpenSea	Unclassified_Cell_type_specific	ENSG00000260816;WWOX	1064;796799;797025;796771;796771;796771;796771
cg15104456_TC21	0.499457	0.7377	-0.238243	hypo	0.0181913	0.733461	chr8	128176768	OpenSea		PVT1	56499;382227
cg16334093_BC21	0.542139	0.780413	-0.238274	hypo	0.0217709	0.746477	chr1	205850472	Shore	Unclassified_Cell_type_specific	ENSG00000286619;PM20D1	37119;37063;37124;37150;37110;37125;37135;37135;37127;36936;37135;37127;37135;37143;37125;37125;37125;-339;-339
cg04398409_TC21	0.523788	0.762125	-0.238337	hypo	0.00181026	0.525905	chr8	123183195	OpenSea		ENSG00000253258;FAM83A	-406;37;514;4148;514;4148;530
cg17957761_BC21	0.603422	0.841824	-0.238403	hypo	0.00281667	0.5668	chr19	45975621	OpenSea
cg05898618_TC11	0.629934	0.868394	-0.238461	hypo	0.00206645	0.538651	chr11	2534346	Island		KCNQ1	89338;72905;89662;88893
cg14569902_BC21	0.367251	0.605722	-0.238471	hypo	0.00931358	0.677565	chr10	2986512	OpenSea
cg26859261_BC21	0.583882	0.822483	-0.238601	hypo	4.90658e-06	0.135719	chr2	17030313	OpenSea
cg08083599_TC21	0.569942	0.808626	-0.238683	hypo	0.0218961	0.747043	chr20	63303174	Shelf		COL20A1	9988;8134;9950
cg12695292_TC21	0.239148	0.4779	-0.238752	hypo	0.0040657	0.602259	chr8	69562690	OpenSea		SULF1	-1406;-1358;96066;69843;69897;96066;96066;-1172;-752;95703;-118;69897;-123;69858
cg00947599_BC21	0.455167	0.69393	-0.238763	hypo	0.00404579	0.602259	chr7	2763063	Island		AMZ1;GNA12	60533;32083;147;265;81246;78;52197
cg05516295_BC21	0.432175	0.671261	-0.239086	hypo	0.0157114	0.721174	chr5	135190434	Shore		PITX1-AS1	156992;62279;157154
cg19660153_TC21	0.639116	0.878241	-0.239125	hypo	0.00238929	0.549659	chr14	70782263	OpenSea		MAP3K9	27244;1178;1183;27251;27272
cg03283694_TC21	0.431612	0.670824	-0.239213	hypo	0.000477533	0.407605	chr19	49961456	OpenSea		SIGLEC11	-374;-283
cg16761673_TC21	0.480974	0.720206	-0.239232	hypo	0.00123606	0.494473	chr1	47504047	Shelf
cg27526029_TC21	0.632465	0.871757	-0.239293	hypo	0.00167617	0.519408	chr11	102940802	OpenSea	Unclassified
cg27485842_BC21	0.169372	0.408765	-0.239392	hypo	2.65954e-05	0.201895	chr5	177445672	Shore	Promoter_Associated	PRR7;PRR7-AS1	-1142;-1155;-773;2028;2311;-1194;-1091
cg24148304_TC21	0.540884	0.780394	-0.23951	hypo	0.000249087	0.349503	chr6	7544144	Shore		DSP;DSP-AS1	2473;2527;2123;2120;-1029
cg01564135_BC21	0.267188	0.506723	-0.239536	hypo	0.004448	0.610283	chr7	27241597	Shore		ENSG00000253308;EVX1;EVX1-AS	-368;-1103;-1205;5633
cg25591451_BC21	0.367679	0.607273	-0.239595	hypo	0.00321473	0.582736	chr7	99919886	Shore	Promoter_Associated	TRIM4	-355;-392;-354;-780
cg00858804_TC21	0.472245	0.711851	-0.239606	hypo	0.0181955	0.733509	chr20	61521872	OpenSea		CDH4	269611
cg18037516_TC21	0.588316	0.827963	-0.239647	hypo	0.00300678	0.575003	chr18	26576067	OpenSea		ENSG00000275805;KCTD1	-440;53176;64278;81335
cg16899088_BC21	0.509891	0.749592	-0.2397	hypo	0.00333656	0.584475	chr12	10674984	Shore	Unclassified	STYK1	-931;-953;-1325;-665;-933
cg07750426_TC21	0.12934	0.369068	-0.239729	hypo	0.00180764	0.525515	chr5	117455172	OpenSea		LINC00992	223;39663
cg26598348_BC21	0.509737	0.749579	-0.239842	hypo	0.00146979	0.508725	chr16	825626	Shore		ENSG00000287855	8137
cg06872599_TC21	0.39714	0.637219	-0.240079	hypo	0.00310046	0.578321	chr22	45612544	OpenSea		LINC01589	8315
cg06582176_TC21	0.344836	0.584979	-0.240143	hypo	0.00150613	0.508725	chr1	158329888	OpenSea		CD1B	1644;1138
cg24856658_TC22	0.451425	0.691599	-0.240174	hypo	0.00191235	0.532474	chr5	79238094	Shore	Promoter_Associated	JMY	1963
cg02356435_BC21	0.397153	0.637336	-0.240184	hypo	0.00166571	0.518197	chr3	16884040	Island	Promoter_Associated_Cell_type_specific	PLCL2	81389;-915
cg09406358_BC21	0.604248	0.844962	-0.240714	hypo	0.00144066	0.507388	chr6	34555133	OpenSea		SPDEF	1197;1201
cg06851207_BC21	0.579902	0.820673	-0.240771	hypo	0.00257434	0.559408	chr19	46471881	Shore		PNMA8A	-317;-473;-317
cg20939114_TC21	0.074741	0.315911	-0.24117	hypo	0.00148272	0.508725	chr17	67475391	OpenSea	Promoter_Associated	PITPNC1	97932;98110;96425;17853
cg18592459_TC21	0.179886	0.421061	-0.241175	hypo	0.0050916	0.624029	chr1	240611509	OpenSea		GREM2	647
cg10785373_TC11	0.192794	0.434197	-0.241404	hypo	0.0242172	0.751674	chr7	4416488	OpenSea
cg23031845_BC21	0.617232	0.858709	-0.241477	hypo	0.000554895	0.421634	chr17	79295817	OpenSea		RBFOX3	128304;220332;186782;213052;315235
cg07355157_TC21	0.402355	0.64414	-0.241785	hypo	0.00423291	0.605772	chr10	23096851	Shore		ENSG00000286924;MSRB2	36954;1272
cg11163200_BC21	0.683715	0.92567	-0.241954	hypo	4.41884e-06	0.135719	chr7	67773267	OpenSea
cg06221963_TC21	0.518398	0.760388	-0.24199	hypo	0.0169087	0.727381	chr1	154867337	OpenSea	Unclassified	KCNN3	2945;983;2942
cg14931776_BC21	0.297652	0.539702	-0.24205	hypo	1.90072e-05	0.186013	chr6	31271026	Shore		ENSG00000288813;HLA-C	-1214;1080;1067;1061;1044;-1359;-603;1025;1105
cg00147172_TC11	0.36124	0.603305	-0.242066	hypo	0.0233865	0.75008	chr22	46027724	Island
cg25744109_BC21	0.432182	0.674267	-0.242084	hypo	0.00109702	0.484317	chr21	27649969	OpenSea		LINC01673	11356;11319;11293;11319;11319
cg16793775_TC21	0.586272	0.828405	-0.242133	hypo	0.00659886	0.644749	chr19	55958598	OpenSea		NLRP8	10766;10695
cg19708055_BC11	0.602223	0.844363	-0.24214	hypo	0.00853355	0.669678	chr6	167644876	OpenSea		ENSG00000287297	13643
cg12233232_BC21	0.607489	0.849689	-0.2422	hypo	0.000856745	0.461786	chr11	43358294	Shore	Promoter_Associated	ENSG00000254907;TTC17	1003;-660;-626;-638
cg03956042_TC21	0.169614	0.412272	-0.242659	hypo	0.000721907	0.447394	chr3	194485768	Shore		ATP13A3;ATP13A3-DT	12597;1235;1235;-1378;-1372;-1378;-1372;-1378;-1403
cg05079448_TC21	0.448534	0.691231	-0.242697	hypo	0.00174861	0.523148	chr8	22287588	OpenSea	Unclassified	PIWIL2	12272;12021;12251;8226
cg20935299_TC21	0.403958	0.647194	-0.243236	hypo	0.000619285	0.433773	chr16	48903284	OpenSea
cg08623193_BC21	0.453935	0.697315	-0.243379	hypo	0.0114034	0.695981	chr10	24720598	Shelf		ARHGAP21	2650;2636;3290;1269;2643;3071;1437
cg18519637_TC21	0.634305	0.877718	-0.243413	hypo	6.07373e-05	0.244246	chr13	25399069	OpenSea		ATP8A2	26856;27012;26856;26997;27020;27095;26856
cg03081173_BC11	0.654329	0.897925	-0.243596	hypo	0.0044782	0.611367	chr6	31198725	Shore		ENSG00000272501;HCG27	-687;965;585;603;888;587
cg20846872_BC21	0.401229	0.644845	-0.243616	hypo	0.000796569	0.453758	chr7	42965242	OpenSea		ENSG00000232006	82821
cg12814335_TC21	0.373373	0.617152	-0.243778	hypo	0.000555669	0.421826	chr17	1563419	Shore		PITPNA	-672;-626;-788;-638;-679;-650
cg26889659_BC11	0.34201	0.585811	-0.2438	hypo	0.00875809	0.672173	chr6	684090	OpenSea		EXOC2	9019;9050;9022
cg00950627_BC21	0.574227	0.818154	-0.243927	hypo	0.00199773	0.536272	chr9	108852307	Shelf
cg22122862_BC21	0.334261	0.578235	-0.243974	hypo	4.96901e-05	0.223969	chr1	3071350	Island		PRDM16	2147;2153;2182;2139;2167
cg00718684_TC21	0.499801	0.743985	-0.244185	hypo	0.00305064	0.576396	chr6	31724249	Shore		MPIG6B	876;865;879;876;905;865;905;876;5655;869;865
cg25835351_TC21	0.537885	0.782216	-0.244331	hypo	0.0186774	0.734695	chr10	13346524	Shore		SEPHS1	-1063;1770;1757;835;1775
cg05765510_BC21	0.348283	0.592771	-0.244488	hypo	0.00182635	0.526249	chr5	2299313	OpenSea
cg22829325_TC21	0.260189	0.504705	-0.244516	hypo	0.00079815	0.453758	chr8	143039067	OpenSea	Unclassified_Cell_type_specific	LINC02904	-195;-142;-228;-194;-194;-215;-261;-180;-180;-194;-194;-198;-165
cg08959645_BC21	0.354602	0.599229	-0.244628	hypo	0.000293266	0.36648	chr6	52416517	Shelf	Unclassified	EFHC1	54354;54394;54379;54394;3503
cg07517358_BC21	0.257627	0.502324	-0.244697	hypo	0.00154218	0.511713	chr1	80155573	OpenSea
cg08313406_TC21	0.232961	0.477929	-0.244967	hypo	0.000208688	0.339787	chr19	41911151	Shore		ARHGEF1;ERFL	26726;15772;27951;17299
cg11299543_TC21	0.354522	0.599746	-0.245224	hypo	0.00974366	0.681813	chr9	5510595	OpenSea	Unclassified_Cell_type_specific	ENSG00000286162;PDCD1LG2	119154;64
cg09359103_TC21	0.481932	0.727162	-0.24523	hypo	0.0204087	0.741574	chr1	154867433	OpenSea	Unclassified	KCNN3	2849;887;2846
cg21481937_TC11	0.583629	0.828861	-0.245232	hypo	0.0195051	0.737418	chr12	70719369	OpenSea	Unclassified	PTPRR	35223;35391;201370;69614;35391;35293;35348;35367
cg13454345_TC21	0.432526	0.677969	-0.245443	hypo	0.000368921	0.38044	chr9	16679749	OpenSea		BNC2	191012;188422;190983;190922;48249;48249;25334;191095;190999;48466;48417;187944;187944
cg13736960_TC21	0.306479	0.552172	-0.245693	hypo	0.0019108	0.532474	chr9	70411287	Shore		KLF9	3371
cg01095517_BC21	0.606001	0.851701	-0.2457	hypo	0.0009119	0.466339	chr1	95806116	OpenSea
cg17543576_BC21	0.535052	0.780876	-0.245824	hypo	1.65636e-05	0.17939	chr11	69100942	OpenSea		ENSG00000287725;TPCN2	28027;28027;52008;51967;52010
cg05855298_BC21	0.422362	0.668348	-0.245985	hypo	0.00191822	0.532474	chr4	105553429	OpenSea		ARHGEF38;ENSG00000250522	536;809;809;-1073
cg18771553_TC21	0.390305	0.636516	-0.24621	hypo	0.00622108	0.642646	chr19	6710816	Shelf	Unclassified_Cell_type_specific	C3	1591;9835;9866;2500;142;2791
cg03626672_TC21	0.569617	0.815946	-0.246329	hypo	0.0045532	0.612957	chr2	236570021	Shore	Unclassified	ACKR3	196;2234
cg23262467_TC21	0.459765	0.706224	-0.246459	hypo	0.000462309	0.407605	chr9	128881014	Shore		ENSG00000286112;KYAT1;LRRC8A	918;1023;932;937;916;918;1481;-1488;-1182;-1119
cg03766825_BC21	0.401689	0.64825	-0.24656	hypo	0.0818814	0.827116	chr13	110526189	OpenSea		RAB20	35534
cg19486318_BC21	0.538888	0.785992	-0.247104	hypo	0.0120586	0.699212	chr6	133513031	OpenSea		EYA4;TARID	51121;31439;271654;271674;271680;271613;272433;271400;271445;271399;-1302;375952;55618
cg07839457_BC21	0.19408	0.441504	-0.247424	hypo	0.000264342	0.352338	chr16	56989110	Shore	Promoter_Associated	NLRC5	-375;-484;-453;-388;-447;-453
cg27494647_TC11	0.31463	0.56213	-0.2475	hypo	0.0169427	0.727381	chr7	150341809	Shore		ENSG00000261305;RARRES2	38;4326;-179;-165;-146;-148;-148
cg06963151_BC21	0.545903	0.794024	-0.248122	hypo	0.0023361	0.548768	chr4	107283944	OpenSea		DKK2;ENSG00000251081	-137;-254;25244
cg13948586_TC21	0.439107	0.687325	-0.248218	hypo	0.000412456	0.392531	chr4	65046796	OpenSea
cg12414301_TC21	0.208938	0.457252	-0.248314	hypo	0.000443571	0.401227	chr5	137888524	Shore	Unclassified_Cell_type_specific	PKD2L2;PKD2L2-DT	-934;-945;-937;556;-913;-933;-1440;871;813;833
cg25393494_TC21	0.478736	0.72721	-0.248474	hypo	0.0210812	0.74459	chr17	17206622	Island	Promoter_Associated	ENSG00000264187;MPRIP;PLD6	30564;31258;-288
cg14482850_TC21	0.522185	0.770833	-0.248648	hypo	4.75927e-05	0.219062	chr9	136797199	Shelf		CCDC183;ENSG00000272896	849;839;861;5820
cg22785648_BC21	0.249703	0.498952	-0.249249	hypo	0.00317501	0.581351	chr8	1438766	Shore		DLGAP2	616587;701138
cg05705159_TC21	0.5522	0.801679	-0.249479	hypo	6.86852e-05	0.252449	chr10	12617663	OpenSea		CAMK1D	267930;268116;268011
cg05876378_BC21	0.257077	0.506762	-0.249685	hypo	0.00148362	0.508725	chr3	180295975	OpenSea
cg13502540_TC21	0.483906	0.733592	-0.249686	hypo	0.00333336	0.584475	chr6	31198735	Shore		ENSG00000272501;HCG27	-697;975;595;613;898;597
cg01845036_BC21	0.514739	0.764504	-0.249765	hypo	0.000827383	0.457027	chr5	142472512	OpenSea	Unclassified_Cell_type_specific	SPRY4-AS1	68294;68311;82190;82317
cg07843181_BC21	0.513902	0.763747	-0.249845	hypo	0.000662232	0.43868	chr1	20574878	OpenSea	Unclassified
cg17253517_TC21	0.381947	0.631936	-0.24999	hypo	0.00639774	0.643687	chr5	94111995	Shore	Promoter_Associated	ENSG00000286577;FAM172A	275;-295;-331;-346;-318
cg05876378_BC22	0.261587	0.511601	-0.250014	hypo	0.00141816	0.507175	chr3	180295975	OpenSea
cg11719157_TC21	0.356436	0.606526	-0.25009	hypo	0.00148324	0.508725	chr17	1563421	Shore		PITPNA	-674;-628;-790;-640;-681;-652
cg04708601_BC21	0.356338	0.606488	-0.250149	hypo	0.00103455	0.480466	chr6	101432202	OpenSea		ACTG1P18;GRIK2	-648;33358;38456;38456;38456;38456;33217;38456;38055;38456;38456;33409;38494;33414;33414;250945;38456;250945;46632;38456;38456;38456;38456;38456;469501
cg17415378_BC21	0.535907	0.786105	-0.250198	hypo	0.000442579	0.400775	chr2	172021730	OpenSea		METAP1D	-69;21787;21775;21777
cg14492842_BC21	0.547518	0.798345	-0.250827	hypo	0.000652911	0.436856	chr2	21395894	OpenSea		ENSG00000231204;ENSG00000233005	-689;78234;-182;78191;78234;-545;174719
cg08947151_BC21	0.196853	0.447798	-0.250944	hypo	0.000125537	0.283704	chr6	51814280	OpenSea		PKHD1	273331;273334
cg06115214_TC21	0.347892	0.598917	-0.251025	hypo	0.00388461	0.597284	chr5	137115152	OpenSea		SPOCK1	483228;198387;198426;151904;384175;383443;384148
cg03827835_TC11	0.394695	0.645745	-0.25105	hypo	0.0416339	0.791208	chr5	135052534	Shore		PITX1-AS1	19092;19152;19254
cg16655765_TC21	0.481773	0.733256	-0.251483	hypo	0.00156242	0.514191	chr6	110359053	Shore	Unclassified_Cell_type_specific	METTL24	-1075;-703
cg19188597_BC21	0.297336	0.548934	-0.251599	hypo	0.0040014	0.601104	chr22	46074062	Shore		MIRLET7BHG	20193;1773
cg21907625_BC21	0.350518	0.602171	-0.251653	hypo	0.0169552	0.727473	chr22	36702788	Shore		CACNG2;CACNG2-DT	965;-1031
cg08340277_TC21	0.490692	0.74252	-0.251827	hypo	0.000216967	0.340336	chr10	78030381	Shore	Promoter_Associated	POLR3A	-862;-858;-858;-865;-865;-865;-865;-858;-858;-858;-858;-858
cg11879188_BC21	0.455648	0.70793	-0.252281	hypo	0.000696466	0.444089	chr9	133274492	Shore		ABO	728;723;1533;723;723;728
cg03736781_BC21	0.228659	0.481336	-0.252677	hypo	0.00422134	0.605721	chr7	158991964	Shore
cg17365175_BC21	0.234816	0.487675	-0.252859	hypo	0.000607381	0.431636	chr12	21438461	Shore	Promoter_Associated	PYROXD1	816;846;756;806;546
cg24055461_BC21	0.472068	0.725002	-0.252934	hypo	0.000271756	0.356885	chr19	3135491	OpenSea		GNA15	-951;-542
cg11103390_BC11	0.201342	0.454485	-0.253143	hypo	0.00110612	0.48465	chr10	11742921	Island	Unclassified	ECHDC3	555;539;475
cg24332246_BC21	0.506884	0.760582	-0.253698	hypo	0.00173081	0.521667	chr19	21852406	Shore	Unclassified	ZNF43	-375;-376;-337;-388;-377;-280;-437
cg11546510_BC21	0.475391	0.729118	-0.253726	hypo	0.00198767	0.535666	chr11	113629106	OpenSea
cg17098103_BC21	0.507234	0.761054	-0.253821	hypo	0.00540856	0.627708	chr1	41919489	Shore		HIVEP3	116437;-819;-566;-781
cg25732809_TC21	0.536819	0.790689	-0.25387	hypo	0.000316694	0.36802	chr7	73731617	OpenSea
cg16484473_BC21	0.230882	0.484768	-0.253885	hypo	0.028064	0.765705	chr10	49441677	OpenSea	Unclassified_Cell_type_specific	ENSG00000235939	22400
cg25876840_BC21	0.180697	0.434677	-0.25398	hypo	2.93183e-05	0.206639	chr17	43843109	OpenSea
cg08622934_TC21	0.224218	0.478282	-0.254064	hypo	0.000232595	0.34314	chr1	5994724	Shore	Promoter_Associated	KCNAB2	2053;2031;2049;2001;1971;2462;3404;2010;2021;1964;2013;3797;2053;2085;2013;2058;2039;2018;1993
cg17069313_BC11	0.236358	0.490762	-0.254403	hypo	0.0379951	0.785585	chr4	184097325	Island	Unclassified	ENPP6	120549
cg02228185_TC21	0.543323	0.797777	-0.254454	hypo	0.00141164	0.507175	chr17	3476273	OpenSea		ASPA;SPATA22	249;276;2220;3899;37580;37496
cg10401088_BC21	0.62724	0.881696	-0.254456	hypo	0.000678125	0.442428	chr12	91111420	OpenSea		LUM	20;67;75
cg01095227_BC21	0.358159	0.61264	-0.254481	hypo	0.000224398	0.34314	chr4	149063182	OpenSea		ENSG00000249752	-659
cg22138735_TC11	0.159403	0.414017	-0.254614	hypo	0.00386603	0.596305	chr20	64048360	Island		SOX18;TCEA2	1280;-1476
cg04478471_BC21	0.365973	0.62113	-0.255156	hypo	0.00278326	0.565617	chr2	46916989	Shore		MCFD2;TTC7A	24785;-1199;-1182;-1208;24867;24744;-876;-934;-1172;-1178;24867;-1227;-1197;24726;24739;576;832;1120;1120;822
cg18071075_TC21	0.61192	0.867139	-0.255219	hypo	0.00453369	0.612739	chr16	78896410	OpenSea	Unclassified_Cell_type_specific	ENSG00000260816;WWOX	1049;796784;797010;796756;796756;796756;796756
cg26030447_BC21	0.566967	0.822214	-0.255246	hypo	0.00582876	0.634775	chr4	165206568	Shore		KLHL2;TMEM192	-993;-1255;1982
cg00718261_BC21	0.264678	0.520076	-0.255398	hypo	0.00302951	0.576118	chr7	1748308	Shore
cg18683523_BC21	0.214811	0.47066	-0.255849	hypo	0.0171362	0.728395	chr6	90587797	Shore	Promoter_Associated	MAP3K7	-721;-727;-724;-724;-729;-710;-745;-823;-823;-1145;-724;-913;-907;-724;-751;-727;-724;-862;-724
cg08794954_BC21	0.270452	0.526371	-0.255918	hypo	0.0137371	0.711589	chr11	79413527	OpenSea		TENM4	25674;27422;27504
cg18786623_BC21	0.184865	0.441254	-0.256389	hypo	0.015123	0.718056	chr6	29926273	Shore		HCG4B;HLA-K	701;-186
cg04531584_BC21	0.554737	0.811269	-0.256532	hypo	0.000198381	0.332933	chr11	1114724	Shore	Unclassified_Cell_type_specific
cg16391973_BC21	0.372836	0.629469	-0.256633	hypo	0.0129602	0.705532	chr5	159262558	Shore	Promoter_Associated	ENSG00000288764;UBLCP1	709;-732
cg00314029_BC21	0.523055	0.780348	-0.257293	hypo	0.000796198	0.453758	chr2	160492154	Shore		RBMS1	1226;1654;816;1329
cg27650228_BC21	0.515625	0.772991	-0.257366	hypo	0.000848173	0.459407	chr3	78497260	OpenSea
cg01145131_BC21	0.631293	0.888769	-0.257476	hypo	0.00218257	0.541827	chr12	15222219	Shore	Unclassified	RERG	-801;126380;-812;-801;-950
cg04025970_TC21	0.511107	0.768688	-0.257581	hypo	0.000949359	0.470108	chr8	8869793	OpenSea	Unclassified_Cell_type_specific	MFHAS1	23838
cg21326089_BC21	0.252876	0.510915	-0.258038	hypo	3.45075e-05	0.206639	chr16	27981137	OpenSea		GSG1L	82052;82365;82578
cg02902712_TC21	0.419428	0.677964	-0.258536	hypo	0.00102593	0.478891	chr14	99247450	Shore	Unclassified_Cell_type_specific	BCL11B	24036;24748;24075
cg01355392_TC21	0.347686	0.6064	-0.258713	hypo	0.000489997	0.410196	chr20	64047902	Shore		SOX18	1738
cg07770222_TC21	0.523812	0.782527	-0.258715	hypo	0.0139244	0.712948	chr8	143038689	OpenSea		LINC02904	-573;-520;-606;-572;-572;-593;-639;-558;-558;-572;-572;-576;-543
cg14015969_BC21	0.340198	0.599038	-0.258839	hypo	0.00958322	0.680598	chr9	99259627	OpenSea	Unclassified_Cell_type_specific
cg08322244_BC11	0.126762	0.386724	-0.259962	hypo	0.00113163	0.487867	chr17	8163351	Shore	Promoter_Associated	ENSG00000263620;VAMP2	-375;-402;196;-402;-418
cg02123734_TC21	0.294863	0.555304	-0.260441	hypo	0.0339307	0.778038	chr10	49441620	OpenSea	Unclassified_Cell_type_specific	ENSG00000235939	22343
cg12140144_BC11	0.117002	0.377514	-0.260512	hypo	0.000469209	0.407605	chr1	3067711	Island		PRDM16;PRDM16-DT	-1492;-1486;-1457;-1500;-1472;59;727;1378
cg14015961_TC21	0.388865	0.649392	-0.260528	hypo	0.00787195	0.659894	chr9	99259514	OpenSea	Unclassified_Cell_type_specific
cg20424766_BC21	0.542057	0.802799	-0.260742	hypo	0.00287168	0.568685	chr8	117602744	OpenSea
cg13131128_BC21	0.37829	0.639223	-0.260933	hypo	0.000131216	0.290328	chr8	130514394	OpenSea
cg05465935_BC21	0.4579	0.719244	-0.261345	hypo	0.0139221	0.712934	chr5	43515703	Shore	Promoter_Associated_Cell_type_specific	C5orf34;C5orf34-AS1;ENSG00000248240	-554;-678;-624;4645;429
cg08718872_BC21	0.518284	0.779858	-0.261574	hypo	0.00129251	0.498685	chr1	202809447	Shore		KDM5B;PCAT6	-1321;-965;-1394;-1397;-965;-1025;-959;-973;-1230;-976;-965;-1332;-1007;-1025;-959;-997;-1030;-1013;-1436;-1403;-1429
cg11389871_BC21	0.335621	0.597235	-0.261614	hypo	3.97384e-05	0.209601	chr18	13812056	OpenSea	Unclassified
cg24578857_BC11	0.470219	0.732436	-0.262216	hypo	0.0320219	0.774433	chr17	17206893	Island	Promoter_Associated	ENSG00000264187;MPRIP;PLD6	30293;31529;-559
cg15197756_BC21	0.503295	0.765525	-0.262231	hypo	0.00100522	0.476884	chr5	143016971	OpenSea	Unclassified	ARHGAP26	108249;2891;47640;246594;109649;109393;245852;246594
cg27162705_TC21	0.416207	0.678452	-0.262244	hypo	4.3741e-05	0.2134	chr10	112953265	Shore		ENSG00000233547;TCF7L2	-1389;2349;2605;2679;3018;2605;2813;3015;3015;3015;3015;3015;2601;3018;2508
cg23626733_BC11	0.360691	0.623441	-0.26275	hypo	0.000264952	0.352338	chr1	2413959	Shore	Promoter_Associated	PEX10	-1423;-1444;-1394;-1394;-1418;-161
cg21160290_TC11	0.339236	0.602083	-0.262846	hypo	0.0107069	0.691602	chr9	133274525	Shore		ABO	695;690;1500;690;690;695
cg12680719_BC21	0.562797	0.825985	-0.263189	hypo	0.00587648	0.635656	chr3	29923378	OpenSea		RBMS3	1058154;-1373;641926;641926;642307;642396;641826;641762;1347203
cg10090568_TC21	0.41626	0.679826	-0.263566	hypo	0.00159515	0.516486	chr1	217068155	OpenSea		ESRRG	21459;21482;10206;22393;10134;21451;21491;69601;8777;69600;8735;21652
cg05938607_BC21	0.154908	0.41868	-0.263773	hypo	0.000222396	0.342742	chr10	58514440	Shore		BICC1	1568
cg03128060_BC21	0.241783	0.505596	-0.263813	hypo	0.000202136	0.336455	chr6	142302630	Shore		ADGRG6	4;776;623;771;623;4;9;680
cg19980958_TC21	0.5233	0.787222	-0.263923	hypo	0.000287307	0.365787	chr7	45229242	OpenSea
cg20510474_BC21	0.236037	0.499974	-0.263938	hypo	0.00432816	0.608887	chr2	6535764	OpenSea
cg13470679_BC21	0.519204	0.783636	-0.264432	hypo	0.00233189	0.548684	chr9	18746855	OpenSea		ADAMTSL1	272702;840292;40214
cg07895523_BC21	0.249127	0.513631	-0.264504	hypo	0.00445227	0.610373	chr11	41460341	OpenSea		LRRC4C	-704;-688;-567
cg27087584_BC21	0.597468	0.862539	-0.265071	hypo	0.00166494	0.518157	chr7	96949978	OpenSea
cg19135414_BC21	0.429739	0.694869	-0.26513	hypo	0.000267782	0.353679	chr11	1853868	OpenSea	Promoter_Associated	LSP1	784
cg02258957_TC21	0.48636	0.751656	-0.265296	hypo	0.0236779	0.750861	chr15	97411060	OpenSea		LINC02253;LINC02254	195248;115179;176814;115185;115223;115151;176822;176768;176768;186532;110752;110814;110973;110909;110678;110936;110714;110633;112383;110898;110953
cg15998609_TC21	0.262196	0.527538	-0.265342	hypo	5.84785e-05	0.243554	chr1	216601614	Shore		ESRRG	476675;487992;203754;338060;488032;121840;338060;536142;121859;121816;475318;121719;338057;536141;475276;113640;488193
cg20167458_BC21	0.365548	0.630949	-0.2654	hypo	0.00295083	0.572595	chr7	73843168	Shore		METTL27	-651;-651;-651
cg13100118_BC11	0.534958	0.80059	-0.265633	hypo	0.00160807	0.516486	chr1	19468875	OpenSea	Unclassified	CAPZB	16603;16665;16665;16639;16611;16663;15790;16663;16663;16017
cg15760161_BC21	0.419914	0.685581	-0.265667	hypo	0.00200635	0.536675	chr10	127983620	OpenSea		PTPRE	76517;76468
cg26076119_TC21	0.268281	0.534018	-0.265737	hypo	8.21149e-06	0.15159	chr14	104199710	OpenSea
cg03658690_TC11	0.596826	0.862751	-0.265924	hypo	0.00127353	0.497897	chr6	31724483	Shore		MPIG6B	1110;1099;1113;1110;1139;1099;1139;1110;5889;1099
cg04904276_TC11	0.41667	0.682757	-0.266087	hypo	0.00877642	0.672331	chr16	11741706	Shore		ENSG00000262420;TXNDC11	-204;842;1089;1152;1133
cg13002622_BC21	0.472707	0.73942	-0.266714	hypo	0.000314549	0.36802	chr8	86724826	OpenSea		CNGB3;ENSG00000254115	18850;18784;18809;17279
cg21705215_BC21	0.141104	0.407856	-0.266751	hypo	0.00420329	0.605592	chr20	53413320	OpenSea	Unclassified	ENSG00000231703;ENSG00000271774;TSHZ2	-409;73955;157341;440962;228037
cg07633618_BC21	0.379288	0.646078	-0.26679	hypo	0.0103849	0.687292	chr3	185282420	Shore	Promoter_Associated	EHHADH;MAP3K13	-429;-541;-557;-533;-541;-521;-606
cg02845345_TC21	0.240702	0.507539	-0.266837	hypo	0.00491369	0.620629	chr17	33667177	OpenSea		ASIC2	490118
cg04508804_BC21	0.341384	0.608501	-0.267117	hypo	0.00767597	0.658597	chr3	45036273	Shore	Unclassified
cg05952601_BC21	0.446964	0.714637	-0.267673	hypo	0.00151024	0.508725	chr5	41638117	OpenSea
cg24033228_BC21	0.53066	0.798557	-0.267897	hypo	0.000147281	0.305613	chr12	122896609	Shore	Promoter_Associated	VPS37B	-484;-481
cg01837365_BC21	0.307164	0.575083	-0.26792	hypo	1.02574e-05	0.160001	chr10	2700748	OpenSea
cg12250581_BC21	0.489933	0.758065	-0.268131	hypo	0.000168247	0.321171	chr12	1936644	OpenSea		LINC00940	-69
cg17255063_BC21	0.26984	0.537987	-0.268147	hypo	0.000116574	0.279322	chr4	41749813	Shore		ENSG00000249122;PHOX2B;PHOX2B-AS1	-532;-1087;1520
cg14212230_BC21	0.0947117	0.363055	-0.268344	hypo	0.000597468	0.431002	chr2	79936340	OpenSea	Unclassified	CTNNA2	423289;751109;423340;423205
cg02903680_TC21	0.530134	0.798515	-0.268381	hypo	5.68698e-05	0.240856	chr15	84982967	Shore		PDE8A	986;986;741;986;2527;986;1111;2454
cg23851558_TC11	0.263875	0.532289	-0.268414	hypo	0.00152402	0.509803	chr2	5981288	OpenSea		SILC1	48567;48500;-690;-1279;48508;48601;48500;-628;-1360;48497;48586;48497;48601;48497;48497;48497;48512;48500
cg20768399_BC21	0.43707	0.70554	-0.26847	hypo	0.000801267	0.454186	chr1	37554798	Shore		ENSG00000237749;SNIP1	-1449;-549;-504;-507
cg07167872_BC21	0.456663	0.725378	-0.268715	hypo	0.0296625	0.769206	chr1	205850335	Shore	Unclassified_Cell_type_specific	ENSG00000286619;PM20D1	36982;36926;36987;37013;36973;36988;36998;36998;36990;36799;36998;36990;36998;37006;36988;36988;36988;-202;-202
cg17902219_TC21	0.447639	0.717342	-0.269703	hypo	0.00086736	0.461952	chr5	85429265	OpenSea		ENSG00000249023	-437
cg19044579_BC21	0.431092	0.701316	-0.270223	hypo	0.0135778	0.710898	chr13	25114602	OpenSea	Unclassified
cg00905280_BC21	0.527054	0.797385	-0.270331	hypo	7.99806e-05	0.259865	chr1	68174330	OpenSea		GNG12-AS1;WLS	342021;342027;58192;2048;57496;58194;58216;58194;58215;58791;58689;57358;57951
cg06371855_BC21	0.295125	0.566321	-0.271196	hypo	0.00160769	0.516486	chr4	25441722	OpenSea
cg06752595_BC21	0.557212	0.828507	-0.271295	hypo	0.000195542	0.330904	chr6	24493854	Shore		ALDH5A1;GPLD1	-1382;-1222;-1115;-1115;-1013;-1380;1352;1346
cg16627854_BC21	0.272245	0.544011	-0.271765	hypo	0.000809559	0.455107	chr6	126527302	OpenSea		ENSG00000286215	685494;592439;75057;685543
cg07336099_TC21	0.443133	0.714947	-0.271814	hypo	0.0112152	0.694703	chr2	139272121	OpenSea
cg09532670_BC21	0.406602	0.679029	-0.272428	hypo	0.000348438	0.37497	chr8	39603451	OpenSea		ADAM18	18962;18828;-1176;18883;18870;18866
cg24021846_BC21	0.491657	0.7657	-0.274043	hypo	0.00119954	0.491566	chr7	103916082	OpenSea		RELN	73435;73435;73435;73435;73577;73539;73159;73089;73526;73551;73159
cg12444411_BC11	0.43761	0.712	-0.274391	hypo	0.00462292	0.615646	chr7	2762920	Island		AMZ1;GNA12	60390;32226;290;408;81389;221;52340
cg24503407_BC21	0.442068	0.716557	-0.274489	hypo	0.0344318	0.778724	chr1	205850364	Shore	Unclassified_Cell_type_specific	ENSG00000286619;PM20D1	37011;36955;37016;37042;37002;37017;37027;37027;37019;36828;37027;37019;37027;37035;37017;37017;37017;-231;-231
cg18671294_BC21	0.498763	0.773482	-0.274719	hypo	0.000410095	0.392531	chr2	185739405	Shore		FSIP2;FSIP2-AS1;FSIP2-AS2	119;601;49398;-683;1075;-379
cg02176678_TC21	0.463253	0.737989	-0.274736	hypo	0.000351131	0.37497	chr2	218711816	Shore	Promoter_Associated	TTLL4	981;967;822;904;860;971
cg24824686_TC21	0.589139	0.864265	-0.275126	hypo	0.00181191	0.526064	chr10	127999513	OpenSea		PTPRE	92410;92361;1387;12169
cg25277461_TC21	0.338434	0.613647	-0.275213	hypo	0.0107837	0.691871	chr20	42714666	OpenSea		PTPRT	475252;475068;475068;475241;475177;475252;475304;475305;76802
cg23753261_TC21	0.626483	0.901994	-0.27551	hypo	2.24373e-05	0.192666	chr6	164897665	OpenSea
cg04364695_BC21	0.218499	0.494062	-0.275563	hypo	0.00254817	0.557671	chr8	40760906	OpenSea		ZMAT4	136919;136905;136921;136928;127640;25877
cg04131969_TC21	0.40857	0.684157	-0.275587	hypo	0.0892372	0.831867	chr2	33726580	Shore		LINC01320;MYADML	19694;19672;-986;1628;985
cg19494079_BC11	0.307739	0.583386	-0.275647	hypo	0.000556705	0.421826	chr11	61551801	OpenSea		SYT7	29020;29020;29348;29072;29276;29026;29071;29038;29072
cg04998153_TC21	0.370429	0.646098	-0.275669	hypo	0.00405894	0.602259	chr1	101357775	OpenSea	Unclassified_Cell_type_specific	LINC01307	33938;7726
cg07310671_TC11	0.278953	0.554689	-0.275736	hypo	0.00107848	0.481622	chr16	85220374	OpenSea		GSE1	50849
cg08441927_TC11	0.154395	0.43019	-0.275795	hypo	0.000406002	0.389817	chr5	120458346	OpenSea	Unclassified
cg09037244_BC21	0.382683	0.659125	-0.276442	hypo	0.00162848	0.516486	chr6	683859	OpenSea		EXOC2	9250;9281;9253
cg15917183_BC11	0.215197	0.491954	-0.276757	hypo	0.000715008	0.446421	chr11	1917704	OpenSea	Unclassified_Cell_type_specific
cg11685843_TC11	0.0819527	0.359636	-0.277684	hypo	0.0376137	0.784665	chr4	175428020	OpenSea
cg00977403_TC11	0.346132	0.624027	-0.277895	hypo	0.00315715	0.581118	chr16	1535719	Shore	Promoter_Associated_Cell_type_specific	IFT140;TMEM204	74975;76354;48545;7031;2053
cg11476866_BC21	0.381087	0.659038	-0.277951	hypo	0.000101295	0.276304	chr17	43843047	OpenSea
cg18840330_BC21	0.24222	0.520546	-0.278326	hypo	0.000389003	0.385062	chr2	223602622	OpenSea		SCG2	-260;-337;-260
cg09696091_BC21	0.433818	0.712443	-0.278624	hypo	7.60762e-05	0.257518	chr5	3564351	OpenSea
cg02283570_TC21	0.540264	0.819408	-0.279144	hypo	0.000244021	0.348303	chr7	97599500	OpenSea		RN7SKP104	-239
cg07003284_BC21	0.388466	0.667617	-0.279151	hypo	2.58066e-05	0.199638	chr18	12882639	Shore		PTPN2	1560;1584;1639;1597;1599;1700;1643;1576;47005;1128;1189
cg12755616_TC21	0.314683	0.593952	-0.279269	hypo	0.00219248	0.542903	chr6	7505400	OpenSea		ENSG00000219993	-803
cg26467303_BC21	0.259429	0.538702	-0.279273	hypo	0.00122829	0.494473	chr22	46073915	Shore		MIRLET7BHG	20046;1626
cg13554921_BC21	0.520007	0.79971	-0.279703	hypo	0.000253936	0.349573	chr2	85353681	Shore		ELMOD3;RETSAT	-1070;-1088;-1065;-713;-1088;-1045;-1122;-1076;-1088;-1039;-1072;-1394;-1125;-1098;848;826;820;851
cg01207684_TC11	0.514436	0.794761	-0.280325	hypo	0.00332998	0.584475	chr16	4053166	OpenSea		ADCY9	60760;1025;63277;60861
cg04358463_BC21	0.416158	0.696769	-0.280611	hypo	0.00544015	0.628488	chr19	55703738	Shore	Unclassified	EPN1	28512;10968
cg03938043_BC21	0.48864	0.770137	-0.281496	hypo	0.000136418	0.295646	chr1	212034509	Shore		DTL;INTS7	-1337;-1239;-1044;1028;1022;1012;1028;1049;1031
cg19975849_TC21	0.459935	0.741517	-0.281582	hypo	0.00989747	0.682604	chr12	115872240	OpenSea		LINC02463	13898
cg11659652_BC21	0.626159	0.908377	-0.282218	hypo	0.000974496	0.473905	chr10	127999576	OpenSea		PTPRE	92473;92424;1450;12232
cg02197826_TC21	0.353676	0.63635	-0.282674	hypo	0.00150635	0.508725	chr6	133435541	OpenSea		ENSG00000223542;EYA4	3924;110330;75336;160760;194164;194184;194190;194123;194943;193910;193955;193909;119849
cg10072269_BC21	0.497249	0.780079	-0.28283	hypo	0.00415258	0.604269	chr6	43094096	OpenSea		PTK7	17754;17763;17782;17754;17754;17754;17757;17789;17282;17727
cg16917485_BC21	0.403248	0.686442	-0.283194	hypo	0.000128121	0.286692	chr11	114440483	Shore		ENSG00000255663;REXO2	39801;937;984;972;-188;1016;901;999;1012;1017;362;995;722;988;1048
cg19093370_BC11	0.43916	0.722453	-0.283293	hypo	0.023298	0.749891	chr17	17206866	Island	Promoter_Associated	ENSG00000264187;MPRIP;PLD6	30320;31502;-532
cg27020405_BC21	0.642832	0.926567	-0.283735	hypo	0.0183727	0.73372	chr17	45145949	Shore
cg04474076_TC21	0.335582	0.619491	-0.283909	hypo	0.00438261	0.609151	chr3	4304172	Shore	Promoter_Associated	ENSG00000286579;SETMAR;SUMF1	7324;840;835;545;559;803;564;801;811;163090
cg21582112_TC21	0.451612	0.736167	-0.284555	hypo	0.00172014	0.520679	chr12	54027551	Shelf		ENSG00000273046;ENSG00000273049;HOXC4;HOXC6	10441;41706;10620;-889;11654;36927;32607
cg26874872_TC21	0.341739	0.626642	-0.284903	hypo	0.000688592	0.443056	chr16	26145041	OpenSea
cg25687585_TC21	0.409565	0.694479	-0.284914	hypo	0.00114658	0.489299	chr5	42756848	OpenSea	Unclassified_Cell_type_specific	CCDC152	30;30
cg09836921_TC11	0.534334	0.820021	-0.285687	hypo	0.000473069	0.407605	chr16	1532319	Shore	Unclassified	ENSG00000280062;IFT140;TMEM204	1604;78375;1176;79754;51945;3631;-1347
cg15911339_TC21	0.290638	0.576524	-0.285886	hypo	0.000222792	0.342742	chr15	100383785	OpenSea	Unclassified	CERS3-AS1	10846
cg02204688_BC21	0.432219	0.718675	-0.286456	hypo	0.000479607	0.407909	chr19	54415026	Shore		TTYH1	-484;-814;-405;-438;-500;-193;-439;-486
cg15380508_BC21	0.473007	0.7596	-0.286594	hypo	0.00322781	0.583017	chr5	167447865	OpenSea		TENM2	468836
cg13060480_BC21	0.394225	0.681243	-0.287018	hypo	0.000648565	0.436073	chr5	42756921	OpenSea	Unclassified_Cell_type_specific	CCDC152	103;103
cg00185723_TC21	0.312449	0.599734	-0.287285	hypo	0.000500658	0.411393	chr1	193060688	Shore		RO60;UCHL5	1065;631;631;631;654;1076;1069;1234;1029;-1470;-1326;-1278;-1391;-1338;-1327;-1191;-607;-1166
cg16687213_BC21	0.35633	0.643664	-0.287334	hypo	0.00230248	0.548146	chr7	99919853	Shore	Promoter_Associated	TRIM4	-322;-359;-321;-747
cg27253415_TC21	0.350242	0.637734	-0.287492	hypo	0.000276103	0.358516	chr10	112743267	OpenSea		VTI1A	296052
cg17667591_TC21	0.516815	0.804627	-0.287811	hypo	0.00107753	0.481622	chr1	17393448	OpenSea		PADI6	21252
cg21828668_BC21	0.328591	0.616416	-0.287825	hypo	0.00126578	0.497425	chr16	83076056	OpenSea		CDH13	449086;150098;449091;449086;449086;449086;449087
cg21579107_BC11	0.421224	0.709061	-0.287837	hypo	0.00968005	0.68112	chr12	49389409	Island	Unclassified_Cell_type_specific	ENSG00000257954;SPATS2	-107;22504;21934;21862;22447;22504;22500;21891;22480;22025;22553;22504;22825;21913;21862;21947;21944;21862;21947
cg13267622_BC21	0.417414	0.705641	-0.288227	hypo	0.00456278	0.613137	chr8	143039064	OpenSea	Unclassified_Cell_type_specific	LINC02904	-198;-145;-231;-197;-197;-218;-264;-183;-183;-197;-197;-201;-168
cg24200259_BC21	0.491059	0.779598	-0.288539	hypo	0.000817059	0.455821	chr22	36702414	Shore	Unclassified_Cell_type_specific	CACNG2;CACNG2-DT	1339;-1405
cg19362874_BC11	0.329879	0.619385	-0.289506	hypo	0.00780728	0.659894	chr6	3053324	OpenSea	Promoter_Associated
cg16083866_BC21	0.413694	0.704998	-0.291304	hypo	0.000104106	0.278106	chr11	18776626	OpenSea		PTPN5	15173;15015;16096
cg23649088_BC11	0.396319	0.687944	-0.291625	hypo	0.0193993	0.737418	chr2	199910735	Shore	Promoter_Associated	C2orf69;ENSG00000232732	-571;-558;310;221;348;-846;425;321;404;367;266;357;356;372
cg16178091_TC21	0.37262	0.664501	-0.29188	hypo	0.000181559	0.326284	chr5	37844299	Shelf		GDNF-AS1	3861;32710;4415
cg07723251_TC21	0.451489	0.743672	-0.292183	hypo	0.00266443	0.562808	chr17	52160382	Shore		CA10	-580;-364;-379;-398
cg24353658_BC21	0.341132	0.634399	-0.293266	hypo	4.06381e-05	0.211125	chr19	28827258	OpenSea
cg22364048_BC21	0.420862	0.714572	-0.29371	hypo	0.000829813	0.457595	chr5	123721384	OpenSea
cg07163456_BC21	0.583162	0.877276	-0.294114	hypo	0.00038491	0.384607	chr3	192918635	Shore		MB21D2	-778
cg01404873_BC21	0.560938	0.855325	-0.294387	hypo	0.000117491	0.279952	chr13	50126914	Island		DLEU1;DLEU2;ENSG00000274270	44743;44743;44743;44743;44743;44743;44743;44743;44743;44743;-1193;-1372;1098
cg27217253_TC11	0.501029	0.795622	-0.294593	hypo	0.000670816	0.440243	chr17	8745244	Shore		CCDC42	-407;-456;-24
cg08441928_TC21	0.252068	0.547033	-0.294966	hypo	0.000299503	0.367119	chr5	120458382	OpenSea	Unclassified
cg21143896_TC11	0.437427	0.733394	-0.295968	hypo	0.0056218	0.631881	chr7	2762740	Shore		AMZ1;GNA12	60210;32406;470;588;81569;401;52520
cg16340422_TC11	0.32571	0.622174	-0.296464	hypo	0.0108404	0.692013	chr17	17206806	Island	Promoter_Associated	ENSG00000264187;MPRIP;PLD6	30380;31442;-472
cg21929564_BC11	0.244767	0.541422	-0.296655	hypo	0.00620439	0.642417	chr5	42757069	OpenSea		CCDC152	251;251
cg05555515_TC21	0.239846	0.537172	-0.297327	hypo	9.34639e-06	0.157972	chr19	14059973	Shelf	Unclassified_Cell_type_specific	PALM3	-813;2104
cg17795252_TC21	0.511948	0.810913	-0.298964	hypo	0.00119298	0.490605	chr3	181610221	OpenSea		ENSG00000239381;ENSG00000276074;SOX2-OT	90391;-277;553536;435077;46511;-388;-113;-290;59423;-244;553541;46765;-308;46473;59442;59466;435331;59467;59427;9063;620451;59448;250736;620438;-271;-303;620450;-248;148637;435052;620442;-549;620405;148639;-308;435196;620448;620428;620442;-142;620451;-231;-231;-302;620442;553512;46501;435066;435135
cg07533224_BC21	0.431327	0.730389	-0.299062	hypo	0.0291114	0.768327	chr1	205850217	Shore	Unclassified_Cell_type_specific	ENSG00000286619;PM20D1	36864;36808;36869;36895;36855;36870;36880;36880;36872;36681;36880;36872;36880;36888;36870;36870;36870;-84;-84
cg05524354_TC11	0.508272	0.808582	-0.30031	hypo	0.00193738	0.532966	chr10	127999496	OpenSea		PTPRE	92393;92344;1370;12152
cg23285459_BC11	0.367517	0.66836	-0.300843	hypo	0.0129561	0.705498	chr7	2762926	Island		AMZ1;GNA12	60396;32220;284;402;81383;215;52334
cg14159672_BC21	0.428597	0.729871	-0.301274	hypo	0.028928	0.767731	chr1	205850051	Island	Unclassified_Cell_type_specific	ENSG00000286619;PM20D1	36698;36642;36703;36729;36689;36704;36714;36714;36706;36515;36714;36706;36714;36722;36704;36704;36704;82;82
cg09484541_BC21	0.509658	0.8111	-0.301442	hypo	0.00062272	0.433773	chr5	74865362	Shore		ENSG00000271714;FAM169A	-531;983;1605;278;1477;1590;1026
cg20293942_TC11	0.177585	0.480158	-0.302573	hypo	0.00611733	0.641296	chr13	50127120	Island		DLEU1;DLEU2;ENSG00000274270	44949;44949;44949;44949;44949;44949;44949;44949;44949;44949;-1399;1304
cg20858107_BC21	0.510035	0.816048	-0.306013	hypo	0.000881158	0.461952	chr8	10965728	OpenSea	Unclassified_Cell_type_specific	XKR6	36754;236106
cg12585923_TC11	0.259116	0.56556	-0.306445	hypo	0.000293214	0.36648	chr5	42756774	OpenSea		CCDC152	-44;-44
cg27549480_BC11	0.522742	0.829274	-0.306533	hypo	0.003087	0.578321	chr9	132078541	Shore	Promoter_Associated_Cell_type_specific	MED27	1105;1327;1326;1326;1316;1319;1325
cg27537252_TC21	0.32437	0.631251	-0.306881	hypo	9.15418e-05	0.268971	chr15	44714202	Shelf		B2M	2685;2683;-1298;2693;2275;2243;2844;2689;2685;2715
cg10608476_BC21	0.36613	0.674252	-0.308122	hypo	0.0017916	0.524991	chr5	51465233	OpenSea		ENSG00000288035	199816
cg07328316_BC21	0.421632	0.731147	-0.309515	hypo	1.38114e-05	0.172564	chr1	1758796	Shore		NADK	19624;19675;19995;-220;21274;19624;21167
[truncated: 30 more rows]

## Sheet: JAK2vsMPL
Name	MeanBeta_JAK2	MeanBeta_CALR	diffMean	hyper_hypo	pval	adjP	chr	pos	Relation toIsland	Regulatory FeatureGroup	Gene Name	distToTSS
cg00280220_TC21	0.694571	0.434459	0.260112	hyper	7.59149e-06	0.012816	chr17	63849550	Island	Unclassified	TCAM1P	258;237
cg00401463_BC21	0.531781	0.248143	0.283638	hyper	4.66856e-06	0.0107347	chr10	132164946	OpenSea		JAKMIP3	21230;60098;60137;100261;100242;98934;128269;47692;99000;100254;100239;99618;100239;24418;98931;98998;128610;100514;47432;100261;100229;99000
cg01861913_TC21	0.642305	0.424943	0.217362	hyper	0.000158815	0.0448233	chr3	61564895	Island	Unclassified_Cell_type_specific	PTPRG	3044;3326;2984;3324
cg02203024_BC21	0.76585	0.536386	0.229465	hyper	0.000181234	0.0476492	chr1	240692484	OpenSea	Unclassified
cg02391713_BC11	0.629459	0.211073	0.418386	hyper	0.00014848	0.0433899	chr6	104953110	Island		LIN28B	16494;12244
cg02540369_TC21	0.88878	0.674852	0.213928	hyper	0.000139724	0.0422069	chr21	24941670	OpenSea		ENSG00000230379;LINC01692	10488;51148;2311;101120
cg02820958_BC11	0.635175	0.392276	0.242899	hyper	5.91374e-05	0.02946	chr19	7099029	Island	Unclassified
cg03438417_TC21	0.612194	0.404698	0.207495	hyper	2.36017e-05	0.0199683	chr3	126288482	Island		ENSG00000250934;ENSG00000251448	21728;777;10315;21735;12732;1838
cg03537457_BC21	0.757451	0.462505	0.294946	hyper	1.25806e-05	0.0153102	chr4	137635138	OpenSea
cg04812644_TC21	0.923205	0.722366	0.200839	hyper	2.65372e-05	0.0210205	chr8	135289757	OpenSea		LINC01591	55521;55626;55520;55344;43231
cg05184519_TC21	0.780324	0.543403	0.236921	hyper	2.74424e-05	0.0212901	chr11	132210364	OpenSea		NTM	69353;-1393;-1435;-1435;-1376;300320;298896;299361;839886;298902;64089;64089;754901;839749
cg05638200_BC21	0.802101	0.588318	0.213783	hyper	6.44702e-05	0.0306601	chr5	41371966	OpenSea		PLCXD3	138663;138636
cg05804780_TC21	0.662094	0.301738	0.360355	hyper	1.53721e-05	0.0163863	chr3	170622942	OpenSea		ENSG00000285218;SLC7A14-AS1	204074;155660;174303;155689
cg06301726_BC11	0.805803	0.471845	0.333958	hyper	0.000104007	0.0374479	chr16	86555677	Island	Unclassified	FLJ30679;MTHFSD	357;-473;-441;-441;-441;-473;-473;-441;-441;-507;-927;-441;-522;-655;-928;-498;-441;-473
cg06763522_BC21	0.819008	0.603642	0.215366	hyper	9.92e-05	0.0366762	chr20	63294984	Shore		COL20A1	1798;-56;1760
cg07080050_TC21	0.435618	0.197309	0.238309	hyper	5.52688e-06	0.0115407	chr12	54019561	Island		ENSG00000260597;ENSG00000273046;ENSG00000273049;HOXC4;HOXC6	-349;2451;33716;2630;3664;28937;24617
cg07590195_BC21	0.570746	0.245214	0.325533	hyper	0.000135406	0.041836	chr16	6558981	OpenSea		RBFOX1	75657;539278;1319179;539278;75802;539388;539887;539957;75188;75595;539850;1319179;75220;75166;76253;75963
cg07669899_BC21	0.771279	0.551909	0.219369	hyper	4.32903e-05	0.0261842	chr4	52196775	OpenSea
cg08130066_BC21	0.677265	0.372512	0.304752	hyper	6.69109e-05	0.0311105	chr2	3959853	OpenSea	Unclassified	LINC01304	14167;14207;14218;13833;14225;14207;13860;445;14235;14220;14197;7677;14272;14014;-379
cg08350092_BC21	0.789794	0.442372	0.347421	hyper	7.72476e-06	0.0129108	chr10	78109452	OpenSea
cg10000246_TC11	0.586263	0.204884	0.381379	hyper	2.68352e-06	0.00915863	chr22	44498265	Island	Promoter_Associated	RTL6	-31
cg12668462_BC21	0.694176	0.429331	0.264845	hyper	0.000115902	0.0391779	chr8	50552990	OpenSea		SNTG1	380429;-60;641331;642023;641110;641070;640953;643201;641386;641583;640932;388859;641152;641321;641356;641211;641292;388857
cg13565624_BC11	0.867976	0.390574	0.477402	hyper	7.90857e-06	0.0129515	chr19	913277	Island	Promoter_Associated	R3HDM4	-31;-72;-57;-31;-119;-125
cg14544448_BC21	0.676656	0.373939	0.302716	hyper	0.000112492	0.0386095	chr6	150336549	OpenSea
cg14599380_TC21	0.801548	0.591237	0.210311	hyper	5.13174e-07	0.00575346	chr4	17309057	OpenSea
cg15338516_BC21	0.941699	0.70622	0.235479	hyper	0.000184712	0.0479182	chr22	49449711	Shore		MIR3667HG	207794;207747
cg15411554_TC21	0.481721	0.164282	0.317439	hyper	5.56663e-05	0.028636	chr5	5199693	OpenSea		ADAMTS16	59363;59363;59225
cg16063513_TC21	0.553385	0.312256	0.241129	hyper	4.39111e-06	0.0104905	chr11	16945939	OpenSea	Unclassified	PLEKHA7	67404;68474;68476;68474;68477
cg16656979_TC11	0.69696	0.156805	0.540155	hyper	1.34993e-06	0.0070798	chr15	37111041	Island
cg16882054_BC21	0.76178	0.553256	0.208524	hyper	1.1298e-05	0.0145207	chr16	62188632	OpenSea		RNU6-21P	-985
cg18368112_BC21	0.549436	0.205382	0.344054	hyper	8.81534e-08	0.0033822	chr16	65124335	Shore		CDH11	-146;1778;-48;-42
cg19107642_BC21	0.768784	0.527729	0.241055	hyper	5.99027e-05	0.0295765	chr16	8309872	OpenSea		ENSG00000260058	-90
cg19411060_BC21	0.815717	0.582262	0.233454	hyper	0.000123689	0.0402064	chr7	69273322	OpenSea		ENSG00000225718	30841;157602;30863
cg19448426_BC21	0.792299	0.552624	0.239675	hyper	7.43856e-05	0.0323357	chr1	170145641	OpenSea		NTMT2	-318
cg20771185_TC21	0.544957	0.295211	0.249746	hyper	2.54735e-05	0.0206113	chr1	181391554	OpenSea		CACNA1E	73864
cg21171314_TC11	0.455649	0.233032	0.222617	hyper	2.30856e-05	0.0197387	chr11	16607093	Island	Unclassified	SOX6	131551;131551;132499;635;-1101
cg21321148_BC21	0.587413	0.276453	0.31096	hyper	1.44117e-05	0.016014	chr5	112333325	OpenSea		EPB41L4A	59460;85953;85989
cg21664814_BC21	0.546778	0.322693	0.224085	hyper	0.000192725	0.0488593	chr10	70441887	Shore		NODAL	-205;6065
cg22099081_TC21	0.781084	0.447423	0.333661	hyper	2.53927e-06	0.00912647	chr12	127812286	OpenSea		ENSG00000286662	8898
cg23026106_TC21	0.703912	0.496226	0.207686	hyper	6.13707e-06	0.0119258	chr13	107817751	OpenSea		NALF1;NALF1-IT1	49746;17701
cg23473419_BC11	0.827071	0.369691	0.45738	hyper	8.40351e-05	0.0339938	chr17	76736756	Island		ENSG00000267168;MFSD11;MIR636;SRSF2	3778;-1340;-945;-745;891;-923;-923;-631;-1315;-97;-939;191;-1363;-207;576;553;576;576;578;576;576;-200;-1094;-747;-601
cg24451422_BC11	0.635937	0.215644	0.420293	hyper	8.4717e-10	0.000688134	chr1	23424717	Island		TCEA3	-9;32;-98
cg24540114_TC21	0.398662	0.12319	0.275472	hyper	4.32303e-05	0.0261842	chr7	157020247	Island
cg24847481_TC11	0.791742	0.243783	0.547959	hyper	0.000158565	0.044793	chr1	99970001	Island	Promoter_Associated	ENSG00000228084;ENSG00000283761;SLC35A3	-43;-65;-30;-10;-17;-38;-54;-80;-10;-17;-56;-452;-45;-32;-23;-23;-15;-435;22;-12;5;-5;-35;650;-23;-4;-5;-19;-32;-12;-29;-30
cg25199283_TC21	0.323845	0.115643	0.208201	hyper	0.000196654	0.0492516	chr1	37633593	Shore		RSPO1	1300;1024;1073;1073
cg26210445_TC11	0.378912	0.0506641	0.328248	hyper	2.23052e-05	0.0195026	chr2	161416815	Island	Unclassified_Cell_type_specific	TBR1	518;-1080;-964;484
cg26346108_TC21	0.576297	0.354589	0.221708	hyper	0.000177285	0.0471835	chr19	34838737	Shore	Unclassified	LINC02965	848;-353;-389;-353;156;-402;-340;-450;-353;-355;-402;-782;-340
cg27385193_BC21	0.683449	0.409283	0.274166	hyper	0.000190267	0.0486615	chr7	21169335	OpenSea
cg00586123_TC21	0.195526	0.414915	-0.219389	hypo	0.000199787	0.0495935	chr6	6415300	OpenSea		LY86-AS1	207445;207396;171894;207457;207434;207400;207472
cg00871610_BC21	0.321497	0.554277	-0.232779	hypo	8.96393e-05	0.0352003	chr21	35720714	OpenSea		ENSG00000230794;MIR802;RUNX1	12229;-1;283954
cg00905280_BC21	0.527054	0.812835	-0.285781	hypo	3.70085e-05	0.0244551	chr1	68174330	OpenSea		GNG12-AS1;WLS	342021;342027;58192;2048;57496;58194;58216;58194;58215;58791;58689;57358;57951
cg01101873_TC11	0.192433	0.401832	-0.209399	hypo	0.000140578	0.0422969	chr1	3352914	OpenSea		PRDM16	114983;283711;283717;108782;283746;283703
cg01859460_TC21	0.414067	0.633445	-0.219378	hypo	4.23823e-05	0.0259699	chr19	2273051	Island	Promoter_Associated	ENSG00000273734;OAZ1	3526;3542;3517;3531;3531;2394;527;1689;3502
cg01994049_BC11	0.154765	0.451791	-0.297026	hypo	9.88296e-05	0.0366083	chr11	18579528	OpenSea		UEVLD	9190;9220;9147;9154;9154;9159;9179;9207;-9;9190;9219;9178
cg02004337_BC11	0.0786699	0.532165	-0.453495	hypo	2.70615e-06	0.00916452	chr6	113860306	Island		MARCKS	2961
cg02639366_BC21	0.543378	0.810405	-0.267026	hypo	4.11973e-05	0.0256168	chr1	35809438	Shore		AGO4	1422
cg02791851_BC21	0.677424	0.924832	-0.247408	hypo	1.88276e-05	0.0181199	chr19	8337000	Shore		KANK3	6263;6263;6263
cg03078557_BC21	0.507398	0.777545	-0.270147	hypo	3.88143e-05	0.0249475	chr1	162285249	OpenSea		NOS1AP	215159;215558;215475
cg03226083_TC21	0.546146	0.756951	-0.210805	hypo	4.30853e-05	0.0261367	chr3	13246025	OpenSea		IQSEC1	37257
cg03738444_BC21	0.185541	0.39178	-0.20624	hypo	4.12212e-05	0.0256168	chr4	102574487	OpenSea		NFKB1	44607;73082;72856;17382;36900;72876;73128;73156;72589;73157;71112
cg03796549_BC11	0.25416	0.533368	-0.279208	hypo	6.03162e-05	0.0296929	chr1	236523538	Shore	Promoter_Associated	LGALS8;LGALS8-AS1	-482;-468;-335;-486;99;5273;-444;5269;99;5278;99;5324;5538;5265;-1043;5299;5237;-451;-431;-447;-447;971;963
cg04095026_BC21	0.475041	0.722546	-0.247505	hypo	8.64746e-05	0.0345675	chr17	4979601	OpenSea		CAMTA2	6634;-1031;-158;8075;7770;8050;7512;8041
cg04556418_BC21	0.432907	0.680921	-0.248014	hypo	0.000178095	0.0472673	chr4	183446226	Shore	Promoter_Associated_Cell_type_specific	CDKN2AIP	85;1050;1591;1590
cg04902833_BC11	0.328632	0.564538	-0.235907	hypo	4.49073e-05	0.0266029	chr17	78157340	OpenSea		C17orf99;EIF5AP2	10935;10955;10486;-63
cg05200658_TC21	0.494785	0.69852	-0.203734	hypo	7.69653e-05	0.0326971	chr6	37434508	OpenSea		CMTR1	1289;1287;1288
cg05318071_BC21	0.25434	0.476555	-0.222216	hypo	6.94164e-05	0.031553	chr2	118087700	Shore		INSIG2	-752;-850;-774;-774;-771
cg05592245_BC21	0.372261	0.660143	-0.287882	hypo	0.00015986	0.0449095	chr10	63520713	Shore		JMJD1C;REEP3	1138;-688
cg05681670_TC21	0.51328	0.721576	-0.208297	hypo	1.39529e-05	0.0158896	chr16	2690813	OpenSea		KCTD5	8280;5199;8285;8290;8273
cg05693938_TC21	0.446517	0.676869	-0.230352	hypo	2.67435e-05	0.0210533	chr2	142186301	OpenSea
cg05952133_TC21	0.736316	0.938742	-0.202426	hypo	2.11957e-05	0.019024	chr1	110237594	OpenSea		KCNC4	25446;26121
cg06011067_TC21	0.474302	0.709702	-0.235399	hypo	0.000178576	0.0473256	chr6	110356710	Shore		METTL24	1268;1640
cg06558640_TC11	0.208567	0.436237	-0.22767	hypo	8.80201e-05	0.0349046	chr1	236523549	Shore	Promoter_Associated	LGALS8;LGALS8-AS1	-471;-457;-324;-475;110;5284;-433;5280;110;5289;110;5335;5549;5276;-1032;5310;5248;-440;-420;-436;-436;960;952
cg06897120_BC11	0.614831	0.823591	-0.208761	hypo	2.7712e-06	0.00916452	chr16	4563203	OpenSea		C16orf96;SUB1P3	6863;-74
cg07217215_TC21	0.113392	0.346765	-0.233373	hypo	5.46618e-07	0.00580528	chr13	41961378	Shore		VWA8;VWA8-AS1	-257;-268;209;5570
cg07328316_BC21	0.421632	0.746345	-0.324713	hypo	6.44858e-06	0.0120453	chr1	1758796	Shore		NADK	19624;19675;19995;-220;21274;19624;21167
cg07796826_BC21	0.446798	0.670261	-0.223463	hypo	4.46976e-05	0.0265425	chr1	246005337	OpenSea		SMYD3	91087;300673;188391;349999;501943;412073
cg07976733_BC21	0.612465	0.820931	-0.208466	hypo	1.30756e-05	0.0156882	chr17	58060763	OpenSea		ENSG00000285930	-23
cg08036772_BC21	0.434557	0.716271	-0.281713	hypo	0.000181766	0.0477349	chr5	11075696	OpenSea		CTNND2	828348;828285;309076;828751;513153;513324
cg08268017_BC21	0.26384	0.507341	-0.2435	hypo	5.04815e-06	0.0111426	chr8	93699890	Shore		CIBAR1;CIBAR1-DT	-672;-617;-724;-704;-692;-660;-362;-779;-660;-681;-777;1329;-663;544
cg08423857_TC21	0.350046	0.670381	-0.320335	hypo	7.81518e-05	0.0329599	chr16	84806848	OpenSea
cg08493051_BC21	0.623911	0.841766	-0.217855	hypo	3.42067e-05	0.0235468	chr2	3483393	OpenSea		TRAPPC12;TRAPPC12-AS1	5678;-983
cg08852005_BC21	0.39943	0.611445	-0.212015	hypo	9.05421e-05	0.0353752	chr15	99252604	Shore		LRRC28;TTC23	1141;1144;1118;1111;1218;1123;1063;1099;1089;793;1242;1084;1155;-1386;-1380;-1380;-1380;-1380
cg08857745_BC21	0.460718	0.687937	-0.227219	hypo	6.83063e-05	0.0313835	chr17	15972601	OpenSea		ADORA2B	27471;-1262
cg09334514_TC21	0.288987	0.569795	-0.280808	hypo	7.03641e-05	0.0317175	chr1	236523371	Shore		LGALS8;LGALS8-AS1	-649;-635;-502;-653;-68;5106;-611;5102;-68;5111;-68;5157;5371;5098;-1210;5132;5070;-618;-598;-614;-614;1138;1130
cg09566164_BC21	0.309808	0.548407	-0.238598	hypo	7.05244e-05	0.031719	chr17	61615871	OpenSea
cg09836921_TC11	0.534334	0.872319	-0.337984	hypo	5.85127e-05	0.0293023	chr16	1532319	Shore	Unclassified	ENSG00000280062;IFT140;TMEM204	1604;78375;1176;79754;51945;3631;-1347
cg09924848_BC21	0.480545	0.699505	-0.21896	hypo	0.000170233	0.0463235	chr10	124619917	OpenSea	Unclassified	ENSG00000258539;FAM53B	171811;124462
cg10116893_TC21	0.161101	0.441881	-0.28078	hypo	0.000168928	0.0460919	chr17	9115807	Island		NTN1	94297
cg10169393_TC21	0.366	0.661031	-0.295031	hypo	3.68485e-06	0.00993987	chr1	12555870	OpenSea
cg10377582_BC11	0.357027	0.651474	-0.294447	hypo	7.00283e-06	0.012265	chr12	51219010	Shore	Promoter_Associated	POU6F1	-1316;-1342;-1316;-947;-1301
cg10403394_BC22	0.286713	0.546954	-0.260241	hypo	9.45793e-05	0.0360431	chr15	63056993	OpenSea		TPM1	14238;8493;12852;-13;14242;8500;2544;14235;14361;8504;8554;14246;14308;14246;8522;8506;8417;14223;14235;8180;8431;14163;14216;8167;8824;1264;14242;132;8456;14309;13026;14345
cg10453758_TC21	0.411081	0.647228	-0.236147	hypo	4.12506e-05	0.0256168	chr3	132661346	Shore		ACAD11;NPHP3-ACAD11;UBA5	-1279;-1283;-1263;61114;23425;950;6900;1017;649;1036;986;1400;984;1041;1003
cg10630492_BC21	0.711405	0.923911	-0.212506	hypo	0.000145239	0.042961	chr20	52742937	OpenSea
cg10759967_TC21	0.638109	0.887744	-0.249635	hypo	3.54762e-06	0.00983495	chr7	22588363	OpenSea		ENSG00000232949;STEAP1B	-1342;-1335;73430;139251;44563
cg10791406_TC11	0.360446	0.635248	-0.274802	hypo	3.88214e-05	0.0249475	chr19	33176130	Shore	Promoter_Associated	ENSG00000289378;LRP3	797;-1473
cg10834218_BC21	0.37679	0.586021	-0.209231	hypo	3.14432e-05	0.0225518	chr20	8073316	OpenSea
cg11106264_BC21	0.597786	0.853676	-0.25589	hypo	1.05341e-05	0.0142316	chr10	22042943	OpenSea
cg11186344_TC11	0.312151	0.519525	-0.207375	hypo	5.54655e-05	0.0286251	chr1	18927200	OpenSea	Promoter_Associated	IFFO2	28499;29477
cg11414913_TC11	0.45295	0.748004	-0.295054	hypo	9.9435e-06	0.0140512	chr1	2883097	OpenSea
cg11488101_TC21	0.570858	0.779473	-0.208614	hypo	1.00604e-06	0.00655741	chr10	42817575	OpenSea		BMS1	34780
cg11685843_TC11	0.0819527	0.670921	-0.588969	hypo	5.22825e-05	0.0279504	chr4	175428020	OpenSea
cg11744133_BC21	0.270354	0.54748	-0.277126	hypo	0.000110502	0.0384211	chr7	134691677	OpenSea
cg11746651_BC11	0.661583	0.862767	-0.201184	hypo	3.58671e-05	0.0240035	chr1	3748048	Shore	Unclassified_Cell_type_specific	CCDC27;TP73-AS1	1588;-1276;-674;-725;-1024;-1140;-1149;-711;-1105;-1333;-1163;-1256;-1091;-1256;-1160;-1076;-1322;-1170;-1332;-1305
cg12484738_BC21	0.113723	0.318351	-0.204627	hypo	4.54907e-05	0.0266987	chr10	63521006	Shore	Promoter_Associated	JMJD1C;REEP3	845;-395
cg14127947_BC11	0.379634	0.590453	-0.210819	hypo	4.03781e-05	0.025478	chr4	8269469	Shore		HTRA3	-285;-308
cg14348967_BC21	0.192266	0.432387	-0.240121	hypo	8.45618e-06	0.0132784	chr4	10158436	OpenSea	Unclassified
cg14707053_TC21	0.440421	0.76843	-0.32801	hypo	5.94949e-06	0.0118034	chr6	42051389	Shore	Promoter_Associated	CCND3;TAF8	-1031;850;394;855;865;876;867;867;513;867;865;869;759;855;855;865;465;858;865;865
cg14950698_BC21	0.376626	0.596275	-0.219648	hypo	1.36171e-05	0.0157484	chr2	38884914	OpenSea		MORN2;RNU6-851P	8923;-247
cg14973347_TC21	0.104952	0.327408	-0.222455	hypo	5.63824e-06	0.0116832	chr7	18086108	Shore		HDAC9	-841
cg15274273_TC21	0.405908	0.652553	-0.246645	hypo	0.000135932	0.041887	chr1	1759171	Shore		NADK	19249;19300;19620;-595;20899;19249;20792
cg15742496_BC21	0.449903	0.734249	-0.284346	hypo	6.1362e-05	0.0299295	chr11	5597178	OpenSea		ENSG00000239920;TRIM6;TRIM6-TRIM34	81257;27717;70534;524;1069;541;1049;1068;432;372;1065;372;453
cg15816503_BC11	0.30337	0.614066	-0.310697	hypo	4.67411e-05	0.0268695	chr8	10672543	OpenSea		C8orf74;RP1L1	-118;-110;-110;-110;-85;-128;39645
cg15865827_TC11	0.557081	0.897136	-0.340055	hypo	0.000180223	0.0475756	chr18	26133874	Island	Unclassified_Cell_type_specific	PSMA8	22;-3;0;5
cg15956245_BC11	0.226802	0.584467	-0.357665	hypo	0.000159717	0.0449095	chr11	4095843	Shore		RRM1	1044;1000;1038;1136;1044;991
cg15991632_BC21	0.582035	0.873723	-0.291688	hypo	4.42561e-05	0.0264576	chr16	47644557	OpenSea		PHKB	183231;183258;183231;183226;183262
cg16235809_TC21	0.25756	0.717396	-0.459836	hypo	1.99008e-05	0.018555	chr11	126969785	OpenSea	Unclassified	KIRREL3	33676;31381;30986;30986;31026;30736
cg16263848_TC11	0.321682	0.604695	-0.283013	hypo	0.000145856	0.0430193	chr17	9115489	Shore		NTN1	93979
cg16506769_BC11	0.271748	0.490402	-0.218654	hypo	2.69025e-05	0.0210533	chr11	67022550	Shore		SYT12	-836;15772;-169;-584
cg16917485_BC21	0.403248	0.693176	-0.289928	hypo	9.43717e-05	0.0360419	chr11	114440483	Shore		ENSG00000255663;REXO2	39801;937;984;972;-188;1016;901;999;1012;1017;362;995;722;988;1048
cg17052170_TC11	0.248048	0.50599	-0.257942	hypo	0.000110866	0.0384211	chr8	143018065	Island		LY6E;LY6E-DT	-464;-418;83;-487;-479;-463;-463;-464;-481;-452;-492;-464;-477;-488;333;383;373;317;359;367
cg17126963_BC21	0.335416	0.562613	-0.227197	hypo	0.000190332	0.0486627	chr5	173887660	Shore	Promoter_Associated	CPEB4	-689
cg17251937_BC21	0.112052	0.343985	-0.231933	hypo	1.0497e-06	0.00656953	chr13	41961468	Shore		VWA8;VWA8-AS1	-347;-358;299;5660
cg17485141_TC21	0.567885	0.776039	-0.208154	hypo	0.000202234	0.0498089	chr2	42339416	OpenSea		COX7A2L	21734
cg17485141_TC22	0.546641	0.752653	-0.206012	hypo	0.000111062	0.0384211	chr2	42339416	OpenSea		COX7A2L	21734
cg17543576_BC21	0.535052	0.762448	-0.227396	hypo	5.16478e-05	0.0278752	chr11	69100942	OpenSea		ENSG00000287725;TPCN2	28027;28027;52008;51967;52010
cg17813118_BC21	0.473808	0.689145	-0.215337	hypo	0.000197591	0.0493386	chr12	75472053	OpenSea
cg18519637_TC21	0.634305	0.871201	-0.236896	hypo	8.76475e-05	0.0348306	chr13	25399069	OpenSea		ATP8A2	26856;27012;26856;26997;27020;27095;26856
cg18840330_BC21	0.24222	0.538605	-0.296384	hypo	0.000184426	0.0479182	chr2	223602622	OpenSea		SCG2	-260;-337;-260
cg19597792_BC21	0.482816	0.733863	-0.251047	hypo	7.25081e-07	0.00620105	chr14	64209951	OpenSea		ESR2;SYNE2	84460;47837;68513;5596;356968;356968;300853;356947;134336;831;343
cg20077028_BC11	0.281989	0.522712	-0.240723	hypo	5.75394e-05	0.0291201	chr12	51815115	Shore	Unclassified_Cell_type_specific	ENSG00000260473;TMDD1	72;-189
cg20396393_BC11	0.645638	0.849342	-0.203704	hypo	5.21528e-05	0.0279377	chr7	23681219	Shore		ENSG00000234286;FAM221A	-432;-376;1052;1035;1020;1089;1035;1035;1040
cg20460227_TC21	0.392577	0.602804	-0.210227	hypo	0.000139693	0.0422069	chr2	119695056	OpenSea	Unclassified_Cell_type_specific
cg20628191_TC21	0.485981	0.720906	-0.234925	hypo	1.66458e-05	0.0169612	chr1	19938736	OpenSea
cg21242667_TC21	0.171469	0.387443	-0.215974	hypo	8.56243e-05	0.0343371	chr6	151475800	OpenSea	Unclassified_Cell_type_specific
cg21248196_BC11	0.616381	0.919191	-0.30281	hypo	6.21282e-05	0.0301284	chr18	26134120	Shore	Unclassified_Cell_type_specific	PSMA8	268;243;246;251
cg21419404_TC21	0.345307	0.5774	-0.232093	hypo	0.000138059	0.0421588	chr9	6715825	Shore		ENSG00000225489	-723;-670;-332;-351
cg22473613_BC11	0.659662	0.894037	-0.234375	hypo	8.21581e-06	0.0131509	chr19	42230358	OpenSea		ENSG00000288671;GSK3A	1792;12268;510;12245;11536;1792;1792
cg22785672_TC21	0.491921	0.693901	-0.20198	hypo	0.000123692	0.0402064	chr7	44044051	Shore	Promoter_Associated	DBNL;ENSG00000288746	-669;-657;-651;-635;-666;-624;-651;-655;-651;-625;-651;-651;-622;-660;-589;-666;-679;-625;1138
cg22906442_TC21	0.347076	0.618417	-0.271341	hypo	3.00379e-05	0.0221397	chr1	1758821	Shore		NADK	19599;19650;19970;-245;21249;19599;21142
cg22982157_TC21	0.239746	0.446157	-0.206411	hypo	0.000188939	0.0484732	chr16	89534806	Shelf	Unclassified_Cell_type_specific	SPG7	2902;26261;26308;26396;8432;26405;26403;24237;2271;26397;26411;10578;26403;26403;2820;26303;5314;26403;21827;26403;26396;26396;26403;26254;26400;10993;2225;26396;26395;26413;26439;21807;26403;26403;26403;26409;27304;24305;26396;10791;43889;4129;2244;10576;3863;26405;12607;26403;4558;26338
cg23141013_TC21	0.426866	0.720588	-0.293722	hypo	2.23893e-05	0.0195042	chr21	16420302	OpenSea		ENSG00000270139;MIR99AHG	-1221;349630;225764;900;225923;225721;1088;226007;904;349136;89700;225756;349800;-41;1056;140539;349801;349780;492006;225729;700;491873;406424;225797;406424;226055;226120;225729;225741;349769;295315;226013;349091;-274;226055;225859;903;1058;225241;349780;349769;491831;226100;759;908;700;-79;903;903;225729;349751;349814;348993;225708;208290;225706;349751;905;225690;882;226005;974;891;379194;378923…
cg23219896_BC21	0.513381	0.776589	-0.263208	hypo	2.9068e-05	0.0217944	chr18	8615448	OpenSea		RAB12	6011
cg23745288_BC11	0.184764	0.396527	-0.211764	hypo	2.08254e-05	0.0188794	chr5	76849604	OpenSea		S100Z	-410;-397
cg24224739_TC21	0.419978	0.657806	-0.237828	hypo	5.86057e-06	0.0117672	chr2	3549086	OpenSea		ENSG00000286905;RNASEH1	9248;9219;9204;9248
cg24373369_BC11	0.182992	0.405	-0.222007	hypo	0.000111731	0.0385536	chr15	65028399	Shore	Unclassified_Cell_type_specific	MTFMT	1241;1218;1200;-1467;1241;1176;1134
cg24662698_TC11	0.188263	0.492157	-0.303894	hypo	1.13498e-05	0.0145577	chr1	18644021	Island		PAX7	13015;12497;13175
cg25453556_BC21	0.363439	0.565564	-0.202126	hypo	0.000147565	0.0432563	chr11	59143628	Shore	Promoter_Associated	ENSG00000255381;FAM111A;FAM111A-DT	-1017;-1151;-1234;-1151;880;768;-1171;-1435;712;772;769;717;779;769;770;-1234;772;-872;-612;-826;-856;-869
cg25474288_TC21	0.488175	0.749745	-0.261569	hypo	8.17642e-05	0.0335768	chr14	76154052	Shore		ENSG00000283629;GPATCH2L	-1424;2136;2130;2117;2133;406;2130;2133;-302;2118
cg25617952_TC21	0.278522	0.560414	-0.281892	hypo	1.20286e-05	0.0149563	chr2	172557116	Shore		PDK1;PDK1-AS1	1014;1489;1026;1109;1065;803;551;1743;-708;-586;-707;-519
cg27296341_BC21	0.522021	0.759761	-0.23774	hypo	1.26952e-05	0.015391	chr6	154164704	OpenSea		ENSG00000288520;IPCEF1;OPRM1	345411;192063;192100;165378;82979;48627;125225;125209
cg27485842_BC21	0.169372	0.425893	-0.256521	hypo	9.22864e-06	0.0137293	chr5	177445672	Shore	Promoter_Associated	PRR7;PRR7-AS1	-1142;-1155;-773;2028;2311;-1194;-1091
cg27449836_BC11	0.693581	0.139767	0.553813	hyper	0.00122809	0.105981	chr1	179877785	Island	Promoter_Associated	TOR1AIP2	-2;-12;15;15;6;19
cg05237023_BC11	0.712548	0.281929	0.430619	hyper	0.00274172	0.142657	chr16	75148939	Island	Promoter_Associated	ZFP1	445;429;445;405;357;412;-112;445;415
cg14133635_BC11	0.935905	0.534074	0.40183	hyper	0.000674916	0.0840308	chr9	33749418	Shore		PRSS3	-1261;-1272;-1261;-1403
cg05384646_BC11	0.649963	0.266826	0.383137	hyper	0.000796221	0.0895899	chr15	29914659	OpenSea		TJP1	54257;41636
cg02658097_BC11	0.717747	0.335416	0.382331	hyper	0.00664145	0.19236	chr16	30395024	Island	Promoter_Associated	SEPTIN1;ZNF48	-120;968;16918;-395;16712;-396;16710
cg04412883_BC11	0.69847	0.336279	0.362191	hyper	0.0019347	0.125469	chr11	287938	Shore		ENSG00000255026;PGGHG	-148;633;-100;-1188;-1234;-1197;-1240
cg22620090_BC11	0.58054	0.230555	0.349984	hyper	0.00272943	0.142493	chr6	104953118	Island		LIN28B	16502;12252
cg13390867_TC11	0.606151	0.280383	0.325768	hyper	0.00107725	0.101169	chr9	84102523	OpenSea
cg15747436_BC11	0.771587	0.452869	0.318718	hyper	0.00139123	0.111041	chr11	287949	Shore		ENSG00000255026;PGGHG	-137;644;-89;-1177;-1223;-1186;-1229
cg14980515_BC21	0.835756	0.525376	0.31038	hyper	0.00172928	0.120467	chr4	41870245	Shelf
cg23505847_BC21	0.782895	0.472901	0.309994	hyper	0.000785811	0.0892706	chr18	46333207	Shore		RNF165	-1017;-811;-1017;-761;-1017;-821;6398
cg17221584_TC21	0.720515	0.417675	0.302839	hyper	0.00529255	0.178634	chr15	55741408	Shore		PRTG	1745;1127;1683
cg27292870_BC21	0.595525	0.293966	0.301559	hyper	0.118594	0.45306	chr1	38580308	Shore
cg15739772_TC21	0.68664	0.387089	0.299551	hyper	0.0009715	0.0971708	chr3	163779715	OpenSea
cg01050920_TC21	0.641789	0.342654	0.299135	hyper	0.00295706	0.146781	chr6	122788596	Shore		SMPDL3A	-696;-662;-453
cg12365190_TC21	0.702612	0.404693	0.297919	hyper	0.00153893	0.114861	chr22	27225104	OpenSea		LINC01638	-446;-376;-503;31;-403;-397
cg08750459_TC21	0.566652	0.272073	0.294579	hyper	0.0234985	0.281507	chr17	6655496	Shore	Unclassified_Cell_type_specific	C17orf100;ENSG00000261996;MIR4520-1;MIR4520-2	3332;3625;-486;14;47
cg16932514_BC21	0.729883	0.435591	0.294292	hyper	0.00464617	0.171583	chr20	59580401	Shelf		PHACTR3	2892
cg07303187_BC11	0.619675	0.328095	0.29158	hyper	0.000527194	0.0756607	chr3	126476091	Island	Promoter_Associated	ZXDC	-1103;-225;-199
cg11183332_BC21	0.820509	0.529006	0.291502	hyper	0.00258198	0.139545	chr1	37144131	OpenSea
cg19206146_BC11	0.561186	0.270489	0.290697	hyper	0.00660187	0.191971	chr6	28693982	OpenSea
cg21033861_TC21	0.509353	0.219324	0.290029	hyper	0.00192226	0.125172	chr14	31560999	OpenSea	NonGene_Associated	NUBPL;NUBPL-DT	-399;-477;-441;-437;-492;-405;71043;-386;-625;336
cg10066461_TC21	0.644429	0.354486	0.289943	hyper	0.00282081	0.144396	chr2	219309743	Shore		PTPRN	-361;-819;-341;-244;-733;-758;-569;-735;-94;-204;-1402;-340
cg08103988_BC11	0.622038	0.332177	0.28986	hyper	0.0452504	0.340334	chr17	6655046	Island	Unclassified_Cell_type_specific	C17orf100;ENSG00000261996;MIR4520-2	2882;3175;-36;-403
cg11618694_TC21	0.479301	0.193269	0.286032	hyper	0.00206383	0.129	chr7	119197980	OpenSea
cg15489593_TC21	0.4378	0.153569	0.284231	hyper	0.0150288	0.246803	chr17	78014050	OpenSea	Unclassified_Cell_type_specific	TNRC6C	9883;54810;55347;54870
cg27569752_TC21	0.499448	0.216753	0.282695	hyper	0.00371061	0.159186	chr17	10549658	OpenSea		MYH2;MYHAS	1;-34;-34;-34;43;166514
cg01604027_TC21	0.677764	0.396107	0.281657	hyper	0.00608553	0.186857	chr12	81339221	OpenSea		PPFIA2	30129;259036;11266;259151;259151;259120;30194;30194;419433;419450;420130;173142;419473;-6;419427;5548
cg05821379_BC21	0.691959	0.410458	0.281501	hyper	0.000208012	0.0504365	chr14	56716198	OpenSea		ENSG00000259133	14309
cg00668303_BC21	0.630211	0.348847	0.281364	hyper	0.0009982	0.0984187	chr1	213979366	Shore		PROX1-AS1	9017;6788;8265;56;20;8220;1959;8357;1966;9075;9045;8187;9085;1963;6797;9033;8220;6797;9033;6797;6791;8205;9143;8166;8144;9038;8340
cg18738267_TC21	0.795086	0.514672	0.280414	hyper	0.00037415	0.0652198	chr2	206213740	OpenSea		CMKLR2;CMKLR2-AS	4285;4308;4164;5;-368;-114;4161;-368;10162;10197
cg14829090_TC21	0.872016	0.592164	0.279852	hyper	0.00143911	0.112385	chr4	173512853	Shelf
cg06199472_BC21	0.509518	0.231553	0.277965	hyper	0.0019997	0.12735	chr9	77010635	Shelf
cg20567337_BC21	0.7907	0.512936	0.277764	hyper	0.00125867	0.106944	chr7	155090840	OpenSea
cg08374800_BC21	0.70514	0.428373	0.276767	hyper	0.00127954	0.107559	chr5	110441066	OpenSea		TMEM232	285606;285606;285606;184532
cg07721625_TC21	0.506703	0.230706	0.275997	hyper	0.000868575	0.0926367	chr2	182867879	Shore		FRZB	-1241
cg19189968_BC21	0.464647	0.189608	0.27504	hyper	0.00539356	0.179906	chr13	112347231	Shelf
cg20731056_BC21	0.590285	0.315416	0.274869	hyper	0.00556472	0.1817	chr1	50308903	OpenSea		LINC02808	12222;12218;12259
cg09295799_BC21	0.71771	0.44421	0.2735	hyper	0.0053493	0.179404	chr6	5994002	Shore
cg10351869_BC21	0.549545	0.276647	0.272898	hyper	0.0207218	0.270746	chr9	18057069	OpenSea		ADAMTSL1	150506
cg14783790_TC21	0.761814	0.488977	0.272837	hyper	0.000700523	0.0852862	chr1	205939861	OpenSea		SLC26A9	3600;3596
cg03716856_BC21	0.586172	0.313754	0.272418	hyper	0.00294775	0.146538	chr20	44106081	OpenSea
cg16815888_TC21	0.40123	0.13101	0.27022	hyper	0.00189179	0.124476	chr11	100930528	OpenSea		ARHGAP42	243240;242875;17028
cg22799963_TC21	0.546183	0.276223	0.26996	hyper	0.000233483	0.052872	chr8	11679269	Island		GATA4	2310;2309
cg01427957_TC21	0.585169	0.3153	0.269869	hyper	0.0015067	0.113963	chr1	151717503	OpenSea	Unclassified_Cell_type_specific	CELF3;RIIAD1	-719;-699;-1450;-704;7070
cg26075150_TC21	0.57541	0.306101	0.269309	hyper	0.00947129	0.214672	chr7	97014509	Shore		DLX6-AS1;ENSG00000274709	-443;-448;-420;-448;-483;-442
cg27160395_TC21	0.58162	0.312508	0.269113	hyper	0.0137313	0.24013	chr2	176150221	Island		HOXD3;HOXD4;MIR10B	13264;-1329;-82
cg03678770_BC21	0.767152	0.498664	0.268488	hyper	0.00477495	0.17292	chr1	26406501	OpenSea
cg03406913_BC11	0.326502	0.0585739	0.267928	hyper	0.0258675	0.289443	chr12	89524967	Shore	Promoter_Associated	GALNT4;POC1B;POC1B-AS1;POC1B-GALNT4	-170;1034;1054;1034;1031;1081;649;597;239;1027;449;373;-645;-647;1296;1232
cg10068417_TC11	0.520894	0.254286	0.266607	hyper	0.0126268	0.234103	chr13	50132447	Shore	Unclassified	DLEU1	50276;50276;50276;50276;50276;50276;50276;50276;50276;50276
cg11569159_TC21	0.4651	0.199379	0.265721	hyper	0.00585579	0.184717	chr12	114735154	Shore		ENSG00000287982;TBX3-AS1	91;21343;52213;52862;-107;-100
cg21358336_BC21	0.648228	0.383042	0.265185	hyper	0.0528062	0.355642	chr17	6655121	Island	Unclassified_Cell_type_specific	C17orf100;ENSG00000261996;MIR4520-2	2957;3250;-111;-328
cg18695152_BC21	0.796032	0.531391	0.26464	hyper	0.000811406	0.0901969	chr2	13525159	OpenSea
cg05722981_BC21	0.509093	0.244716	0.264377	hyper	0.000556272	0.0776895	chr4	110612353	Shore		PANCR	3063;3251;3251
cg21964762_TC21	0.496623	0.232381	0.264242	hyper	0.000661465	0.0832849	chr17	74670986	Shore		ENSG00000264659;RAB37	6639;6635;408;-155;-194
cg03474889_BC21	0.598164	0.334974	0.26319	hyper	0.00240169	0.136345	chr17	10888898	OpenSea
cg20681948_BC21	0.666187	0.403833	0.262354	hyper	0.0244368	0.284657	chr12	102948519	Shelf		PAH	2332;9892;2327;2350;9704;2328;9848
cg02816447_TC11	0.732889	0.470798	0.262091	hyper	0.00855332	0.207845	chr17	6444413	Island	Unclassified	PIMREG	-29;-28;-30;-30;-42;-33;-62
cg01040533_BC21	0.831401	0.569629	0.261772	hyper	0.000239397	0.0535149	chr10	69580130	Shore
cg02153490_TC21	0.464573	0.203623	0.26095	hyper	0.00136545	0.110139	chr6	133894523	Shore		TCF21	5188
cg21513127_BC11	0.34209	0.0812468	0.260843	hyper	0.00492788	0.174601	chr2	170770890	Shore	Unclassified	ERICH2;ERICH2-DT	-223;-215;515;511;522;-158;4012;-387;502;-87;-20;-20;-45;-47;-88;512;-118;-123;-115;-121;-100;-91;42781;-114;-121;-121;-65;-121;-116;-108;-65;-95;-108;-123
cg02113521_TC11	0.425624	0.164815	0.260809	hyper	0.00262154	0.140381	chr15	22980111	Island		CYFIP1	238;242;272;953;258
cg16986578_BC21	0.871123	0.610777	0.260346	hyper	0.0172173	0.256868	chr1	202010439	OpenSea	Unclassified	ELF3;ELF3-AS1;ENSG00000249007	-160;-155;-186;2494;-148;-148;-205;25;-931
cg21684053_TC11	0.710545	0.450366	0.260179	hyper	0.0122253	0.231897	chr19	2051249	Island	Promoter_Associated	MKNK2	-395;-4;-24;-4;-16
cg21477691_BC11	0.951888	0.692039	0.259849	hyper	0.0492419	0.348529	chr2	96536738	Island	Promoter_Associated	ARID5A	-14;-14;-607;-14;-29;-5
cg10092257_TC21	0.739337	0.479625	0.259712	hyper	0.00257591	0.139453	chr18	21896998	Island
cg21216828_BC11	0.590803	0.331236	0.259567	hyper	0.00139052	0.110995	chr19	15449265	Shelf	Unclassified	MIR1470;WIZ	-283;677;687;344;687;692
cg02613435_BC11	0.446874	0.187946	0.258928	hyper	0.0261486	0.290404	chr10	100997220	Island	Promoter_Associated	LZTS2	148;602;-1128;-1467;106
cg07231986_BC21	0.82349	0.564851	0.258638	hyper	0.00836417	0.206466	chr15	27592535	OpenSea
cg05933736_TC21	0.702793	0.444211	0.258582	hyper	0.0140152	0.241534	chr13	108595983	OpenSea		MYO16	-199;-169
cg02508408_BC21	0.959854	0.701359	0.258495	hyper	0.0224466	0.277558	chr2	20122807	OpenSea
cg21104965_BC11	0.742239	0.484073	0.258166	hyper	0.00372125	0.159281	chr6	117548290	Island	Promoter_Associated	DCBLD1;ENSG00000282218	65633;65616;44731;25282
cg00939808_TC21	0.716948	0.459787	0.257161	hyper	0.00616326	0.187718	chr11	48262783	OpenSea		OR4X1	-1078
cg20971998_BC21	0.712515	0.455525	0.256991	hyper	0.00607609	0.186711	chr15	36527819	OpenSea
cg09723384_BC21	0.820147	0.56326	0.256887	hyper	0.000428498	0.0692689	chr9	119454785	OpenSea
cg03707218_BC21	0.648921	0.392622	0.256299	hyper	0.00674187	0.193213	chr13	56424447	OpenSea
cg00547983_TC21	0.514179	0.25855	0.255629	hyper	0.00664055	0.192359	chr1	30242338	OpenSea
cg13154009_BC21	0.700081	0.444488	0.255593	hyper	0.000604121	0.0800901	chr21	40427473	OpenSea		DSCAM	419686
cg14126608_BC21	0.554356	0.299143	0.255213	hyper	0.00286127	0.145113	chr11	122975832	Shore
cg20751698_BC21	0.461782	0.20724	0.254542	hyper	0.00945767	0.214553	chr6	159252859	OpenSea	Unclassified	FNDC1	83459;55412
cg01197044_BC21	0.747175	0.49322	0.253955	hyper	0.00255615	0.13905	chr6	98547854	OpenSea
cg01626480_TC21	0.57707	0.323817	0.253254	hyper	0.00150082	0.113778	chr1	175269146	OpenSea
cg15055109_BC21	0.704758	0.451672	0.253086	hyper	0.000701626	0.085316	chr7	127615683	OpenSea		PAX4	44;246;-12;2460;-12;-473;-12
cg09806151_BC21	0.583832	0.331363	0.252468	hyper	0.00159662	0.116545	chr2	23135673	OpenSea		ENSG00000232451	63384;63257
cg27398720_TC21	0.606886	0.354558	0.252327	hyper	0.00527726	0.178434	chr4	110620017	Shore		ENSG00000289096;PITX2	268;700;9235;1718;21990;17336;16995;22107;22000;17010;3109;3061;-1190;12497
cg26975848_BC21	0.705153	0.453735	0.251418	hyper	0.0162205	0.252416	chr2	104344558	OpenSea
cg00514064_BC21	0.924602	0.673361	0.251241	hyper	0.000650813	0.082714	chr1	30684565	OpenSea
cg08830777_TC21	0.782564	0.531467	0.251097	hyper	0.00155105	0.115162	chr8	126142523	OpenSea		LINC00861	150266
cg23738220_BC21	0.486409	0.235367	0.251041	hyper	0.00161678	0.117073	chr18	74553724	OpenSea		CNDP1	19221;19224;19122
cg03106024_TC21	0.587929	0.337095	0.250833	hyper	0.00449096	0.16988	chr11	17712159	OpenSea
cg23752973_TC21	0.729531	0.478991	0.25054	hyper	0.0216224	0.274369	chr18	75809960	OpenSea
cg15663258_BC21	0.834424	0.584948	0.249476	hyper	0.00938092	0.214041	chr1	2651438	OpenSea		TTC34	150256;138228
cg18566515_BC11	0.580901	0.331544	0.249357	hyper	0.0263213	0.29099	chr10	121596722	Shore		FGFR2	1245;1692;1351;1675;-599;1737;-76;1723;1577;1711;1513;1731;1577;1682;1737;-133;90;90;1645
cg05943571_BC21	0.703932	0.454708	0.249224	hyper	0.0231379	0.280098	chr3	186463737	OpenSea		LINC02052	29925
cg12050009_BC21	0.706609	0.457876	0.248733	hyper	0.0152841	0.248009	chr12	6662505	Shore		ENSG00000219410;ING4	-755;610;625;625;615;615;636;597;597;597;638;579;581;638;610;600
cg02895447_BC21	0.771988	0.523436	0.248552	hyper	0.00701169	0.195743	chr11	61568128	Shore		SYT7	12693;12693;13021;12745;12949;12699;12744;12711;12745
cg24796548_TC21	0.733906	0.486236	0.24767	hyper	0.00169341	0.119492	chr10	107025676	OpenSea		SORCS1	139031
cg01615050_BC21	0.636549	0.388906	0.247643	hyper	0.0106502	0.222369	chr6	25882331	Island	Unclassified_Cell_type_specific	H2AC3P;SLC17A3	65;-44
cg16906346_BC11	0.637317	0.38985	0.247466	hyper	0.0192941	0.265188	chr6	24646554	Shore	Promoter_Associated_Cell_type_specific	KIAA0319	-362;-532;-398;-398
cg14253448_BC11	0.667413	0.420337	0.247076	hyper	0.0565783	0.363067	chr11	117595604	OpenSea		DSCAML1	201658;201488;201656;201613
cg14928505_TC21	0.548872	0.301888	0.246984	hyper	0.0137452	0.240209	chr3	118480575	OpenSea		ENSG00000243276	77094
cg02027651_BC21	0.616137	0.369272	0.246865	hyper	0.0127651	0.234783	chr14	93431635	Shore		UNC79	98416;605;759;1298;696;661
cg02032966_TC11	0.806101	0.559305	0.246797	hyper	0.0467041	0.343489	chr6	34514716	OpenSea	Unclassified_Cell_type_specific	PACSIN1	-173;-174;29646;48640;48577;-156;48655
cg17212470_BC21	0.781031	0.534286	0.246745	hyper	0.000948008	0.0961817	chr9	122518305	OpenSea		ENSG00000234156;OR1J4	111660;-836
cg12421749_TC21	0.553153	0.306438	0.246715	hyper	0.0394629	0.326898	chr19	28856375	OpenSea
cg27129801_BC21	0.549204	0.302626	0.246577	hyper	0.0258128	0.289216	chr10	84783133	OpenSea
cg17775063_BC21	0.714948	0.469806	0.245142	hyper	0.00220234	0.132218	chr16	26317425	OpenSea		ENSG00000231876	-682;-708;-721;-682;-704;-682;15361;-660;-682;-719;-708;-721;-665
cg12084249_BC21	0.401342	0.156226	0.245116	hyper	0.0202881	0.269027	chr8	2623338	OpenSea		LINC03021	45;28;33
cg18172050_BC21	0.746662	0.501564	0.245098	hyper	0.00412993	0.16512	chr11	55503866	OpenSea
cg20825022_TC21	0.762082	0.517135	0.244947	hyper	0.00143641	0.112274	chr2	124163068	OpenSea		CNTNAP5	137781;137781
cg19788535_TC21	0.754678	0.510311	0.244367	hyper	0.00146871	0.112984	chr14	84465920	OpenSea
cg05946623_TC21	0.500394	0.256469	0.243925	hyper	0.0234605	0.281342	chr16	62037289	Shore		CDH8	-976;-856;-453;-850;-886;-253
cg17605021_BC21	0.443584	0.199782	0.243802	hyper	0.000530941	0.0757794	chr6	27279807	OpenSea
cg27014538_BC21	0.743724	0.500087	0.243637	hyper	0.00166786	0.118734	chr18	32773277	Shore		ENSG00000228835;KLHL14	3482;-397;-253;-1109
cg10420854_TC21	0.653712	0.410136	0.243576	hyper	0.0136489	0.239653	chr6	41239659	OpenSea		RNA5SP207	-32
cg03391183_BC21	0.854476	0.611392	0.243084	hyper	0.0401823	0.328735	chr2	119291211	OpenSea
cg20475302_BC21	0.679157	0.436259	0.242898	hyper	0.00573532	0.183544	chr8	62109954	OpenSea		NARS1P2	-1098;-570
cg27387193_BC11	0.535935	0.293274	0.24266	hyper	0.020533	0.269987	chr6	32096255	Island	Unclassified_Cell_type_specific	TNXB	13120;13059;1944;13084;13078;12967
cg23253978_BC21	0.701025	0.458499	0.242525	hyper	0.000409563	0.0678747	chr19	49067621	Shelf	Unclassified_Cell_type_specific	KCNA7	5079
cg22191606_BC11	0.691371	0.448937	0.242435	hyper	0.0211566	0.272505	chr13	101408229	OpenSea		NALCN	8234;8246;8264;8143;8209;8228;8219;8280;8143;8219;8140;8246;8265
cg27042373_TC21	0.610859	0.369078	0.241781	hyper	0.00128923	0.107727	chr11	79315628	OpenSea		TENM4	123573;125321;125403
cg08269402_BC21	0.765727	0.524275	0.241452	hyper	0.0123544	0.232669	chr6	32581854	Shelf		HLA-DRB1	7952;2921;2864;7290;7995;7952
cg07897248_TC11	0.340164	0.0991179	0.241046	hyper	0.00529156	0.178611	chr18	52340161	Shore		DCC;ENSG00000266335	-36;-1135
cg25196975_TC21	0.59328	0.352398	0.240882	hyper	0.013028	0.235997	chr11	124868223	Shore	Unclassified	ROBO3	2791;-245
cg04058237_TC21	0.742867	0.502164	0.240703	hyper	0.00879725	0.209537	chr7	156544413	OpenSea		RNF32-DT	58783;96165;96187;96155;95884;96153;96180;96150;96123;96186;96155;96108;94645
cg15198094_BC21	0.535487	0.295099	0.240388	hyper	0.0188939	0.263726	chr1	200034214	Shore		NR5A2	6557;6600;6504;6331
cg12998425_BC21	0.774319	0.534021	0.240297	hyper	0.00099784	0.0984187	chr6	168157865	OpenSea
cg07705913_BC21	0.548863	0.308907	0.239956	hyper	0.00525307	0.178133	chr5	167355266	OpenSea		TENM2	376237;376205
cg06611768_TC21	0.68335	0.443453	0.239897	hyper	0.00614504	0.187508	chr2	29922286	Shore	Unclassified	ALK;ENSG00000288553	-699;33120
cg13372591_BC11	0.503944	0.264078	0.239865	hyper	0.0117159	0.228888	chr7	63054550	Island		ENSG00000227148	-118
cg03391177_TC21	0.791148	0.55191	0.239238	hyper	0.0537889	0.357618	chr2	119291086	OpenSea
cg11677524_BC21	0.752981	0.513758	0.239223	hyper	0.00140229	0.111257	chr7	158495277	OpenSea		PTPRN2	92497;92435;92547;92512
cg11852579_BC21	0.549973	0.311472	0.238501	hyper	0.0191332	0.264486	chr4	3656153	OpenSea
cg24458401_BC21	0.477112	0.23891	0.238202	hyper	0.00651124	0.191225	chr8	114512448	OpenSea
cg03381921_TC21	0.794629	0.556929	0.2377	hyper	0.0035962	0.157421	chr2	118371537	OpenSea
cg14781001_BC21	0.843782	0.606229	0.237553	hyper	0.000636167	0.0820125	chr16	7430777	OpenSea		ENSG00000283584;RBFOX1	-440;7999;98027;98027;97932;1411074;98027;947598;656968;1411184;1411683;1411753;946984;947391;1411646;98027;2190975;127495;947016;126527;946962;948049;947759
cg05017628_TC11	0.911985	0.675084	0.2369	hyper	0.016852	0.255401	chr19	48195375	Island		CARD8;ZSWIM9	8578;24683;24695
cg05140624_TC21	0.850745	0.613995	0.236751	hyper	0.000417429	0.0684803	chr6	128930300	Shore		LAMA2;MESTP1	46985;47162;47162;47162;47120;47159;-311
cg23294335_TC11	0.735493	0.499033	0.236459	hyper	0.000677825	0.084238	chr15	40807067	Island	Promoter_Associated	DNAJC17;ZFYVE19	407;391;386;407;407;407;412;411;-701;-667;-575;-696;-593;-523;-167;-22;-690;-22;-610;-19;-1054
cg04304057_BC21	0.491276	0.254889	0.236387	hyper	0.00216819	0.131567	chr2	233797545	OpenSea		MROH2A	19215;21866;1257
cg12310025_BC11	0.594667	0.358748	0.235919	hyper	0.0252052	0.28734	chr6	25882253	Island	Unclassified_Cell_type_specific	H2AC3P;SLC17A3	143;34
cg19299201_BC21	0.8536	0.617806	0.235794	hyper	0.000533707	0.0759483	chr11	127002108	Shore		KIRREL3;KIRREL3-AS3	1353;-942;-1337;-1337;-1297;-802
cg10890302_TC11	0.722035	0.486322	0.235713	hyper	0.033917	0.312726	chr6	32096469	Island	Unclassified_Cell_type_specific	TNXB	12906;12845;1730;12870;12864;12753
cg01297370_BC21	0.787415	0.552001	0.235415	hyper	0.0245021	0.284901	chr2	227163273	Shore		COL4A3;COL4A4	-1351;933;1181
cg15374686_TC21	0.602636	0.367273	0.235363	hyper	0.00780819	0.201968	chr1	110151641	Island		SLC6A17	1147
cg06124390_TC21	0.703632	0.468366	0.235266	hyper	0.00345937	0.155333	chr4	2050901	Shelf
cg24236953_BC21	0.698299	0.463141	0.235157	hyper	0.00105341	0.100414	chr10	121556840	OpenSea		FGFR2	41574;37557;41233;41557;36990;39283;41619;39806;41605;41459;41593;37002;41395;41613;41459;37128;41564;41619;39749;39972;41527;36978;36978
cg11931211_TC11	0.817666	0.58318	0.234485	hyper	0.0154129	0.248586	chr12	130337816	Island		PIWIL1	-71;-320;-292
cg18284575_TC21	0.511535	0.277156	0.234379	hyper	0.034599	0.314736	chr14	68628877	Shore	Unclassified_Cell_type_specific	ENSG00000259038;RAD51B	-397;741775;763845;741810;809048
cg26632948_TC21	0.814958	0.580694	0.234264	hyper	0.000431306	0.0694565	chr13	25137055	OpenSea
cg00464946_BC21	0.813531	0.579337	0.234194	hyper	0.00130116	0.108092	chr1	119652415	Shelf		PHGDH	4004
cg13471114_BC11	0.280697	0.0466576	0.234039	hyper	0.00236534	0.135594	chr2	63049849	Island		EHBP1-AS1;OTX1	-1327;-1208;-982;-981;-208;-1002;-981;-892
cg17650412_BC21	0.682952	0.448917	0.234035	hyper	0.00086853	0.0926367	chr5	598775	Shelf
cg01583716_TC21	0.378213	0.144191	0.234022	hyper	0.002519	0.138373	chr16	7805516	OpenSea
cg03111404_TC21	0.560133	0.326163	0.23397	hyper	0.00957047	0.215444	chr6	28208206	Shore
cg16707312_BC21	0.693605	0.459741	0.233864	hyper	0.0224723	0.277682	chr1	18571360	OpenSea
cg11853788_BC11	0.84015	0.606571	0.233579	hyper	0.0168898	0.255646	chr1	179592212	Island		TDRD5	322;599;380
cg15564444_BC21	0.712462	0.478916	0.233546	hyper	0.023957	0.28302	chr1	18263133	OpenSea		IGSF21	155335
cg09656389_TC11	0.433558	0.200255	0.233303	hyper	0.00400204	0.16362	chr11	31818242	Island	Unclassified_Cell_type_specific	ENSG00000285283;PAUPAR;PAX6	5851;1858;1676;4091;1726;1679;5935;1855;1840;1976;1635;1676;5813;1884;5908;-309;-303;-280;-280;-331;-280;-304;-293
cg05040630_BC21	0.766598	0.533402	0.233196	hyper	0.00115655	0.103656	chr3	65426381	OpenSea		MAGI1	611928;612538;171506;171355;52326;612170;611928;195710;195710
cg17360137_TC21	0.876727	0.643822	0.232906	hyper	0.0028951	0.145805	chr22	33579969	OpenSea	Unclassified	LARGE1	342861;181590;181590;340453;340508;340446;342873;293419;281656;293437;309260;181508;181508;181508;181508;181590;342628;77248;342593;300704;342861;181590;281643;342628;24739
cg25518450_BC21	0.596027	0.363332	0.232695	hyper	0.00489001	0.174168	chr20	61543710	Shore		CDH4	291449
cg02303701_BC21	0.646213	0.41359	0.232623	hyper	0.000611744	0.0804442	chr6	3160350	Shelf	Unclassified
cg21719704_TC21	0.453669	0.221218	0.232451	hyper	0.0169364	0.255856	chr19	55437221	Shelf		SHISA7	6080;6057
cg25764105_BC21	0.652019	0.419582	0.232437	hyper	0.0102679	0.219895	chr11	31796262	Shelf		PAX6	14807;4390;4406;21677;14044;14406;15691;15061;15061;21700;21700;15070;21649;14970;15428;7976;16484;14860;14796;8006;7785;16562;10150;10150;7997;7412;9206;7412;21700;10195;21676;7359;15070;6984;7994;7745;7798;15922;7914;14883;12541;16870;7914;14853;10368;13863;15061;18715;11395;15070;14857;14730;9534;7699;10655;16081;15070;8199;14860;15067;6685;5753;15047;15080;14857;15070;5731
cg09949906_TC11	0.764237	0.532004	0.232232	hyper	0.136557	0.47344	chr6	32584573	Shore	Unclassified_Cell_type_specific	HLA-DRB1	5233;202;145;4571;5276;5233
cg23330451_BC21	0.700581	0.468365	0.232216	hyper	0.00954431	0.215256	chr3	139021080	Island		MRPS22;PRR23B	15274;-153
cg15572907_BC11	0.704692	0.472678	0.232014	hyper	0.0463429	0.342799	chr19	40490014	Island		SPTBN4	23773;23773;23013
cg12799790_TC21	0.520819	0.288874	0.231945	hyper	0.0111265	0.225467	chr10	52311374	Shelf		PRKG1-AS1	2755;2302;3134;2105
cg27547132_TC21	0.614136	0.38238	0.231756	hyper	0.0327803	0.309658	chr16	5510893	OpenSea		RBFOX1	271091;271078;271091
cg17270101_TC21	0.689373	0.457693	0.23168	hyper	0.00161597	0.117073	chr1	56820887	OpenSea		FYB2	-1190;-1482
cg16477259_TC21	0.882112	0.650727	0.231385	hyper	0.00121826	0.105779	chr16	86157755	OpenSea
cg05516372_BC21	0.72477	0.493484	0.231285	hyper	0.0201031	0.268343	chr11	91261658	OpenSea	Unclassified_Cell_type_specific
cg12152002_TC21	0.400666	0.1694	0.231266	hyper	0.00145724	0.11275	chr14	56812778	Shore		OTX2;OTX2-AS1	3916;-405;-513;-455;-493;-501
cg10612560_BC21	0.776007	0.544963	0.231045	hyper	0.0265751	0.291925	chr17	8116594	Shelf		ALOXE3	2454;1896;1921
cg24543854_BC21	0.580217	0.349262	0.230955	hyper	0.0205703	0.270197	chr11	115990236	OpenSea	Unclassified_Cell_type_specific
cg02523872_BC21	0.765343	0.534505	0.230838	hyper	0.00495027	0.174888	chr2	21754527	OpenSea		ENSG00000233005	533352
cg07434632_BC21	0.652023	0.421302	0.230721	hyper	0.00267582	0.141401	chr4	181150031	OpenSea		LINC00290	9119
cg10220809_BC11	0.538053	0.307599	0.230455	hyper	0.00689128	0.194513	chr22	38455348	Island		KCNJ4	-148
cg02650929_TC21	0.708843	0.478484	0.230359	hyper	0.00745047	0.19907	chr6	34514699	OpenSea	Unclassified_Cell_type_specific	PACSIN1	-190;-191;29629;48623;48560;-173;48638
cg05213661_TC21	0.373177	0.142849	0.230328	hyper	0.00299556	0.147495	chr5	1227853	Shore		SLC6A18	2472;2444
cg13963793_TC11	0.436094	0.205949	0.230145	hyper	0.0173658	0.257446	chr1	223393831	Island	Unclassified_Cell_type_specific	CCDC185	416
cg17907563_TC21	0.729808	0.500203	0.229605	hyper	0.006337	0.189493	chr20	53179757	OpenSea		ENSG00000223492;TSHZ2	-206;207399
cg08670906_TC21	0.714762	0.4852	0.229563	hyper	0.00982751	0.217211	chr6	1603846	Shore	Unclassified	FOXCUT	2192
cg25829287_TC21	0.845653	0.61613	0.229523	hyper	0.000987758	0.0979622	chr5	35286261	OpenSea
cg19402991_TC21	0.740694	0.511205	0.22949	hyper	0.00630601	0.189211	chr2	163348405	Island
cg21106508_TC21	0.660603	0.431295	0.229308	hyper	0.00319444	0.15121	chr11	21933574	OpenSea		ANO5	133640;150915
cg13245522_BC21	0.683475	0.454167	0.229308	hyper	0.00616754	0.187754	chr18	49885384	OpenSea		MYO5B	309764;17450;154866
cg00525277_TC11	0.742561	0.513266	0.229295	hyper	0.026379	0.291179	chr6	32096462	Island	Unclassified_Cell_type_specific	TNXB	12913;12852;1737;12877;12871;12760
cg00576263_BC21	0.629481	0.400276	0.229205	hyper	0.00872889	0.209115	chr2	118233070	OpenSea
cg17081027_BC21	0.78409	0.554943	0.229146	hyper	0.000729008	0.0867245	chr1	223393105	Shore		CCDC185	-310
cg03517284_TC11	0.579048	0.349912	0.229135	hyper	0.0117192	0.228901	chr6	25882362	Shore	Unclassified_Cell_type_specific	H2AC3P;SLC17A3	34;-75
cg02822062_TC21	0.82437	0.595456	0.228914	hyper	0.00251989	0.138412	chr3	58587320	Shore	Unclassified_Cell_type_specific	FAM107A	-206;40291;40291;40258
cg08826840_TC21	0.809548	0.580636	0.228912	hyper	0.00463923	0.17149	chr3	104817480	OpenSea
cg00746623_BC21	0.682883	0.45402	0.228864	hyper	0.000267078	0.0562494	chr19	50601830	Shelf	Unclassified_Cell_type_specific
cg10693071_TC21	0.417489	0.188916	0.228573	hyper	0.000931671	0.0953713	chr5	115180725	Shore	Unclassified_Cell_type_specific	TRIM36	-565;-178;-178;-687
cg16776291_TC21	0.766212	0.537932	0.22828	hyper	0.00488107	0.174054	chr5	38672027	OpenSea
cg20472283_BC21	0.642706	0.414496	0.22821	hyper	0.00316412	0.150455	chr11	115693201	OpenSea		LINC02698	33543
cg17069915_TC21	0.545486	0.317302	0.228184	hyper	0.00411594	0.165002	chr1	111856957	OpenSea		KCND3;KCND3-IT1	132712;132199;125840;-51
cg00718358_BC21	0.795303	0.567232	0.228071	hyper	0.0198052	0.267235	chr1	46747739	OpenSea	Unclassified_Cell_type_specific
cg01156892_BC21	0.76574	0.537694	0.228046	hyper	0.00656423	0.191686	chr14	36441106	OpenSea		ENSG00000283098	120353
cg12599850_BC21	0.81022	0.582241	0.227979	hyper	0.00314063	0.150024	chr1	94540895	Shore		ENSG00000288736;F3	-1042;-1079;-1079;-1079;-1045;865;865;743
cg10923662_TC11	0.627812	0.400061	0.227752	hyper	0.0319403	0.307418	chr6	32096481	Island	Unclassified_Cell_type_specific	TNXB	12894;12833;1718;12858;12852;12741
cg11311865_TC21	0.689948	0.462263	0.227685	hyper	0.00615838	0.187654	chr13	79194493	OpenSea	Unclassified_Cell_type_specific
cg02621924_BC21	0.814116	0.586449	0.227667	hyper	0.000792681	0.0894821	chr10	131636498	OpenSea
cg05639080_TC21	0.671156	0.443628	0.227528	hyper	0.00327267	0.152295	chr3	145889830	OpenSea
cg22442845_TC21	0.51747	0.290131	0.227339	hyper	0.00134247	0.109503	chr17	34444142	OpenSea
cg13069337_TC21	0.683756	0.456837	0.226918	hyper	0.00119757	0.105092	chr1	106975876	OpenSea
cg00792015_TC21	0.768491	0.54191	0.226581	hyper	0.000210408	0.0506397	chr2	217601746	OpenSea		DIRC3	154848;22836;154816
cg14279425_TC21	0.666083	0.4399	0.226184	hyper	0.00988421	0.217609	chr6	8270006	OpenSea		ENSG00000232234;ENSG00000285216	74430;167269;167295;167242;111844
cg22452837_BC11	0.374021	0.147946	0.226074	hyper	0.0247167	0.285595	chr6	28696378	OpenSea
cg09552375_BC21	0.653251	0.427191	0.22606	hyper	0.0206914	0.270625	chr6	47943638	OpenSea		PTCHD4	167560;167495;167495
cg21590666_TC21	0.461055	0.23522	0.225835	hyper	0.00210644	0.130362	chr12	84913656	Shore		SLC6A15	-850;-26;-850;-912;-850;-850;-834;-830;-339;-950;-856;-779;-950;-854;-912;-950;-950;-832;-856;-862;-639;-885;-26;-888;-850;-828;-850;-892;-894;-885;-816;-850
cg19212453_TC21	0.714313	0.48852	0.225793	hyper	0.00243281	0.136833	chr6	105243481	OpenSea
cg16443716_TC21	0.796605	0.570895	0.22571	hyper	0.000889248	0.0935881	chr1	19003661	OpenSea
cg26803725_BC21	0.807715	0.582156	0.225559	hyper	0.00718254	0.197081	chr1	38451257	OpenSea
cg13437682_BC21	0.701096	0.475541	0.225555	hyper	0.0110493	0.225023	chr10	121596705	Shore		FGFR2	1262;1709;1368;1692;-582;1754;-59;1740;1594;1728;1530;1748;1594;1699;1754;-116;107;107;1662
cg13405443_TC21	0.759583	0.534205	0.225378	hyper	0.0037706	0.159952	chr5	133552994	OpenSea	Unclassified	FSTL4	59548;30648;51001
cg02020483_TC21	0.496035	0.271083	0.224952	hyper	0.000747536	0.0876196	chr8	52100040	OpenSea
cg09564610_BC21	0.7623	0.537426	0.224873	hyper	0.0291102	0.299382	chr6	50145020	OpenSea		ENSG00000226733	51404
cg23514016_BC11	0.43988	0.215072	0.224808	hyper	0.00478056	0.173014	chr5	79111741	OpenSea		BHMT;DMGDH	-68;-68;-68;-68;124298
cg25833672_BC21	0.452939	0.2289	0.224039	hyper	0.00595361	0.18558	chr8	143771059	Island		ENSG00000254973;IQANK1	812;36920
cg14016568_BC21	0.374826	0.150984	0.223842	hyper	0.0183024	0.261206	chr12	115932304	OpenSea
cg11068273_BC21	0.734887	0.511075	0.223812	hyper	0.00700823	0.195718	chr2	118242561	OpenSea
cg25582488_BC11	0.465455	0.241651	0.223805	hyper	0.0204958	0.269909	chr14	68628454	Island	Unclassified_Cell_type_specific	ENSG00000259038;RAD51B	26;741352;763422;741387;808625
cg04066317_BC21	0.718327	0.49459	0.223737	hyper	0.00514735	0.176939	chr1	106072562	OpenSea		ENSG00000237480	-685;115847;34015
cg11797634_BC21	0.454912	0.231266	0.223646	hyper	0.00056194	0.077942	chr6	117548354	Island	Promoter_Associated	DCBLD1;ENSG00000282218	65697;65680;44795;25218
cg16673889_BC21	0.644591	0.421029	0.223562	hyper	0.0176118	0.258393	chr11	78929239	OpenSea		TENM4	92555;32981;511792
cg02599361_BC21	0.815508	0.591978	0.22353	hyper	0.0248315	0.286104	chr5	179121372	Island		ADAMTS2	224059;224090;224059;483;1468
cg02203905_BC21	0.526666	0.303214	0.223451	hyper	0.0373806	0.321708	chr12	21827107	OpenSea		ABCC9;ENSG00000257022	114317;114208;30514;114320;114320;83872;114321;114208;1985;27405;-103
cg07911228_TC21	0.717018	0.493705	0.223313	hyper	0.0242449	0.284083	chr9	1837845	OpenSea
cg01232534_BC21	0.56243	0.339162	0.223268	hyper	0.0155776	0.24933	chr13	110392509	OpenSea		COL4A2	85225;86697;85152
cg09373148_BC11	0.657843	0.434585	0.223259	hyper	0.0274889	0.294749	chr3	138433995	Shore		ESYT3	-621;-630;-621;-591
cg13906997_TC21	0.586069	0.363004	0.223065	hyper	0.00440135	0.168791	chr11	135075940	OpenSea		LINC02684	-40;-31
cg00793719_BC11	0.705471	0.482499	0.222972	hyper	0.0163222	0.252949	chr14	95011609	OpenSea
cg27314580_TC21	0.87204	0.649473	0.222567	hyper	0.000240518	0.0536279	chr11	56319180	OpenSea		OR8K3	4036;4036
cg09516963_TC11	0.378973	0.156495	0.222478	hyper	0.0588099	0.367239	chr12	67648665	Island		DYRK2	-456;-1017;-80;-113;327
cg20893022_BC11	0.408224	0.18575	0.222474	hyper	0.0113721	0.226967	chr19	4769202	OpenSea		MIR7-3;MIR7-3HG	-1468;70;70;69;-79;-947;69;35;69;69;69;69;69;69;69;69;70;123;69;70;69;69;69;69;69;171;69;69;69;69;-871;70;69;106;69;69;69;69;69;69;70;69;69;70;70;67;69;69;67;69;69;69;70;69;69;69;69
cg07523711_BC21	0.698364	0.475895	0.222469	hyper	0.0197307	0.26688	chr17	53950314	OpenSea		ENSG00000285939	116512
cg23767994_TC21	0.588193	0.365976	0.222217	hyper	0.00498141	0.175284	chr7	96992011	OpenSea		DLX6-AS1	22055;19872;22050;20043;22078;22050;22015;20039;12307;12247;11544
cg16375547_BC21	0.894778	0.672653	0.222125	hyper	0.000882793	0.093247	chr10	85724413	OpenSea		GRID1	642081;642383
cg01818460_BC21	0.692376	0.470499	0.221877	hyper	0.00167671	0.118965	chr22	43583384	OpenSea		EFCAB6	228922;228807;88887
cg03468837_BC21	0.656289	0.434591	0.221698	hyper	0.0556329	0.361195	chr2	127621085	Shelf		MYO7B	1059;85402;85283;1103;1050;1087
cg09010107_BC21	0.526907	0.305272	0.221635	hyper	0.0104252	0.220881	chr1	170669666	OpenSea		PRRX1	6938;5535;6532;5729
cg13861644_TC21	0.77111	0.549501	0.221609	hyper	0.0183873	0.26159	chr12	130337741	Island		PIWIL1	-146;-395;-367
cg08960206_BC21	0.650144	0.42866	0.221484	hyper	0.0131221	0.236614	chr11	80327988	OpenSea		ENSG00000254434	-76
cg06230714_BC21	0.895449	0.674332	0.221117	hyper	0.00962033	0.21575	chr20	59606581	Shore		PHACTR3	29072;2041;3076
cg24883742_BC21	0.743661	0.522553	0.221108	hyper	0.00574141	0.183549	chr5	41219417	OpenSea		C6	42022
cg16118803_BC21	0.809257	0.588568	0.220689	hyper	0.000746391	0.0875591	chr6	29661939	OpenSea		MOG	2620;4937;2620;4723;4723;4936;4729;4847;4729;4847;4729;4729;4729;4729;4729;4729;4729
cg11530334_BC21	0.674377	0.454007	0.22037	hyper	0.0401144	0.32856	chr8	139104005	OpenSea		ENSG00000253432	-1174
cg10281002_TC21	0.398148	0.177848	0.2203	hyper	0.00480868	0.173375	chr12	114408594	Shore		TBX5;TBX5-AS1	-151;-206;460;463;409;398;421;-380;415
cg15274245_TC21	0.8662	0.645969	0.220231	hyper	0.00105089	0.100303	chr4	174763713	OpenSea		GLRA3	65535;65515
cg26381175_BC21	0.800454	0.580733	0.219721	hyper	0.0178162	0.259325	chr11	92920401	OpenSea		ENSG00000255127	4517
cg14483431_TC11	0.603496	0.383865	0.219631	hyper	0.00264118	0.140684	chr3	196207342	Island	Unclassified_Cell_type_specific	ZDHHC19	4096;4096;4059;4045
cg17662683_TC11	0.578663	0.359058	0.219606	hyper	0.0335368	0.311665	chr6	32096369	Island	Unclassified_Cell_type_specific	TNXB	13006;12945;1830;12970;12964;12853
cg20567785_TC21	0.451138	0.231913	0.219225	hyper	0.00475762	0.172684	chr12	128971951	OpenSea		GLT1D1	118348;118524;118473;118457;107815
cg16182148_BC11	0.337071	0.118091	0.218981	hyper	0.00678972	0.193631	chr17	44014428	Island	Promoter_Associated_Cell_type_specific	TMEM101	536;8679;525;8724;5020;8712
cg02900978_TC21	0.690987	0.472113	0.218875	hyper	0.00033455	0.0619823	chr3	42686351	Island	Unclassified_Cell_type_specific	KLHL40	814
cg02286091_TC11	0.404704	0.185856	0.218848	hyper	0.00245002	0.137153	chr5	79111855	OpenSea		BHMT;DMGDH	46;46;46;46;124184
cg19725246_BC21	0.592529	0.373779	0.218749	hyper	0.00111767	0.102565	chr14	76476809	OpenSea		ESRRB	105428;105462;69407;166097;100672;69271
cg00575665_BC21	0.555147	0.33658	0.218567	hyper	0.00760489	0.200235	chr20	40686571	Shore		MAFB	2666
cg07829465_TC21	0.622208	0.403879	0.218329	hyper	0.00682434	0.193993	chr6	30111759	OpenSea		TRIM31;TRIM31-AS1	428;1332;-52;717;6519
cg27040104_TC11	0.400748	0.182772	0.217976	hyper	0.000709273	0.0858129	chr16	1334721	Island	Unclassified_Cell_type_specific	BAIAP3	217;1078;-1476;1076;1076;1076;217;1083;217
cg03977390_TC21	0.863551	0.645637	0.217914	hyper	0.00106577	0.100871	chr12	78800066	OpenSea		ENSG00000257948	5897;5934
cg08492405_TC21	0.632622	0.414873	0.217749	hyper	0.0196262	0.26659	chr15	89361424	Shore	Unclassified_Cell_type_specific	ENSG00000287717;MIR9-3HG	998;-155;-1063;-1050;-1085;-1085;-1092;-1238;-1093;-1085;-1262
cg02234281_TC21	0.663946	0.44635	0.217595	hyper	0.00241001	0.136493	chr10	25502009	OpenSea		GPR158	327008;327207
cg09346118_BC21	0.412119	0.194692	0.217426	hyper	0.000564762	0.0781635	chr1	156420731	Island		MIR9-1;MIR9-1HG	-301;8701;8733;-394;8701;9538;1026;1079;8696;1059;8706;8699;1026;8699;1022;8701;-412;-441;1081;8849;35883;1042;1042;8699;1081;8710;9535;8739;8699;8701;8727;8699;8699;1040;8739;8699;8696;8696;8699;8696;8701;8696;8701;8696;8699;8696;9535;8701;8696;8699;1040;8701;1040;8701;-383;1040;8699;8696;1040;8696;8696;8699;8699;8699;1040;8699;8696;8710;8699;8697;8696;8701;8699;8696;-381;8699;8699;8699;1036;869…
cg26524353_BC11	0.90851	0.691651	0.216859	hyper	0.00205345	0.128692	chr1	32886988	Shore	Unclassified	HPCA	526;994;906;497
cg09317193_BC21	0.405544	0.188727	0.216817	hyper	0.0288641	0.29881	chr6	27295078	Shelf		POM121L2	16235
cg17885063_BC21	0.64195	0.425615	0.216335	hyper	0.00610786	0.187088	chr17	58382766	OpenSea	Unclassified_Cell_type_specific	ENSG00000285897;RNF43;TSPOAP1-AS1	34830;34769;19956;34817;34320;32876;34768;45520
cg22503318_TC21	0.802137	0.585808	0.216329	hyper	0.00266473	0.141165	chr1	202694488	OpenSea		SYT2	15967
cg26682566_BC21	0.452427	0.236195	0.216232	hyper	0.0164453	0.25352	chr4	57855085	OpenSea		ENSG00000285998	13364
cg07505589_BC21	0.772791	0.55658	0.216211	hyper	0.00496632	0.175118	chr1	216722395	OpenSea		ESRRG	1035;355894;367211;82973;217279;367251;1059;217279;415361;1078;1035;1058;354537;1022;938;1031;217276;415360;354495;367412
cg08946767_TC21	0.636709	0.420567	0.216143	hyper	0.00836514	0.206466	chr5	176793556	OpenSea
cg14486338_BC11	0.485981	0.26988	0.216101	hyper	0.00380982	0.160545	chr8	98428051	Island		KCNS2;STK3	1093;520;98876;12957
cg00192928_BC21	0.700258	0.48429	0.215968	hyper	0.00376956	0.159924	chr4	66896689	OpenSea		RNU6-699P	-573
cg01200837_TC21	0.813089	0.597238	0.215851	hyper	0.00567498	0.182823	chr13	101988100	OpenSea		FGF14	413675
cg22827385_BC22	0.799059	0.583354	0.215705	hyper	0.00124504	0.10651	chr17	65294142	OpenSea	Unclassified
cg23248910_TC21	0.617303	0.401749	0.215555	hyper	0.00115781	0.103678	chr10	121510556	OpenSea		FGFR2	87858;83841;-262;87841;83274;85567;87903;86090;87889;87877;83286;87679;87897;87743;83412;4624;87848;20759;87903;20779;86033;20799;86256;87811;15695;43705
cg00933411_BC21	0.789982	0.57464	0.215343	hyper	0.000464007	0.071491	chr8	13515581	OpenSea		DLC1	78;-729;-815;-693;89026
cg00971749_BC21	0.783583	0.568429	0.215153	hyper	0.00113312	0.103	chr9	7402540	OpenSea
cg10476773_BC11	0.518688	0.303697	0.214992	hyper	0.0280844	0.296435	chr5	177985687	Island	Unclassified_Cell_type_specific
cg05200607_TC21	0.439144	0.224236	0.214908	hyper	0.0037688	0.159917	chr8	54456767	Shore		SOX17	-1168
cg06975035_BC21	0.70329	0.488498	0.214792	hyper	0.0118405	0.229621	chr5	50934657	OpenSea		ENSG00000251601	-135
cg07724140_BC21	0.759663	0.544942	0.214721	hyper	0.00789911	0.202898	chr12	128158413	OpenSea
cg03691353_TC21	0.658355	0.44373	0.214625	hyper	0.00928195	0.213277	chr11	26946405	OpenSea
cg05110584_TC21	0.784429	0.56989	0.214539	hyper	0.00318741	0.151062	chr3	73516781	OpenSea		PDZRN3	40158;108161;108060;44838;52681
cg09912746_BC21	0.404647	0.190178	0.214469	hyper	0.00392985	0.162325	chr2	79511419	Shore		CTNNA2;CTNNA2-AS1	326188;2284;2482
cg02199876_BC21	0.71811	0.503758	0.214352	hyper	0.041924	0.332836	chr1	240424103	OpenSea		FMN2	166150;300970;166108;166602;83552;332220;235896;217299;300976;300921;91987
cg07669686_BC21	0.646704	0.432414	0.21429	hyper	0.00144031	0.112395	chr12	114916722	OpenSea
cg22129183_TC21	0.643302	0.429157	0.214145	hyper	0.00314422	0.150107	chr2	75556383	Shelf		EVA1A	4554;13316;4541;13340;4557;4916;4556;4947
cg07338613_TC21	0.77784	0.563747	0.214093	hyper	0.0014092	0.111455	chr4	167826579	OpenSea
cg22827385_BC21	0.803215	0.589202	0.214013	hyper	0.0018657	0.123919	chr17	65294142	OpenSea	Unclassified
cg00521703_BC21	0.759726	0.546146	0.21358	hyper	0.00507217	0.1764	chr19	33621251	Shore		CHST8	-733;-704;-720;-704;-702
cg21123519_TC11	0.514722	0.301516	0.213206	hyper	0.049006	0.348133	chr14	68628962	Shore	Unclassified_Cell_type_specific	ENSG00000259038;RAD51B	-482;741860;763930;741895;809133
cg01338043_TC21	0.578935	0.365734	0.213201	hyper	0.0418429	0.332731	chr7	100538390	Shore		AGFG2	-821;-813;-822
cg02299497_TC11	0.4673	0.254228	0.213071	hyper	0.0535308	0.357088	chr14	68628853	Shore	Unclassified_Cell_type_specific	ENSG00000259038;RAD51B	-373;741751;763821;741786;809024
cg24221919_TC21	0.3212	0.108323	0.212877	hyper	0.00233474	0.135068	chr7	157687415	Shore	Unclassified_Cell_type_specific	PTPRN2	900359;900297;900409;900374
cg11632669_BC21	0.863503	0.650705	0.212798	hyper	0.000579214	0.078902	chr7	121625423	OpenSea
cg13397720_TC21	0.886925	0.674159	0.212766	hyper	0.00243107	0.136833	chr3	82633664	OpenSea
cg07972716_TC21	0.688477	0.475788	0.212689	hyper	0.00405218	0.164195	chr20	56007654	Shelf
cg26268319_TC21	0.755558	0.542916	0.212642	hyper	0.000590254	0.0794113	chr22	34967177	OpenSea		LINC02885	35686;30579
cg19482837_BC21	0.576588	0.363962	0.212627	hyper	0.123629	0.45887	chr14	50623384	OpenSea		ATL1	9005;63319;63239;90358;63832;90875;63452;90756;63452;28302;63452;63452
cg08161041_BC21	0.694273	0.48182	0.212453	hyper	0.00603269	0.186291	chr12	127231421	OpenSea
cg01981968_BC21	0.565489	0.353144	0.212344	hyper	0.0146824	0.245156	chr1	219670846	OpenSea
cg27462975_BC21	0.799438	0.587133	0.212306	hyper	0.0233315	0.280813	chr4	24413532	OpenSea
cg13135847_TC21	0.78531	0.573274	0.212036	hyper	0.00754336	0.199767	chr8	131218649	OpenSea
cg12813394_BC11	0.46711	0.255346	0.211764	hyper	0.0256172	0.288692	chr14	68628340	Island	Unclassified_Cell_type_specific	ENSG00000259038;RAD51B	140;741238;763308;741273;808511
cg09716807_BC11	0.697921	0.486201	0.21172	hyper	0.0134665	0.23856	chr5	574054	OpenSea
cg20544315_TC21	0.340768	0.129374	0.211394	hyper	0.000334414	0.0619748	chr4	47030935	Shore		GABRB1	-698;-616;-632;37212;-646
cg17637937_BC21	0.377566	0.166179	0.211387	hyper	0.0131321	0.2367	chr6	18823987	OpenSea
cg23752974_BC21	0.58431	0.373004	0.211306	hyper	0.0230624	0.279789	chr18	75809962	OpenSea
cg24780796_TC21	0.900453	0.689328	0.211125	hyper	0.000216963	0.051265	chr5	151348808	OpenSea		SLC36A2	-1279;-1279;-1248;-1217;-1251
cg02065118_BC21	0.621717	0.41104	0.210677	hyper	0.0421605	0.33346	chr1	227996807	OpenSea
cg04386156_BC21	0.780241	0.569701	0.21054	hyper	0.0267099	0.292326	chr12	126747572	OpenSea	Unclassified	LINC00943;LINC00944	21010;24840;24621;24662;24621;24688;24683;24948;24667
cg00944580_BC21	0.749255	0.538747	0.210508	hyper	0.00413011	0.16512	chr1	57867635	OpenSea		DAB1;DAB1-AS1	16451;679100;5180;4620;5180;5180;5180;5180;6971;5180;5180
cg00102925_BC21	0.730033	0.519774	0.210259	hyper	0.00190027	0.1247	chr1	4062948	OpenSea
cg07367469_BC21	0.732442	0.522315	0.210128	hyper	0.0159869	0.251334	chr5	116652549	OpenSea	Unclassified_Cell_type_specific
cg11948392_BC21	0.535437	0.325516	0.209921	hyper	0.00342642	0.155027	chr7	154255012	OpenSea		DPP6	202614;367915;202594
cg10660256_BC21	0.468502	0.258654	0.209848	hyper	0.00026715	0.0562494	chr5	79111860	OpenSea		BHMT;DMGDH	51;51;51;51;124179
cg15860164_TC21	0.819939	0.610212	0.209726	hyper	0.000583466	0.0790015	chr1	47760742	OpenSea		TRABD2B	236644
cg20961509_TC21	0.883835	0.674193	0.209642	hyper	0.000389005	0.0664641	chr10	34959492	OpenSea
cg01121464_TC11	0.48497	0.275549	0.209421	hyper	0.0764116	0.396338	chr1	32886417	Island		HPCA	-45;423;335;-74
cg27279860_TC21	0.766254	0.556891	0.209362	hyper	0.00072526	0.0865193	chr4	92175519	OpenSea
cg09247963_BC11	0.547323	0.338043	0.209281	hyper	0.000215968	0.0512172	chr12	30754989	Island	Promoter_Associated	CAPRIN2;ENSG00000246331;LINC00941	-474;-1329;-178;-182;-196;-98;-189;-107;-107;-113;-196;-409;-358;-164;-474;-677;-677;-37;-100;-120;-49;-135;68314;-89;-474;-188;68302;-429;-543;-33;-1452;-80;-33;-37;-85;-178
cg21669679_BC21	0.427441	0.218213	0.209228	hyper	0.0100164	0.21842	chr18	52340178	Shore		DCC;ENSG00000266335	-19;-1152
cg20251261_TC21	0.68458	0.475498	0.209082	hyper	0.0150795	0.247069	chr15	37094085	Shelf		MEIS2	5637;5398;5608;2107;778;7121;7215;5312;4237;6446;5222;7195;4218;5637;3283;2422;6465;481;937;5157;4088;3321;4447;-55;1287
cg15456741_TC21	0.818413	0.60965	0.208763	hyper	0.00132854	0.109037	chr8	43549315	OpenSea
cg18556631_TC21	0.774996	0.566252	0.208744	hyper	0.00113945	0.103114	chr6	9978897	OpenSea		OFCC1	81869;232712;135878;-1297
cg09759637_BC21	0.663889	0.455184	0.208705	hyper	0.0135288	0.238966	chr2	11496075	OpenSea		GREB1	13734
cg09639931_TC11	0.623183	0.4146	0.208582	hyper	0.00446983	0.169673	chr17	39868141	Island	Promoter_Associated	ZPBP2	-61;-75;-75;-75
cg10084902_TC21	0.638488	0.429937	0.208551	hyper	0.000405409	0.0675545	chr5	168530041	Island		FBLL1	736
cg06572093_BC21	0.430412	0.221951	0.208461	hyper	0.00896392	0.210668	chr14	68628514	Island	Unclassified_Cell_type_specific	ENSG00000259038;RAD51B	-34;741412;763482;741447;808685
cg23018947_TC21	0.450369	0.241968	0.208401	hyper	0.00665693	0.192484	chr6	39088450	OpenSea	Unclassified_Cell_type_specific	GLP1R	39669
cg24341129_TC21	0.497917	0.289677	0.20824	hyper	0.0570817	0.36386	chr9	16727832	Shore		BNC2	142929;140339;142900;142839;166;166;143012;142916;383;334;139861;139861
cg00620224_TC21	0.904978	0.696781	0.208197	hyper	0.000297723	0.0589947	chr14	31560970	OpenSea	NonGene_Associated	NUBPL;NUBPL-DT	-428;-506;-470;-466;-521;-434;71014;-415;-654;365
cg14444715_TC21	0.689366	0.481188	0.208178	hyper	0.00327968	0.152453	chr14	26873153	OpenSea		ENSG00000258081;ENSG00000286479;MIR4307HG	36425;29701;273398;29680;-116;55;-10;16;16;40;20;16;20;9;61;23;16;20;61;9;16;16;16;16;17;10;20;9;-3;16;13
cg26040939_BC21	0.834917	0.626782	0.208135	hyper	0.0323122	0.308611	chr14	70601471	OpenSea		ENSG00000259115;MED6	39734;-817;-815;-815;-815;-827;-780;-804;-815;-817;-806
cg26224311_BC21	0.694392	0.486333	0.208058	hyper	0.038122	0.323627	chr15	47183936	Shore		SEMA6D	-165
cg02829743_TC21	0.495332	0.287319	0.208013	hyper	0.0185031	0.262192	chr6	104953009	Island		LIN28B	16393;12143
cg15883463_BC21	0.54528	0.337289	0.207991	hyper	0.000654234	0.0829344	chr11	115961455	OpenSea
cg01844940_TC21	0.84385	0.635861	0.207989	hyper	0.00466028	0.17176	chr1	203995709	OpenSea		ENSG00000286383	-823;-1071
cg17375835_BC21	0.604659	0.396691	0.207968	hyper	0.00594404	0.185488	chr2	218976609	OpenSea		LINC00608	1216;325;376;1010;-933;325;-1216;334
cg05269080_TC21	0.597312	0.389346	0.207966	hyper	0.00420039	0.166173	chr10	28745051	OpenSea		LINC01517	1332;1368;1545;1138
cg22496928_TC21	0.740396	0.532518	0.207878	hyper	0.00190559	0.124843	chr14	28831380	OpenSea		LINC02281;LINC02327	-1175;-1226;1133;1135;1130;1136;1148;1120;1156;1139;1150;990;1145;1135;1116;990;1116;1120;1499
cg06998847_BC21	0.733081	0.525228	0.207853	hyper	0.0253993	0.288139	chr16	17633315	OpenSea
cg10563065_TC21	0.836303	0.628514	0.20779	hyper	0.000503733	0.074192	chr7	2353573	Shore		EIF3B;SNX8	-1254;-1309;-1294;-513;737;746
cg19814007_BC21	0.827804	0.62068	0.207124	hyper	0.0144708	0.244194	chr14	88324868	Shore		KCNK10	2040;-1142
cg16918578_BC21	0.747379	0.54028	0.207099	hyper	0.0324829	0.30896	chr7	68246244	OpenSea		ENSG00000226829	73393;73425;73433
cg05839743_BC21	0.589699	0.382602	0.207097	hyper	0.0114327	0.227302	chr13	112079356	OpenSea		SOX1-OT	22340;22424;22511;22298;-649
cg25610515_BC11	0.430922	0.22386	0.207063	hyper	0.039207	0.326367	chr1	23169084	Shore		ENSG00000289014;LUZP1	-1194;8725;-266;-238
cg05659611_BC21	0.792192	0.58523	0.206961	hyper	0.00687204	0.194303	chr3	98521780	Shore	Promoter_Associated_Cell_type_specific	CLDND1;ENSG00000248839;ENSG00000285635	1096;1176;1123;1287;1239;1206;1108;1152;735;1123;823;-496;1143;1072;1067;1176;1262;1123;1180;1126;1185;1120;975;826;1067;827;1123;1096;1096;-790;63719
cg08713568_TC21	0.441543	0.234689	0.206854	hyper	0.0113935	0.227039	chr1	90729947	Shelf	Unclassified_Cell_type_specific
cg00345522_BC21	0.4288	0.222054	0.206746	hyper	0.0230289	0.279612	chr2	51033261	OpenSea		ENSG00000231918;NRXN1	660;192304;49604;-817;-791;-222;-1128;-861;-1146;-1140;-699;-724;-1109;-1159
cg06372850_BC21	0.526185	0.319448	0.206737	hyper	0.0194033	0.265721	chr2	163348678	Shore
cg13509591_TC21	0.732039	0.52533	0.206709	hyper	0.0431427	0.33568	chr9	24040699	OpenSea
cg01311313_TC21	0.73361	0.526925	0.206684	hyper	0.00697763	0.195359	chr8	35394841	OpenSea		UNC5D	159076;159366;159066;159076
cg13304350_BC11	0.83464	0.628042	0.206597	hyper	0.00954142	0.215256	chr17	45007058	OpenSea		NMT1	49066
cg17870925_TC21	0.749444	0.542888	0.206556	hyper	0.0158866	0.250827	chr3	116389331	OpenSea		LSAMP	55653;750059;56157
cg21139150_TC11	0.443493	0.236957	0.206536	hyper	0.0903121	0.416517	chr21	45556261	Island	Promoter_Associated	ENSG00000288885;SLC19A1	613;6855
cg23745444_BC21	0.799253	0.59278	0.206472	hyper	0.00987851	0.217543	chr12	130139748	Shore		ENSG00000276122	1055
cg25673784_BC21	0.640748	0.434354	0.206394	hyper	0.0237976	0.282493	chr8	48557908	Shore		ENSG00000253608;ENSG00000253688	6341;-1466
cg20428837_BC21	0.752174	0.545822	0.206352	hyper	0.003382	0.154176	chr13	29392393	OpenSea		MTUS2	572054
cg06900216_TC21	0.812314	0.606006	0.206307	hyper	0.0380951	0.323571	chr7	98705868	OpenSea
cg07784691_TC21	0.526207	0.320009	0.206199	hyper	0.0510252	0.352332	chr19	38962100	OpenSea		FBXO17	13603;13643
cg07514902_BC21	0.767025	0.560864	0.206162	hyper	0.0156392	0.249475	chr7	86776077	OpenSea		ENSG00000231255;GRM3	-54;132168;131235;131543
cg22381686_TC21	0.49715	0.291134	0.206016	hyper	0.0272249	0.293792	chr20	7765470	OpenSea
cg10976790_TC21	0.73446	0.528476	0.205985	hyper	0.0139376	0.241135	chr1	75068147	OpenSea
cg12445255_BC21	0.779273	0.573377	0.205897	hyper	0.00433997	0.167858	chr9	124038051	Shelf	Unclassified
cg04794706_BC21	0.503924	0.298049	0.205876	hyper	0.0203098	0.269091	chr3	42100139	OpenSea	Unclassified	TRAK1	8782;12939;86337;86337;86337
cg16555417_TC21	0.670436	0.464572	0.205864	hyper	0.00149811	0.113738	chr1	40133100	Island		OAZ1P1	336
cg14462737_BC21	0.803932	0.598105	0.205827	hyper	0.00328826	0.152619	chr9	136200739	Island	Unclassified_Cell_type_specific	LHX3	2451;4390;936;2410
cg04794430_TC21	0.659588	0.453764	0.205824	hyper	0.0184332	0.261809	chr17	3386777	Island		OR1R1P;OR3A2	847;-470;-483;-459
cg11685396_BC21	0.851971	0.646176	0.205795	hyper	0.00186867	0.123955	chr1	180542819	OpenSea		OVAAL	33439
cg00743733_TC21	0.644314	0.438588	0.205726	hyper	0.023145	0.28013	chr21	31581309	OpenSea	Unclassified
cg19220242_BC21	0.488237	0.282546	0.205692	hyper	0.0029074	0.145985	chr13	113726585	Shore		GRK1	99;59366
cg07967627_BC21	0.584143	0.378607	0.205536	hyper	0.0059098	0.18528	chr7	45988761	OpenSea
cg21924073_BC21	0.855488	0.650013	0.205475	hyper	0.000474262	0.0722624	chr14	28614346	OpenSea		LINC02300	-722
cg07817024_TC21	0.303508	0.0980646	0.205444	hyper	0.00265332	0.140919	chr1	118992877	Shore
cg26300497_BC21	0.379015	0.173685	0.20533	hyper	0.00945279	0.214525	chr8	104418397	OpenSea	Unclassified_Cell_type_specific	DPYS	516;48659;458
cg16929081_BC21	0.394443	0.189214	0.205228	hyper	0.000821164	0.0905833	chr16	12896585	OpenSea
cg18720151_TC21	0.705615	0.500437	0.205177	hyper	0.012053	0.230966	chr12	16610546	OpenSea	Unclassified_Cell_type_specific	LMO3	-721;-451;-456;-656;-508;-19;49
cg07419046_BC21	0.836942	0.631828	0.205114	hyper	0.0089561	0.210657	chr12	81284241	OpenSea		PPFIA2;PPFIA2-AS1	85109;314016;314131;314131;314100;85174;85174;474413;474430;475110;41570;228122;474453;54974;474407;1552;13566;13557;1555;5049;5040;1557;5052;5056;5040;13572
cg00148063_BC21	0.778512	0.573411	0.205102	hyper	0.0295667	0.30055	chr8	4995838	Shore		CSMD1	-1136;-865;-865;-1136;-923
cg09914288_TC21	0.789797	0.584871	0.204926	hyper	0.00634193	0.189493	chr7	104327506	Shore		LHFPL3	-1355;-1097;-1097
cg13361490_TC21	0.776966	0.572086	0.20488	hyper	0.00657139	0.191726	chr3	63442464	OpenSea		SYNPR;SYNPR-AS1	164136;-650;163798;-613;214149;-869;91035;163813;-613;164146;-869;-873;-846;164156;-864;107588
cg20205474_BC21	0.551164	0.346343	0.204821	hyper	0.00321498	0.151501	chr18	2056749	OpenSea		ENSG00000263745	183132;54988;184099;432678;201592;201743;201556
cg19579095_TC21	0.56555	0.360859	0.204692	hyper	0.0181985	0.260791	chr14	61924997	OpenSea		SYT16	113023;60117;112276;112294
cg27367615_BC21	0.583661	0.379064	0.204597	hyper	0.012037	0.230897	chr16	86196304	OpenSea		ENSG00000268505;LINC01082	2610;123;350
cg07621727_BC21	0.659795	0.455297	0.204498	hyper	0.0295753	0.300565	chr14	57029885	OpenSea		ENSG00000286257;OTX2-AS1	26167;30831;216614
cg04423992_BC21	0.69723	0.492999	0.204231	hyper	0.0170824	0.256446	chr2	23330396	OpenSea
cg20385585_BC21	0.809763	0.605591	0.204172	hyper	0.00514456	0.176895	chr10	104614421	OpenSea		ENSG00000237761	47490;47449
cg17136597_BC21	0.553708	0.349641	0.204068	hyper	0.00533947	0.179271	chr11	134414935	Shore		B3GAT1-DT	2651;2630
cg24399940_BC21	0.722002	0.518008	0.203995	hyper	0.0412196	0.331219	chr5	141222369	Shelf		ENSG00000279983;ENSG00000280029;PCDHB14	-1003;19376;-974;-990
cg24944290_BC21	0.725108	0.521209	0.203899	hyper	0.00338025	0.154148	chr8	71334762	OpenSea		EYA1	26970;21933;27099;27308;21928;27375;21917;21848;21750;213375;212886;213294;27179;213300;212865;21840
cg11577097_TC21	0.709283	0.505478	0.203805	hyper	0.00408777	0.164534	chr15	58138483	OpenSea		ALDH1A2;AQP9	140788;140745;140839;140798;359384;343;140781;335431;220;102;102;314
cg16448890_BC21	0.46985	0.266216	0.203634	hyper	0.00239705	0.136233	chr3	8741927	OpenSea		CAV3;SSUH2	8091;8125;8061;3114;3110
cg00126148_BC21	0.378106	0.174517	0.203588	hyper	0.00215104	0.131142	chr4	110612361	Shore		PANCR	3055;3243;3243
cg09242588_TC21	0.765853	0.562723	0.203131	hyper	0.0151256	0.247211	chr12	102883920	OpenSea		PAH	33300;33335;33195;74447;33325;33307
cg15089285_BC21	0.651536	0.448408	0.203128	hyper	0.00525118	0.178111	chr10	58004212	OpenSea
cg07450109_TC21	0.490261	0.287327	0.202934	hyper	0.0195738	0.266382	chr12	126747588	OpenSea	Unclassified	LINC00943;LINC00944	21026;24824;24605;24646;24605;24672;24667;24932;24651
cg13230208_TC21	0.55176	0.348829	0.202931	hyper	0.0264346	0.291437	chr1	27197919	Shelf	Unclassified
cg07381391_TC21	0.912034	0.709146	0.202888	hyper	0.00386883	0.16138	chr19	389308	Shore
cg23917477_BC21	0.708149	0.505289	0.20286	hyper	0.0270959	0.293345	chr12	129850234	OpenSea		TMEM132D	53792
cg23715045_TC11	0.852205	0.64935	0.202855	hyper	0.00107293	0.101033	chr11	124752048	OpenSea		VSIG2	208;146
cg24690585_BC21	0.506152	0.303385	0.202767	hyper	0.035862	0.317918	chr15	96402492	OpenSea		ENSG00000259275;ENSG00000259542	48255;48145;2698;-920;2691
cg05326150_BC21	0.731257	0.528494	0.202763	hyper	0.00155212	0.115179	chr20	46268157	OpenSea		CDH22	40342
cg27052006_BC21	0.647123	0.444473	0.20265	hyper	0.0279547	0.295981	chr18	22110738	OpenSea
cg06337557_TC21	0.600286	0.397693	0.202593	hyper	0.0282879	0.29704	chr11	92969207	Shore		MTNR1B	-519;-444;-577
cg24824371_BC21	0.536817	0.334233	0.202584	hyper	0.00387554	0.16151	chr7	158283276	OpenSea		PTPRN2	304498;304436;304548;304513
cg14742716_TC21	0.50081	0.29827	0.202539	hyper	0.0131665	0.236961	chr19	50163088	Island		IZUMO2	93;40;194;69
cg09033333_BC11	0.762704	0.560203	0.202501	hyper	0.0161434	0.251986	chr10	132078902	OpenSea		JAKMIP3	14217;14198;12890;42225;12956;14210;14195;13574;14195;12887;12954;42566;14470;14217;14185;12956
cg11354699_BC21	0.737979	0.535503	0.202476	hyper	0.00119515	0.105011	chr15	77067931	Shelf		ENSG00000269951;TSPAN3	395;3179;3179;3179;3179;16054;3104;3192;3179
cg16752400_BC21	0.866319	0.664038	0.202281	hyper	0.00383553	0.160975	chr8	65219506	OpenSea
cg21767759_TC21	0.825177	0.622907	0.202271	hyper	0.000216245	0.0512432	chr17	50076992	OpenSea		ITGA3	21024;20552;20882;367;20924;-408;-1012
cg14000125_TC11	0.789265	0.587038	0.202227	hyper	0.0165682	0.25401	chr20	63073390	Shore		LINC01749	64007;64007
cg16780454_BC21	0.486825	0.28478	0.202045	hyper	0.042149	0.333431	chr3	151460972	OpenSea		IGSF10	90
cg13268834_BC21	0.619714	0.41771	0.202004	hyper	0.00591549	0.185377	chr1	20323190	OpenSea	Promoter_Associated	ENSG00000226664;VWA5B1	-2;32253;32271;32315;32271
cg14476095_BC21	0.807342	0.605563	0.20178	hyper	0.0020808	0.129555	chr3	116713374	OpenSea		LSAMP;TUSC7	426016;3405;3541;3968;3595;3553;3615;3571
cg13554414_BC21	0.668119	0.466382	0.201737	hyper	0.123546	0.458795	chr9	31211289	OpenSea
cg20262330_BC21	0.660058	0.458491	0.201567	hyper	0.021081	0.272235	chr14	70360280	Shore		COX16;RNU2-51P;SYNJ2BP-COX16	-689;-579;-596;56705;-612;56705;56705;56705;56795
cg19804889_BC21	0.667622	0.466063	0.201559	hyper	0.00374374	0.159529	chr3	29650005	OpenSea		ENSG00000283563;RBMS3	1300827;784781;368553;368553;368934;369023;368632;368453;368389;1073830;215148
cg17539069_BC21	0.776427	0.574939	0.201488	hyper	0.0342931	0.313828	chr12	44877284	Shore		NELL2	36645;-968;-186;-928;-1471;-1267;-968;-968;36856;44565;-997;-968
cg11466109_BC11	0.664459	0.463041	0.201418	hyper	0.121032	0.455922	chr6	34514705	OpenSea	Unclassified_Cell_type_specific	PACSIN1	-184;-185;29635;48629;48566;-167;48644
cg19877765_BC21	0.37764	0.176225	0.201415	hyper	0.00709513	0.196337	chr3	11037663	OpenSea		SLC6A1	44915;44862;44915;44893;44909;44935;44909;26004;44915;44896;20582;22216;44909;44912;44901;44905;44901;44908;44870;44915;44856;44915;45477;44901;44789;20532;20604;5472;6862;44873
cg03264133_TC11	0.644596	0.443341	0.201255	hyper	0.0361517	0.318599	chr6	25882235	Island	Unclassified_Cell_type_specific	H2AC3P;SLC17A3	161;52
cg24676071_TC11	0.496402	0.295473	0.200929	hyper	0.0420151	0.333054	chr7	45573811	Island		ADCY1	-557;-329;-1074
cg09990962_BC11	0.31676	0.116111	0.200649	hyper	0.0499709	0.349986	chr1	3247867	Island		PRDM16	9936;178664;178670;3735;178699;178656
cg22137572_TC21	0.69202	0.491463	0.200556	hyper	0.00825228	0.205675	chr5	19915493	OpenSea		CDH18	72707;660371;72706;72708;72693;660381;72715
cg10708599_TC21	0.476369	0.275869	0.2005	hyper	0.0038641	0.161313	chr16	26601113	OpenSea		ENSG00000286712	54311;54285
cg03779767_BC21	0.5711	0.370618	0.200482	hyper	0.018779	0.263337	chr2	169769002	Shore		KLHL23;PTCHD3P2	33450;27509;-202
cg01892202_BC21	0.443723	0.243262	0.20046	hyper	0.00799581	0.203516	chr2	18912686	OpenSea
cg03278726_TC21	0.928861	0.728512	0.200349	hyper	0.0197403	0.266934	chr1	1174452	Island		TTLL10;TTLL10-AS1	568;572;572;554;5104
cg22912040_BC21	0.833554	0.633337	0.200217	hyper	0.000900995	0.0940567	chr19	9958252	OpenSea
cg23767994_TC22	0.553302	0.353091	0.20021	hyper	0.00702901	0.195848	chr7	96992011	OpenSea		DLX6-AS1	22055;19872;22050;20043;22078;22050;22015;20039;12307;12247;11544
cg24720355_TC21	0.622741	0.422597	0.200144	hyper	0.00958011	0.215515	chr1	118983632	Shore		TBX15	5925;4712
cg09804509_BC21	0.312758	0.512774	-0.200016	hypo	0.0272501	0.293878	chr1	31645619	Shore	Promoter_Associated	ENSG00000264078;PEF1;PEF1-AS1	925;-1022;-722;-1029;-1017;-1063;-742;366;630;323;356;608;300;331;570;602;859;583;356;297;323;1570;1570;1570;570;790;1570;331
cg01028796_BC21	0.467771	0.667787	-0.200016	hypo	0.0052401	0.178108	chr9	92762979	Shore	Promoter_Associated	BICD2	1855;1834
cg07548255_TC21	0.409613	0.609679	-0.200067	hypo	0.00694445	0.195016	chr2	109130298	Island		SH3RF3;SH3RF3-AS1	1093;-1367
cg23645219_TC21	0.444501	0.644583	-0.200082	hypo	0.000226407	0.052305	chr18	62400016	OpenSea
cg16043223_TC21	0.608544	0.80863	-0.200086	hypo	0.0102104	0.219596	chr6	3990795	OpenSea
cg11237792_BC21	0.510393	0.710597	-0.200204	hypo	0.0416082	0.332166	chr2	177619330	Shore	Promoter_Associated	TTC30A	-587
cg08243909_BC21	0.508943	0.70916	-0.200217	hypo	0.00406581	0.164367	chr3	15108510	OpenSea	Unclassified
cg05952601_BC21	0.446964	0.647193	-0.200228	hypo	0.0145548	0.24462	chr5	41638117	OpenSea
cg09166556_TC21	0.529989	0.730221	-0.200232	hypo	0.00547543	0.180706	chr1	156754485	Shelf		HDGF;PRCC	12441;3875
cg24607575_BC11	0.25164	0.451923	-0.200283	hypo	0.0180871	0.260268	chr2	214810913	Shore		BARD1;SNHG31	-1239;-1229;-1242;-1229;-1315;-1270;-1229;-1270;-1315;-1270;-1252;684;732;696;704
cg08304158_BC21	0.453657	0.653947	-0.20029	hypo	0.00968694	0.216196	chr9	7844790	OpenSea		DMAC1	43591
cg17261675_TC21	0.563557	0.763852	-0.200296	hypo	0.000570882	0.0784094	chr21	44682651	OpenSea		KRTAP12-1;TSPEAR	-487;28897;28922
cg25666423_BC21	0.574211	0.774507	-0.200296	hypo	0.0232459	0.280517	chr21	16420189	OpenSea		ENSG00000270139;MIR99AHG	-1108;349517;225651;787;225810;225608;975;225894;791;349023;89587;225643;349687;-154;943;140426;349688;349667;491893;225616;587;491760;406311;225684;406311;225942;226007;225616;225628;349656;295202;225900;348978;-387;225942;225746;790;945;225128;349667;349656;491718;225987;646;795;587;-192;790;790;225616;349638;349701;348880;225595;208177;225593;349638;792;225577;769;225892;861;778;379081;378810;…
cg11382082_BC21	0.314046	0.51438	-0.200333	hypo	0.0857531	0.409968	chr5	43038509	Shore	Promoter_Associated	ANXA2R-OT1	28944;28928;28859
cg10767033_BC21	0.266064	0.466407	-0.200343	hypo	0.0019414	0.125694	chr7	23347653	OpenSea		IGF2BP3	122803;120274;151;122839;52;160;160;-1491
cg00053618_TC21	0.490003	0.69036	-0.200357	hypo	0.0141099	0.24217	chr3	40505665	Shore	Promoter_Associated	ZNF620	-443;28534;-374;-375;-327
cg01070760_TC21	0.664761	0.865124	-0.200362	hypo	0.000905194	0.0942983	chr18	26134045	Shore	Unclassified_Cell_type_specific	PSMA8	193;168;171;176
cg25793998_TC11	0.294998	0.49539	-0.200392	hypo	0.0210384	0.272057	chr21	33064727	OpenSea		ENSG00000227757;LINC00945	6378;6898
cg05040020_BC21	0.496234	0.696633	-0.200399	hypo	0.00393078	0.16233	chr4	2135480	OpenSea	Unclassified_Cell_type_specific	HAUS3;POLN	106642;106797;93752;43908;106642;72632
cg27168858_TC21	0.591996	0.792396	-0.2004	hypo	0.00032223	0.0610827	chr1	54885986	Shore		DHCR24;ENSG00000242396	1200;1210;1210;851;1210;911;905;1210;1210;1182;823;505;-889;-826
cg05704833_TC21	0.15056	0.350964	-0.200404	hypo	0.000334273	0.0619692	chr22	19887304	OpenSea	Promoter_Associated_Cell_type_specific	ENSG00000232926;TXNRD2	15;10738;54504;45250;54500;54515;54517;50876;29063
cg10565662_BC11	0.683485	0.883908	-0.200423	hypo	0.0339677	0.312866	chr8	2812665	OpenSea		ENSG00000253853	85347;85702;17370
cg03193047_BC21	0.43948	0.639948	-0.200468	hypo	0.0123616	0.232715	chr4	73704463	OpenSea
cg09472569_BC21	0.354115	0.554599	-0.200484	hypo	0.00827632	0.205944	chr1	154486141	OpenSea		SHE	16272;-96;3026
cg13749379_TC11	0.247092	0.447603	-0.200511	hypo	0.0135123	0.238856	chr17	43755793	Island		SOST	2999
cg08120188_BC21	0.530103	0.730618	-0.200515	hypo	0.00592362	0.185398	chr1	230360055	Shelf		PGBD5	66278;17591
cg15420926_TC21	0.361854	0.562421	-0.200567	hypo	0.00326407	0.152172	chr8	131916900	OpenSea		EFR3A	12807;12791
cg06682039_TC21	0.440604	0.641184	-0.200579	hypo	0.0325795	0.309121	chr6	170226257	OpenSea		ENSG00000230960	36477;36477;36433;36433
cg27171569_BC21	0.515076	0.715682	-0.200606	hypo	0.0234753	0.281423	chr16	83953860	OpenSea	Unclassified	OSGIN1	620;22549;4793;620;621;4793
cg15243027_TC21	0.432086	0.632701	-0.200615	hypo	0.0248293	0.2861	chr2	32559402	OpenSea		BIRC6;BIRC6-AS2	202379;202240;202240;34644;15417;-518
cg19145477_BC21	0.304973	0.505725	-0.200752	hypo	0.00296282	0.146879	chr17	75352381	OpenSea		ENSG00000265987;GRB2	7976;53319;53329;53298;53106;41276;41484;41423;41653
cg23931734_TC21	0.580024	0.780776	-0.200752	hypo	0.00068909	0.0847803	chr15	63380814	Shore		CA12	1033;1022;1033
cg23749482_BC11	0.123765	0.324537	-0.200772	hypo	0.0144739	0.244194	chr17	79927518	Island		LINC01979	-792
cg07261996_TC21	0.517757	0.718613	-0.200856	hypo	0.00839749	0.206592	chr11	27452377	OpenSea		LGR4	20414;20399;19938
cg00739278_TC21	0.14424	0.345118	-0.200877	hypo	0.00676075	0.193371	chr7	38311625	Island		ENSG00000231916	242
cg16196740_BC21	0.396273	0.597153	-0.20088	hypo	0.0130526	0.236149	chr14	81312046	OpenSea		STON2	11638;124420;115359;88279;124414;124278
cg14422240_TC21	0.550822	0.751743	-0.200922	hypo	0.00362882	0.157904	chr6	37457255	OpenSea		CMTR1	24034;24035
cg02584498_BC21	0.456792	0.657754	-0.200962	hypo	0.0180034	0.259946	chr2	11533931	OpenSea		GREB1	-114;51590
cg13002833_BC21	0.367651	0.568634	-0.200982	hypo	0.00261673	0.140247	chr8	114021061	OpenSea
cg00139956_BC21	0.462241	0.663228	-0.200987	hypo	0.0116751	0.228685	chr16	56478424	OpenSea		BBS2;ENSG00000288725;OGFOD1	41580;41630;41626;36257;41597;21817;37328;41580;41601;41626;41626;41601;104244;21660;41483;41610;23074;26870
cg03865101_TC21	0.516656	0.717644	-0.200987	hypo	0.00713626	0.196773	chr12	1774497	OpenSea		ADIPOR2	1783;13768;1574;83427
cg05359652_BC21	0.4807	0.681759	-0.201059	hypo	0.0115364	0.227786	chr1	200143510	OpenSea		NR5A2	115896;115800;100685
cg02793828_BC11	0.549313	0.750402	-0.201089	hypo	0.00196866	0.12641	chr16	85162510	Shore
cg27663938_TC11	0.190856	0.391985	-0.201129	hypo	0.0148064	0.245769	chr12	103302603	Island		C12orf42	193366;193369;193356;138989;138993;193376;193364;193366
cg23725139_BC21	0.553343	0.754485	-0.201142	hypo	0.0126297	0.234104	chr17	78717201	OpenSea	Unclassified_Cell_type_specific	CYTH1	65089;6366;65094;65073;-175;10765;6364;65097;6550;19690;6846;65072;19767;65073
cg17221377_TC21	0.521681	0.722892	-0.201211	hypo	0.03253	0.309044	chr15	100849067	Shore		ENSG00000232386;GCAWKR	-494;-716;-1197;-708;-707;-764;-764
cg10612452_TC11	0.0429011	0.244113	-0.201212	hypo	0.00101405	0.0990964	chr17	9115769	Island		NTN1	94259
cg16548362_BC21	0.271873	0.473219	-0.201346	hypo	0.0223245	0.277089	chr15	100849189	Shore		ENSG00000232386;GCAWKR	-372;-594;-1075;-586;-585;-642;-642
cg04727521_BC11	0.65719	0.85856	-0.201371	hypo	0.00864033	0.208515	chr16	1104951	Island		ENSG00000260702	511
cg11193767_TC21	0.350579	0.55195	-0.201371	hypo	0.00529374	0.178655	chr4	83009752	Shore		LIN54	959;1070;3160;1072;980;1072;3175;958;3136
cg21411014_TC21	0.491953	0.693394	-0.201441	hypo	0.00151846	0.114279	chr12	4507279	OpenSea	Unclassified	C12orf4	9828;2072;31191;31230
cg17054123_TC21	0.461603	0.663082	-0.201479	hypo	0.0103703	0.220482	chr14	92664761	OpenSea		RIN3	150968;88527;5376;150980;12260;150968
cg22321572_BC11	0.122102	0.32361	-0.201508	hypo	0.00383857	0.161007	chr6	167825243	Shore	Unclassified_Cell_type_specific	AFDN-DT	218;1546;1591;1551;1549;1545;1546;1578;1585;1552;1580;1591;1573
cg11329678_BC21	0.583981	0.785534	-0.201553	hypo	0.0181719	0.260672	chr5	2165308	OpenSea
cg01856692_TC21	0.47875	0.680323	-0.201573	hypo	0.00530551	0.178855	chr10	6399417	OpenSea
cg11884954_BC21	0.438632	0.640232	-0.2016	hypo	0.010634	0.222233	chr6	2547195	OpenSea
cg23089177_BC21	0.365451	0.567056	-0.201605	hypo	0.00175094	0.120949	chr7	30157316	OpenSea	Gene_Associated_Cell_type_specific	ENSG00000251660;MTURN	-215;22330;11515;22328
cg16987982_BC11	0.364249	0.565862	-0.201613	hypo	0.0454397	0.340801	chr5	58786900	OpenSea		ENSG00000248475;RAB3C	30200;-1379;142536;203825
cg22904654_TC21	0.571877	0.773493	-0.201616	hypo	0.00736431	0.198412	chr15	60634970	OpenSea		ENSG00000286457;RORA	467;594164;71383;594333;594274
cg18330536_TC21	0.500114	0.701744	-0.20163	hypo	0.00614909	0.187519	chr7	23287647	OpenSea
cg00619294_BC21	0.452184	0.65382	-0.201635	hypo	0.00634985	0.189612	chr9	95857612	OpenSea		ERCC6L2-AS1	18438;17976;17869;17940;18349;17468;17867
cg14885833_TC21	0.305933	0.507614	-0.201681	hypo	0.00326706	0.152241	chr10	32938702	OpenSea		ITGB1	19552;19552;19546;19624;19517;19529;19193;19495;19574;19164;19498;16962;19526;19526;24582;53762;19552;19552;19571;19531;19579;19498;19550;19519;18765;19552;19519;19550;19546;67091;19552
cg26489413_BC11	0.27395	0.475686	-0.201736	hypo	0.000452927	0.0707912	chr11	10455429	OpenSea		AMPD3	22;4487;5108;165;4748;5108;4729;-757;137758
cg15677057_TC21	0.63111	0.832875	-0.201765	hypo	0.016362	0.253117	chr10	121484848	OpenSea		FGFR2	113566;109549;25446;113549;108982;111275;113611;111798;113597;113585;108994;113387;113605;113451;109120;30332;113556;46467;113611;46487;111741;46507;111964;113519;41403;11959;69413;685;21394
cg12942621_TC21	0.532936	0.734788	-0.201852	hypo	0.00224167	0.133145	chr4	93184299	OpenSea		GRID2	879814;880333;879642;99313
cg09277541_BC21	0.344364	0.546239	-0.201875	hypo	0.00579932	0.184179	chr21	33304697	OpenSea		IL10RB	38298;38307
cg00603435_TC11	0.606874	0.80875	-0.201876	hypo	0.00988786	0.217638	chr2	142131798	Shore		ENSG00000244125;LRP1B	6033;-781;-792
cg03187073_TC21	0.30512	0.507032	-0.201912	hypo	0.00952608	0.215189	chr6	4889845	OpenSea		CDYL	174004;113403;116804;183686;-147;113441;116874;53747
cg14424313_BC21	0.429957	0.63198	-0.202023	hypo	0.0131026	0.236449	chr2	158131037	OpenSea		UPP2;UPP2-IT1	29169;4611;29161;254335;3080
cg21161820_TC21	0.310575	0.512645	-0.20207	hypo	0.0012595	0.106959	chr6	1019124	OpenSea		LINC01622	81146;82249;82263;82277
cg19680631_TC21	0.63857	0.840738	-0.202168	hypo	0.00318851	0.151079	chr6	170163230	Shelf
cg03669698_BC11	0.518569	0.720764	-0.202195	hypo	0.0041985	0.166139	chr22	29311534	Island	Unclassified_Cell_type_specific	GAS2L1	4511;4493;4476;4884;4476;4482
cg12514021_BC21	0.29309	0.495302	-0.202212	hypo	0.000756091	0.0879623	chr22	47401552	OpenSea
cg17066494_TC11	0.152777	0.354995	-0.202219	hypo	0.0065102	0.191202	chr9	113564938	OpenSea		RGS3	-119;-119;-135;-16;63511;104681;120207;63511;28434;47668;101211;101209;-138
cg00980622_BC21	0.47152	0.673753	-0.202233	hypo	0.00458556	0.170999	chr14	75418142	OpenSea
cg20580177_TC21	0.527718	0.730021	-0.202303	hypo	0.00366268	0.158425	chr19	35936877	Shore	Promoter_Associated	LRFN3	1184;503;1327
cg13221899_TC11	0.278343	0.480656	-0.202313	hypo	0.00675273	0.193313	chr13	102774512	Island		TEX30	-973;-752;-756;-700;-725
cg07593523_TC21	0.455673	0.658035	-0.202362	hypo	0.0505509	0.351339	chr5	58786973	OpenSea		ENSG00000248475;RAB3C	30127;-1306;142609;203898
cg12692600_TC21	0.411411	0.613822	-0.202411	hypo	0.011256	0.226194	chr5	17436287	OpenSea		LINC02217	-450;32141;32268;32326;32168;-770;32398;32168;-900;32243;32243;344;32389;32274;32243
cg11795881_BC21	0.424726	0.62716	-0.202434	hypo	0.0137625	0.240272	chr7	93245898	OpenSea	Unclassified_Cell_type_specific	VPS50	13522;13532;13532;13526;13558;13532;13529;13558;13470;13523
cg05681202_BC21	0.471553	0.674001	-0.202448	hypo	0.00570332	0.183066	chr3	151896830	OpenSea		AADACL2-AS1	31346;31339
cg21695771_BC21	0.357425	0.559957	-0.202531	hypo	0.0392971	0.32653	chr19	36153030	Shore		COX7A1	-582;-1004;-593;-580
cg07417146_BC11	0.557014	0.759677	-0.202663	hypo	0.00183056	0.122916	chr6	33432751	OpenSea		SYNGAP1	12441;12842;12486;1020;12496;12486;12681;12550;840;12686;4521;12681
cg26758986_TC11	0.384371	0.587034	-0.202663	hypo	0.00562767	0.182316	chr11	74311837	Shore	Unclassified_Cell_type_specific	P4HA3;P4HA3-AS1	-205;-212;-196;-196;475
cg14132475_BC21	0.350018	0.552691	-0.202673	hypo	0.00562373	0.182316	chr9	113564900	OpenSea		RGS3	-157;-157;-173;-54;63473;104643;120169;63473;28396;47630;101173;101171;-176
cg22594985_TC21	0.337084	0.539837	-0.202753	hypo	0.00147044	0.113031	chr5	154078398	OpenSea		MFAP3	39430;39424
cg02529309_BC21	0.358282	0.561046	-0.202764	hypo	0.00787483	0.202734	chr4	75991230	Shore	Promoter_Associated	SDAD1;SDAD1-AS1	-291;-298;-284;-267;-284;-292;10440
cg10675614_BC21	0.448435	0.651309	-0.202874	hypo	0.00866846	0.208683	chr6	89410535	Shore	Unclassified_Cell_type_specific	RRAGD	971;1536;1739
cg13246235_BC13	0.27277	0.475694	-0.202924	hypo	0.0159247	0.250993	chr6	12749746	Island		PHACTR1	31436;37;32136;32167;32979;311;32943;32085;33192;614;32085;32961;33434
cg00579868_BC11	0.15337	0.356296	-0.202926	hypo	0.0265878	0.291968	chr7	5231885	Shelf	Gene_Associated	WIPI2	41652
cg19937499_TC21	0.516773	0.719737	-0.202964	hypo	0.0203313	0.269179	chr13	110799555	OpenSea
cg22260973_TC21	0.417107	0.620075	-0.202968	hypo	0.00756994	0.199945	chr10	128127297	Shore		MKI67	-1061;-1092;-873
cg25666417_BC21	0.693386	0.896376	-0.20299	hypo	0.0243838	0.284426	chr21	16419803	OpenSea		ENSG00000270139;MIR99AHG	-722;349131;225265;401;225424;225222;589;225508;405;348637;89201;225257;349301;-540;557;140040;349302;349281;491507;225230;201;491374;405925;225298;405925;225556;225621;225230;225242;349270;294816;225514;348592;-773;225556;225360;404;559;224742;349281;349270;491332;225601;260;409;201;-578;404;404;225230;349252;349315;348494;225209;207791;225207;349252;406;225191;383;225506;475;392;378695;378424;-…
cg27274542_TC11	0.15258	0.35559	-0.20301	hypo	0.00521807	0.177867	chr20	58692624	Island		NPEPL1;STX16-NPEPL1	-176;3489;3493;-555;-545;41190
cg17337668_TC11	0.265945	0.469004	-0.20306	hypo	0.0108033	0.223413	chr17	38706963	Shore		ENSG00000275532;MLLT6	-701;324;1421;1690;12;1343
cg20871835_TC21	0.475841	0.67895	-0.203109	hypo	0.00604811	0.186462	chr4	40210972	OpenSea		RHOH	13727;13983;13941;18004;17309;10627;19961;18005;17982;10628;17926;13977;13914;13939;13938;14065
cg02469685_BC21	0.678661	0.88178	-0.20312	hypo	0.005802	0.184183	chr6	170162683	Shelf		ENSG00000232197	2021;2069;2077
cg24027068_TC11	0.572955	0.776359	-0.203404	hypo	0.000398189	0.0669368	chr11	1025969	Shore		MUC6	10750
cg16400794_BC11	0.156187	0.359826	-0.203639	hypo	0.0365568	0.319549	chr1	27383360	Shore		CD164L2	-56;-26;-53
cg11402989_TC21	0.524463	0.728125	-0.203663	hypo	0.014475	0.244194	chr3	183259620	OpenSea		B3GNT5;MCF2L2;RNA5SP151	6267;6337;6367;5825;6065;4995;169000;168466;168358;140929;-1203
cg18071894_BC11	0.290724	0.494492	-0.203768	hypo	0.00331067	0.152837	chr14	104794193	Shore		AKT1	1559;336;1556;852;-68;-1;-492;1556;714;1350;1350;1551
cg06716730_TC21	0.501891	0.705731	-0.20384	hypo	0.0162879	0.252727	chr17	37491353	Shore	Promoter_Associated	DUSP14	-111;1462
cg26045043_BC21	0.465258	0.669201	-0.203943	hypo	0.0217489	0.274826	chr18	76824013	Shore		ZNF236	-147;-147;1456
cg00411413_BC21	0.615892	0.819853	-0.203962	hypo	0.05759	0.364753	chr16	83137694	OpenSea		CDH13	510724;211736;510729;510724;510724;510724;510725
cg23437967_BC21	0.557101	0.761154	-0.204054	hypo	0.0352589	0.31641	chr10	34854368	OpenSea
cg02773436_TC21	0.384461	0.588577	-0.204116	hypo	0.034434	0.314222	chr10	49442202	OpenSea		ENSG00000235939	22925
cg21548758_TC21	0.425706	0.629824	-0.204119	hypo	0.0116956	0.228763	chr16	57159610	OpenSea		PSME3IP1	16081;26430;14272;26423;14179;26423;26431;18948
cg25293325_TC21	0.438471	0.642607	-0.204136	hypo	0.0521173	0.354386	chr17	970173	OpenSea		NXN	9604;9177
cg24647820_TC21	0.633887	0.838031	-0.204144	hypo	0.0065954	0.191893	chr6	7505281	OpenSea		ENSG00000219993	-922
cg08495013_BC21	0.483832	0.687994	-0.204162	hypo	0.00720113	0.197238	chr5	128081316	Shore		SLC12A2-DT	1785;1760;1659;1779;1566;1645;1782;1775;1816;1857;1794;1755;1782;1797;1734;1732;1696;1758;846;1766;1769;1759;1782;1755;861;1816;1782;1799;1769;1766
cg09959150_TC11	0.725198	0.929375	-0.204176	hypo	0.000963736	0.0967517	chr8	759624	OpenSea		DLGAP2	21973;21882;21996
cg10016695_BC21	0.260893	0.465161	-0.204268	hypo	0.00229734	0.134288	chr5	56415403	OpenSea	Unclassified_Cell_type_specific
cg00216676_BC21	0.436697	0.64107	-0.204373	hypo	0.00745871	0.199083	chr11	134242488	OpenSea		VPS26B	17294;7526;17817;17811;2837;-1364
cg02735567_TC21	0.338035	0.542416	-0.204381	hypo	0.00215158	0.131157	chr2	43073703	OpenSea
cg13595556_TC21	0.479022	0.683453	-0.204431	hypo	0.00219607	0.132105	chr9	126886043	OpenSea
cg27213733_TC21	0.160673	0.365188	-0.204515	hypo	0.000367034	0.064637	chr1	53368361	OpenSea	Promoter_Associated	LINC02812	-115;-237
cg13874654_TC21	0.139058	0.34358	-0.204522	hypo	0.000701041	0.0852862	chr17	9116019	Shore	Unclassified_Cell_type_specific	NTN1	94509
cg12516875_BC21	0.320878	0.525428	-0.20455	hypo	0.0094528	0.214525	chr22	46067663	Shelf		LINC02939;MIRLET7BHG	2229;2210;13794
cg01829585_BC11	0.466397	0.670965	-0.204567	hypo	0.0312654	0.305355	chr1	202746774	OpenSea		KDM5B	3929;61708;61279;61276;60575;61708;61648;61714;61700;61697;61708;61648;8597;61643;-169;792;-861;30808
cg03179976_BC21	0.244186	0.448764	-0.204578	hypo	0.0100366	0.218529	chr13	25180511	OpenSea		LINC00463;LINC01053	-431;-527;-551;-558;-888;11542
cg13083502_TC21	0.677943	0.882559	-0.204616	hypo	0.00626119	0.188783	chr2	23283918	OpenSea
cg14515803_BC21	0.601974	0.806638	-0.204665	hypo	0.0229726	0.279353	chr14	99654537	Shore		HHIPL1	9408;9394
cg03697161_BC11	0.413883	0.618577	-0.204694	hypo	0.00681513	0.193876	chr2	157837882	OpenSea		ACVR1	37184;37230;397;446;37959;37981;38449;37745;37959;37939;37939;37184;37184;37184;37184;37184;37184;37999;37184
cg00500359_TC11	0.443336	0.648082	-0.204746	hypo	0.0127281	0.234592	chr11	3154395	OpenSea		OSBPL5	10906;10906;10916;10958;10906;11376;10942;10029;6999;10879;12345
cg18117990_BC21	0.511867	0.716652	-0.204786	hypo	0.000443376	0.0702251	chr12	113241751	OpenSea		TPCN1	20287;16505;20677;20287;20291;20519;20322;20313;20701;20305;20671;20265
cg19427338_TC11	0.362562	0.567364	-0.204802	hypo	0.000457522	0.0709846	chr2	42339315	OpenSea		COX7A2L	21835
cg21743057_BC21	0.586363	0.791215	-0.204852	hypo	0.0235483	0.281655	chr16	75149476	Shore	Promoter_Associated	ZFP1	982;942;894;949;425;982;952
cg03475293_BC11	0.591574	0.796436	-0.204861	hypo	0.0314217	0.305808	chr6	7051070	Shore
cg10111599_BC11	0.611201	0.816072	-0.204871	hypo	0.0296456	0.300765	chr7	1533815	Shelf	Promoter_Associated	MAFK	3113
cg24411514_TC21	0.327987	0.532872	-0.204884	hypo	0.00229972	0.134389	chr19	33300332	Shore		CEBPA;ENSG00000267580;ENSG00000267727	2203;398;-947
cg12260084_TC21	0.474581	0.679471	-0.20489	hypo	0.0158412	0.250562	chr8	19628318	OpenSea		CSGALNACT1	54444;129621;13705;128900;54923;54266;129712;129621;128988;128960;78825;104372;104372;128967;129591;129603;129621
cg04216235_BC21	0.545823	0.750731	-0.204909	hypo	0.00786055	0.202625	chr5	173311058	OpenSea
cg13246235_BC14	0.233856	0.438831	-0.204975	hypo	0.0192656	0.265043	chr6	12749746	Island		PHACTR1	31436;37;32136;32167;32979;311;32943;32085;33192;614;32085;32961;33434
cg18384588_TC21	0.45073	0.655724	-0.204993	hypo	0.0102498	0.219781	chr22	46067867	Shelf		LINC02939;MIRLET7BHG	2025;2006;13998
cg13377056_BC21	0.552611	0.757616	-0.205005	hypo	0.014213	0.242787	chr1	145729282	OpenSea		CD160	1038;9783;954;954;9811
cg03776905_BC21	0.488445	0.693459	-0.205014	hypo	0.0125318	0.233556	chr6	85585982	OpenSea		ENSG00000271793;SNX14	29253;51315;56997;56913;56913;56997;56913;56061;56913;92752;52122;7916;8082;7916;7916;7916;7916;7896;7876;7897;7896;7737;7804;7916;7916;8065;7916;7804;7911;7908;7880;7896;7916;7916;7916;7916;7896;7957;7916;7916;7916;7916;7916;7832;8082;7916;7916;7910;7905;7876;7896;7916;7911;7916;7797;7916;7876;7877;7932;7869;8175;7916;7916;7824;7916;7916;8120;7904;7920;7916;7916;7916;7896;7916;7916;7890;7916;791…
cg27285860_TC21	0.414087	0.619178	-0.205091	hypo	0.00294513	0.146491	chr8	38166601	OpenSea		LSM1;RNU6-323P	9888;10130;10116;9893;10074;-482
cg15637091_TC21	0.475452	0.680595	-0.205143	hypo	0.0448474	0.339333	chr15	79007307	OpenSea	Unclassified_Cell_type_specific	RASGRF1	57357;83467;83474
cg17846016_BC21	0.406456	0.61164	-0.205184	hypo	0.0134584	0.23849	chr17	82223139	Shore		SLC16A3	5205
cg03377528_TC21	0.602353	0.807601	-0.205248	hypo	0.00331866	0.153024	chr2	20356133	OpenSea
cg24882190_BC21	0.230514	0.435859	-0.205345	hypo	0.0168028	0.255104	chr5	52007524	OpenSea		LINC02118	-507
cg26591899_BC21	0.388007	0.593367	-0.20536	hypo	0.00758227	0.200027	chr6	117677905	Shore		NUS1	2436
cg23752752_TC11	0.524611	0.730002	-0.205391	hypo	0.00999599	0.218289	chr7	4739277	OpenSea		FOXK1	56982
cg05495790_BC11	0.386486	0.591888	-0.205402	hypo	0.00715182	0.196919	chr10	697346	Island
cg02118370_BC21	0.372077	0.577482	-0.205406	hypo	0.00932735	0.213677	chr6	134389325	OpenSea		LINC01010	46018;46018
cg25605443_BC21	0.357538	0.562944	-0.205406	hypo	0.00945083	0.214525	chr6	110358895	Shore	Unclassified_Cell_type_specific	METTL24	-917;-545
cg14091103_BC21	0.345237	0.55065	-0.205413	hypo	0.00169062	0.119405	chr3	188153141	Shore		LPP;LPP-AS2	-790;-731;-734;-143;-801;-1016;929
cg16215387_TC21	0.103247	0.308701	-0.205454	hypo	0.00105654	0.100598	chr7	1367835	Shore	Unclassified_Cell_type_specific
cg05013507_BC21	0.554399	0.759891	-0.205492	hypo	0.00369761	0.158986	chr17	37491300	Shore	Promoter_Associated	DUSP14	-164;1409
cg16793775_TC21	0.586272	0.791827	-0.205555	hypo	0.0194181	0.26578	chr19	55958598	OpenSea		NLRP8	10766;10695
cg25243082_TC11	0.191801	0.397357	-0.205556	hypo	0.0581324	0.365798	chr4	40265521	OpenSea	Unclassified_Cell_type_specific	ENSG00000250338	49
cg11908131_TC21	0.456763	0.662344	-0.205581	hypo	0.0144177	0.243911	chr2	106068589	Shelf		ECRG4	5332;5343;2901;5295;2789
cg04358463_BC21	0.416158	0.621767	-0.205609	hypo	0.0370041	0.320718	chr19	55703738	Shore	Unclassified	EPN1	28512;10968
cg04524488_BC21	0.497612	0.703231	-0.205619	hypo	0.0101077	0.218948	chr8	121426949	OpenSea
cg17207736_TC21	0.539179	0.744846	-0.205667	hypo	0.0254211	0.288195	chr8	141227208	Island	Unclassified_Cell_type_specific	ENSG00000280035;SLC45A4	-260;1367;81081;1363;3141;81098
cg07981328_BC11	0.229481	0.43515	-0.205669	hypo	0.105988	0.437467	chr1	21398140	OpenSea		PPP1R11P1	153
cg26970354_BC21	0.356379	0.562106	-0.205727	hypo	0.0034299	0.155062	chr5	59357065	OpenSea		PDE4D	411445;536221;536662;229435;-89;1131012;411572;229329;411581;73536;631568
cg05071005_BC21	0.256213	0.462019	-0.205806	hypo	0.00689053	0.194513	chr3	69243074	OpenSea		FRMD4B	143015;110624;77881;49988;77871;7139;7175
cg03035759_TC21	0.260198	0.466022	-0.205824	hypo	0.0101138	0.21903	chr22	19292514	Shore		CLTCL1;ENSG00000287146	-852;-794;-797;-828;-852;545
cg00598009_TC21	0.65711	0.863062	-0.205952	hypo	0.00176143	0.121107	chr13	112588827	Shore		TUBGCP3	-621;-1480;-673;-701;-691
cg08828036_TC21	0.468065	0.674022	-0.205957	hypo	0.000472501	0.0720887	chr15	25864057	Shore		ATP10A;ATP10A-DT	1128;-1136;-333;-729;1116;-713;-505;-1238
cg11630939_TC11	0.693041	0.899023	-0.205982	hypo	0.000939706	0.0956782	chr17	8057131	OpenSea	Unclassified	ENSG00000263427	491
cg11603482_BC21	0.35174	0.557841	-0.206101	hypo	0.0127268	0.234592	chr6	30788750	OpenSea		HCG20	6792;21952;44960;6883
cg22831726_TC21	0.0625876	0.268713	-0.206126	hypo	0.014258	0.243077	chr4	124433	Shore	Unclassified	ZNF718	-68;-68;-105
cg26845390_BC11	0.736588	0.942748	-0.20616	hypo	0.00159285	0.116402	chr2	241888010	Shelf		LINC01237	6644;6062;6647;6643;6643;6057;5585;6643;6643;6643;6643
cg24560817_BC21	0.498465	0.704901	-0.206436	hypo	0.000525127	0.0755084	chr19	42230214	OpenSea		ENSG00000288671;GSK3A	1936;654;12389;11680;1936
cg07955854_TC21	0.655986	0.862438	-0.206452	hypo	0.016359	0.253095	chr21	16419274	OpenSea		ENSG00000270139;MIR99AHG	-193;348602;224736;-128;224895;224693;60;224979;-124;348108;88672;224728;348772;-1069;28;139511;348773;348752;490978;224701;-328;490845;405396;224769;405396;225027;225092;224701;224713;348741;294287;224985;348063;-1302;225027;224831;-125;30;224213;348752;348741;490803;225072;-269;-120;-328;-1107;-125;-125;224701;348723;348786;347965;224680;207262;224678;348723;-123;224662;-146;224977;-54;-137;378…
cg00453717_BC21	0.396448	0.603053	-0.206605	hypo	0.0172006	0.256826	chr11	74633584	OpenSea		POLD3	41002;8080;40979;40979;4721
cg11827514_BC21	0.497892	0.704533	-0.206641	hypo	0.0117656	0.229107	chr8	142044361	OpenSea
cg15521792_TC11	0.482385	0.689032	-0.206647	hypo	0.0133976	0.238244	chr1	145844919	Shore		NUDT17	-1186;-711;-740;-714;-1052
cg04505252_TC11	0.266051	0.472724	-0.206673	hypo	0.00337151	0.15398	chr6	15244514	Shore		JARID2-DT	487
cg13246235_BC11	0.235915	0.4426	-0.206685	hypo	0.0130176	0.235955	chr6	12749746	Island		PHACTR1	31436;37;32136;32167;32979;311;32943;32085;33192;614;32085;32961;33434
cg12342675_TC21	0.539423	0.746212	-0.20679	hypo	0.0097322	0.216598	chr10	58651367	OpenSea		BICC1	138495
cg10933959_TC21	0.400907	0.607697	-0.20679	hypo	0.00485027	0.173762	chr15	100350702	Shore	Promoter_Associated	SPATA41	-1313;-1046;-879;24
cg18442793_TC21	0.337108	0.543909	-0.206801	hypo	0.00625224	0.188613	chr1	206772819	OpenSea		IL10;IL19	-324;1723;1720;1723;2055;2055;2046
cg21843225_TC21	0.482229	0.689053	-0.206824	hypo	0.0104924	0.221262	chr16	83215553	OpenSea	Unclassified	CDH13	588583;289595;588588;588583;588584
cg23649290_BC21	0.348841	0.555674	-0.206833	hypo	0.0014436	0.112447	chr14	68146626	OpenSea		RAD51B	326847;259496;238321;259496;259524;259870;260028;281594;259559;146347;326847;326818;326847;326797
cg05284306_TC21	0.291187	0.498038	-0.206851	hypo	0.00101612	0.0991667	chr11	57354748	OpenSea		P2RX3	16396
cg22528270_TC11	0.305593	0.51256	-0.206968	hypo	0.0217	0.274695	chr7	151808030	OpenSea		PRKAG2;PRKAG2-AS2	68819;6615;6820;6673;69086;6811;6618;6995;6695;6617;5703;69096;6851;69096;6615;1540
cg26041453_BC21	0.575969	0.783057	-0.207089	hypo	0.0145722	0.244679	chr11	62338335	Shore		ASRGL1;ENSG00000255118	865;884;882;887;832;840;842;876;-244
cg27392990_TC21	0.432438	0.639534	-0.207096	hypo	0.00666922	0.192565	chr4	77022028	OpenSea		SEPTIN11	72192;72276;72277;72219;1496;72191;72262
cg15917183_BC11	0.215197	0.422336	-0.207139	hypo	0.0088702	0.210077	chr11	1917704	OpenSea	Unclassified_Cell_type_specific
cg21924631_TC21	0.469109	0.676266	-0.207156	hypo	0.0116822	0.228714	chr12	12456765	OpenSea	Unclassified_Cell_type_specific	BORCS5	99347;99687;99686
cg07827681_TC21	0.46635	0.673511	-0.207161	hypo	0.140531	0.477756	chr12	10411405	OpenSea		KLRC4-KLRK1	-1258;-1276;-1276;-1276;-1276;-1276;-1276;-1276
cg04730899_BC21	0.488714	0.695953	-0.207239	hypo	0.00296054	0.146808	chr3	33716817	Shore	Promoter_Associated_Cell_type_specific	CLASP2	1397;1540;1233;1438;1194
cg16698814_TC21	0.13499	0.342287	-0.207297	hypo	0.00251467	0.138322	chr19	51021507	Shore		KLK10	-1480;-1331;-1331
cg26598348_BC21	0.509737	0.717068	-0.207331	hypo	0.00519082	0.177452	chr16	825626	Shore		ENSG00000287855	8137
cg17246910_BC21	0.328369	0.535793	-0.207424	hypo	0.000755982	0.0879623	chr1	32753557	Shore	Promoter_Associated	KIAA1522	-464;11727;-462
cg02026892_BC21	0.30696	0.514389	-0.207429	hypo	0.0157915	0.250302	chr1	224720543	OpenSea		CNIH3;CNIH3-AS1	191347;191325;191352;104226;10120
cg03384440_BC21	0.579519	0.787022	-0.207503	hypo	0.022691	0.278431	chr3	481692	OpenSea
cg27088726_TC22	0.509214	0.716747	-0.207533	hypo	0.0486355	0.34737	chr16	83137550	OpenSea		CDH13	510580;211592;510585;510580;510580;510580;510581
cg13300301_BC21	0.32813	0.535708	-0.207578	hypo	0.0139679	0.241264	chr11	94545902	Shore	Promoter_Associated_Cell_type_specific	FUT4;PIWIL4;PIWIL4-AS1	1981;616;2062;194368
cg14508358_BC11	0.110222	0.317902	-0.20768	hypo	0.0220008	0.275923	chr9	6716417	Island	Promoter_Associated	ENSG00000225489	-131;-78;260;241
cg24010935_TC21	0.660495	0.868197	-0.207702	hypo	0.000441138	0.0700572	chr12	31660442	Shore		ETFBKMT	754;1255;13282;-1495;754;731
cg00885512_BC21	0.678652	0.886658	-0.208006	hypo	0.00336439	0.153792	chr3	64533521	OpenSea		ADAMTS9	5697;154159;82630;154480
cg20411781_TC21	0.596901	0.804907	-0.208006	hypo	0.0065591	0.19164	chr8	135664424	OpenSea
cg11535178_BC21	0.631117	0.839128	-0.208011	hypo	0.000303046	0.0595155	chr8	140491712	OpenSea
cg09285851_TC11	0.610694	0.818719	-0.208026	hypo	0.0936614	0.421076	chr6	10099423	OpenSea		OFCC1	112118;112186;15352
cg03573293_BC21	0.577201	0.785242	-0.20804	hypo	0.0274337	0.294594	chr13	109163127	OpenSea		MYO16	566975;533516
cg07152894_BC13	0.370591	0.578635	-0.208044	hypo	0.0739963	0.392514	chr8	101361436	OpenSea		NACA4P	-358
cg12061329_BC21	0.214104	0.422162	-0.208059	hypo	0.0113842	0.227017	chr16	83134863	OpenSea		CDH13	507893;208905;507898;507893;507893;507893;507894
cg01024673_BC21	0.298067	0.506139	-0.208072	hypo	0.0243662	0.284377	chr12	107929637	OpenSea
cg16834953_TC21	0.400009	0.608102	-0.208094	hypo	0.0212513	0.272867	chr16	50714950	OpenSea		NOD2	2756;2756;2756;2756;21338;21362;2756;2756;17811;2756;21344;2756;222
cg03989273_TC11	0.214857	0.422952	-0.208095	hypo	0.0587869	0.367214	chr5	134132744	OpenSea	Promoter_Associated	TCF7	17085;17103;16788;18063;17137;17119;18032;17181;17543;17119;9126;17134;17181;17137;16833;17392
cg11602178_BC21	0.475687	0.683842	-0.208155	hypo	0.00811021	0.204548	chr7	2107758	OpenSea		ENSG00000286192;MAD1L1	134458;85718;67628;125188;125217;125188;125486;-49;1844
cg00324201_BC21	0.611611	0.819774	-0.208163	hypo	0.000607917	0.0803311	chr7	92717920	OpenSea		CDK6	115998;118654;7791
cg09037244_BC21	0.382683	0.59096	-0.208277	hypo	0.0146241	0.244944	chr6	683859	OpenSea		EXOC2	9250;9281;9253
cg26924392_TC11	0.728148	0.936462	-0.208314	hypo	0.000910378	0.0944702	chr17	77242667	OpenSea
cg20378690_BC21	0.342167	0.550718	-0.208551	hypo	0.00465533	0.171689	chr8	22866038	Island		PEBP4	75299;61877
cg07097417_BC21	0.548378	0.756945	-0.208567	hypo	0.0477372	0.34555	chr1	211829428	Shore	Promoter_Associated_Cell_type_specific	LPGAT1;LPGAT1-AS1	1295;811;1336;-208;-418;-237
cg16899088_BC21	0.509891	0.718546	-0.208655	hypo	0.00961061	0.215713	chr12	10674984	Shore	Unclassified	STYK1	-931;-953;-1325;-665;-933
cg10484096_BC21	0.66543	0.87412	-0.208691	hypo	0.00625148	0.18861	chr6	170162660	Shore		ENSG00000232197	1998;2046;2054
cg11214001_BC21	0.429749	0.638454	-0.208705	hypo	0.0119825	0.230516	chr5	96742726	OpenSea		CAST;ENSG00000249180	-843;46890;79695;14417;39925;-901;80653;46941;80489;39937;1384;505;39920;852;79701;80652;531;39920;39924;1401;39504;39926;80523;39920;-814;39920;80396;80303;39900;80350;39538;39945;79722;39926;-947;39883;80671;-27
cg05422115_BC21	0.41192	0.620661	-0.208741	hypo	0.00513012	0.176805	chr3	122310594	OpenSea
cg10919111_TC21	0.510723	0.719482	-0.208759	hypo	0.0013081	0.108388	chr10	72316025	Shelf
cg15448210_TC11	0.307786	0.516553	-0.208767	hypo	0.00299422	0.147455	chr6	33433737	OpenSea		SYNGAP1	13427;13828;13472;2006;13482;13472;13667;13536;1826;13672;5507;13667
cg11370723_BC21	0.52695	0.735722	-0.208773	hypo	0.00315794	0.150316	chr19	6087846	OpenSea		RFX2	22633;22623;22628;22655;22601;22637;22631;22635;22667;25916;22687;111684;22756
cg03162994_TC21	0.662294	0.871067	-0.208774	hypo	0.00353894	0.156628	chr18	26133765	Island	Unclassified_Cell_type_specific	PSMA8	-87;-112;-109;-104
cg17764313_BC21	0.59089	0.799666	-0.208776	hypo	0.0328505	0.30978	chr3	127616420	OpenSea		MCM2	18010;16941;-1291;18009;11524;-558
cg00539609_BC21	0.292013	0.500912	-0.208899	hypo	0.00465254	0.171682	chr1	32393852	Shore	Promoter_Associated	BSDC1	577;577;574;575;590;579;590;590;574;577;880;574;580;574;580
cg21373914_BC21	0.35315	0.562083	-0.208933	hypo	0.0128316	0.235171	chr9	105290597	OpenSea		SLC44A1	45975;45946;45975;45975;45793;45793
cg07498415_BC21	0.334805	0.543748	-0.208943	hypo	0.00137412	0.110388	chr11	45700303	OpenSea
cg06956447_BC21	0.371896	0.580923	-0.209027	hypo	0.0257032	0.288874	chr19	15020506	Shore		CCDC105;SLC1A6	9780;2485
cg24335895_BC21	0.255442	0.464486	-0.209044	hypo	0.0387133	0.325179	chr19	36152869	Shore		COX7A1	-421;-843;-432;-419
cg08959645_BC21	0.354602	0.563657	-0.209055	hypo	0.00155372	0.115218	chr6	52416517	Shelf	Unclassified	EFHC1	54354;54394;54379;54394;3503
cg03269218_TC11	0.18184	0.390896	-0.209056	hypo	0.0102816	0.219978	chr10	95230943	OpenSea		ENSG00000234026	202
cg19099872_BC21	0.507255	0.716387	-0.209132	hypo	0.00816093	0.204985	chr1	231929467	OpenSea		DISC1;DISC1-IT1	302630;110562;302652;302677;302652;302652;302652;302652;3633
cg00318631_TC21	0.400519	0.609659	-0.209141	hypo	0.0686635	0.384465	chr1	247639864	Shore		ENSG00000235749;ENSG00000236817	115;-185;234;125;69;100;115;174;991;340
cg12828667_BC21	0.26236	0.471533	-0.209173	hypo	0.0112918	0.226483	chr17	73164397	Shore		ENSG00000264860;POLR3KP2;SSTR2	-580;-1037;-615;-613
cg19044579_BC21	0.431092	0.640319	-0.209227	hypo	0.0520928	0.354304	chr13	25114602	OpenSea	Unclassified
cg02758289_TC21	0.338865	0.548127	-0.209263	hypo	0.00128033	0.107603	chr16	29674492	OpenSea		QPRT	11213
cg11720785_BC21	0.278763	0.488134	-0.209371	hypo	0.000666545	0.0835106	chr18	49054018	OpenSea		DYM	406785;406648;43476;406628
cg20613432_BC11	0.429874	0.639328	-0.209454	hypo	0.000280864	0.0576399	chr1	2883014	OpenSea
cg02483735_BC11	0.688048	0.897555	-0.209506	hypo	0.00967681	0.216116	chr1	36585929	OpenSea
cg02078690_BC11	0.162456	0.371969	-0.209512	hypo	0.0061325	0.187443	chr11	122981746	Shelf	Unclassified_Cell_type_specific	BSX	89
cg02941077_TC21	0.375516	0.585063	-0.209547	hypo	0.00409591	0.164633	chr2	67651201	OpenSea	Unclassified_Cell_type_specific	ENSG00000235495	32877
cg25372386_TC21	0.547268	0.756836	-0.209567	hypo	0.00421813	0.166394	chr14	103404414	OpenSea		MARK3	18989;18999;19025;19022;19034;18989;19017;18989;19022;18999;19022;19033;19025;18989;18989;18989;19022;19017;18999;18991;18999;18999;18989;18989;18999;19022;18434;-720;10652;18554;18873;18384;18961;18999;19022;18429;19022;19022;19001;18999;19022;19025;18999;18989;18991;18989;19003;18999;18999;19037;18989;19024;19022;18999;18999;18989;18999;18175;19022;19022;18989
cg05535202_TC21	0.492575	0.702225	-0.209649	hypo	0.00235278	0.135367	chr17	75862210	OpenSea
cg03232933_TC21	0.315547	0.525214	-0.209667	hypo	0.00373468	0.159419	chr21	17613323	Island	Promoter_Associated	BTG3;BTG3-AS1	-471;-478;-421;-377;1579;1627;1608;1550
cg26037142_BC21	0.456233	0.665913	-0.20968	hypo	0.00558116	0.181832	chr6	32129704	OpenSea		ATF6B;FKBPL	-1485;-1450;-1457;-1486;-1481;585
cg21182457_BC21	0.172433	0.382125	-0.209692	hypo	0.000882331	0.0932245	chr6	142302583	Shore		ADGRG6	-43;729;576;724;576;-43;-38;633
cg27106959_TC21	0.430527	0.640228	-0.209701	hypo	0.00321079	0.151469	chr12	119037046	OpenSea	Unclassified_Cell_type_specific	ENSG00000257095;SRRM4	79916;55505
cg05223392_BC11	0.475862	0.685569	-0.209707	hypo	0.00395855	0.162886	chr7	2608293	Shelf		IQCE	49236;48869;49314;49155;49241;49321
cg19427338_TC12	0.460859	0.670584	-0.209725	hypo	0.000256705	0.055208	chr2	42339315	OpenSea		COX7A2L	21835
cg01963623_BC11	0.101216	0.310999	-0.209783	hypo	0.00834428	0.206302	chr22	18149666	Shore	Promoter_Associated	USP18	-504;-452
cg12678686_TC11	0.53253	0.742425	-0.209895	hypo	0.0505207	0.351308	chr3	127608526	Shelf		MCM2	10116;9047;10115;3630
cg08614290_TC21	0.182282	0.392179	-0.209897	hypo	0.0289446	0.298952	chr7	159145799	Island		VIPR2	-931;-939;-946
cg25397636_TC21	0.671985	0.881891	-0.209906	hypo	0.00720257	0.197253	chr7	1856584	Island		ENSG00000286192;MAD1L1	385632;124208;16173;376362;376391;376362;376660
cg04498816_BC21	0.42044	0.630446	-0.210006	hypo	0.0093807	0.214041	chr9	215944	Shore		DOCK8;DOCK8-AS1	1090;1079;777;773;1079;1076;1079;1076;1076;-50;-202
cg10614809_BC11	0.114073	0.324089	-0.210016	hypo	0.00396569	0.162976	chr7	51471493	OpenSea		ENSG00000285741	-224
cg16990252_BC21	0.435348	0.645398	-0.210051	hypo	0.0110253	0.224876	chr8	20105777	OpenSea		ENSG00000253775	26663
cg17093267_BC21	0.283916	0.493985	-0.210069	hypo	0.0205379	0.270013	chr10	109923896	Shore	Promoter_Associated	XPNPEP1	-425;-447;-455;-428;-464;-459;-342;-384;-405;-384
cg03050884_BC21	0.506117	0.71621	-0.210093	hypo	0.00542899	0.180405	chr1	114751041	OpenSea		CSDE1	6963;6963;6963;6963;6963;6963;6945;6963;6963;6963;6947;6959;6934;6943;6944;6963;6943;6929;7636;6947;6947;6987;6942;6974;6944;6963;6943;6963;6963;6936;6943;6929;6893;6963;6893;6963;6963;6965;6945;6947;6924;6963;6963;6963;6953;6963;6963;6963
cg16010891_BC21	0.293869	0.504048	-0.21018	hypo	0.0177081	0.258824	chr11	10293361	Shore		SBF2	847;722;833;859;859;859;11517;859;709;859;847;859;855;858;859;768;850;867;859;861;859;859;847;859;849
cg12275060_BC21	0.322344	0.532524	-0.21018	hypo	0.00564669	0.182557	chr1	44813657	Island	Promoter_Associated	BTBD19	159;5134;5134;5061;483;1977
cg24289639_TC21	0.653601	0.863789	-0.210187	hypo	0.00325474	0.152008	chr6	85776095	OpenSea
cg20728173_BC21	0.342389	0.552603	-0.210213	hypo	0.01515	0.247329	chr3	109072188	OpenSea		MORC1	45947;45916
cg22285732_BC21	0.585853	0.796077	-0.210224	hypo	0.00173672	0.120632	chr8	129414732	OpenSea		CCDC26;ENSG00000253926	265508;160260;160285;160289;160289;160332;160289;160296;160041;160206;160287;160030;160199;160306;160332;160231;160284;160287;160287;160312;160266;133955;160279;160289;159965;160289;160332;160300;160287;160200;160287;160213;160019;160287;133955;160193;160028;160268;160284;160254;160287;160213;160284;160211;160266;158451;159956;160019;160287;160383;160064;159968;160287;160018;160309;160287;160032;…
cg19811157_TC21	0.309669	0.519899	-0.210229	hypo	0.00762793	0.200451	chr14	34227954	OpenSea	Unclassified	EGLN3	-139;234821
cg07663211_BC21	0.45725	0.667538	-0.210288	hypo	0.0021375	0.130953	chr1	230825498	OpenSea		ENSG00000225656	-790
cg05413628_TC11	0.259504	0.469811	-0.210307	hypo	0.0333659	0.31125	chr16	1471655	Shelf		CLCN7;ENSG00000261430	3377;3423;3403;3374;2711;302;3384;3422;3371;3272;1030
cg04855678_TC11	0.380054	0.59039	-0.210337	hypo	0.0179986	0.259946	chr3	196220050	OpenSea		PCYT1A;SLC51A	67641;3516;3516;2158;3515
cg10743062_TC21	0.218017	0.428363	-0.210347	hypo	0.00904463	0.211274	chr20	34825910	Shore	Promoter_Associated	NCOA6	-258;-279;-279
cg11313468_BC21	0.476552	0.686904	-0.210353	hypo	0.00659485	0.191893	chr19	41276278	OpenSea		HNRNPUL1	11867;8;2245;11177;11156;13782;11906;11906;11199;13759;13748;4160;13616;11431;11827;11856
cg12682382_TC21	0.508159	0.718587	-0.210428	hypo	0.00446142	0.169613	chr8	73875683	Shelf		ENSG00000258677;UBE2W	3172;3193;3178;3172;3227;3228;3180;3228;3180
cg03105395_TC21	0.263764	0.47437	-0.210606	hypo	0.0252072	0.287347	chr10	11149928	OpenSea		CELF2	144593;144607;131998;144604;144551;131962;131152;132056;351304;351531;351312
cg14482850_TC21	0.522185	0.732795	-0.21061	hypo	0.000390988	0.0666548	chr9	136797199	Shelf		CCDC183;ENSG00000272896	849;839;861;5820
cg11671363_BC11	0.437257	0.647912	-0.210655	hypo	0.0173982	0.257516	chr5	149430614	OpenSea	Unclassified	CARMN;MIR145	23734;23736;23736;-32
cg03604763_BC21	0.520588	0.731287	-0.210699	hypo	0.0127722	0.234834	chr1	85061807	OpenSea		DNAI3	-579;-520;-505;62660;-520
cg01515960_BC11	0.345723	0.556432	-0.210709	hypo	0.0165285	0.253832	chr19	2494589	Island	Promoter_Associated
cg02711397_TC11	0.0737899	0.284566	-0.210776	hypo	0.00136955	0.110231	chr19	38869673	Island	Promoter_Associated	ENSG00000269050;RINL	-486;8603;371;249;7109;8585;253
cg11243029_BC21	0.266171	0.47699	-0.21082	hypo	0.00153516	0.11479	chr1	85464072	Shore		DDAH1	1088;114292
cg15488797_BC21	0.231144	0.442057	-0.210913	hypo	0.00208065	0.129555	chr10	101710018	OpenSea		ENSG00000224817	20020;20020
cg08508368_BC11	0.30165	0.512655	-0.211004	hypo	0.00941533	0.214322	chr8	85245135	Shore		CA13;ENSG00000258256	24519;24548;-323;583
cg13329183_TC21	0.465029	0.676067	-0.211038	hypo	0.00449729	0.169882	chr5	151753141	OpenSea		ATOX1;ATOX1-AS1	5491;755;-714;-1022;5516;19392;-851
cg09159058_TC21	0.385543	0.596598	-0.211055	hypo	0.0144249	0.243937	chr10	97317941	Shore		FRAT1	-1330
cg16344560_BC21	0.429588	0.640771	-0.211183	hypo	0.00557781	0.181832	chr12	1635121	OpenSea	Unclassified	WNT5B	18065;5890;60464;105230;3806;4309;104302
cg20171429_TC11	0.48997	0.701221	-0.211251	hypo	0.0185712	0.262489	chr7	90244507	Shore		CFAP69	-688;-704;-918;-688;-667;-708
cg20272155_BC11	0.354245	0.565575	-0.211329	hypo	0.00894704	0.210636	chr11	1748232	Island	Unclassified_Cell_type_specific	ENSG00000250644;IFITM10	9221;15701;5643;15723;2349;871;2364;966
cg00518429_BC21	0.461428	0.672811	-0.211383	hypo	0.00709924	0.196369	chr1	30981385	OpenSea		PUM1	84292;-1251;761;84314;84607;84401;84320;84311;84333;84300;13675;84342;13720
cg21149944_BC21	0.0681817	0.279606	-0.211424	hypo	0.0160086	0.251441	chr4	124462	Island	Unclassified	ZNF718	-39;-39;-76
cg06871764_BC21	0.632272	0.843719	-0.211446	hypo	0.02887	0.298837	chr6	32408318	OpenSea		BTNL2	-1136;-1136;-1136;-1136;-1136
cg01365639_TC21	0.530923	0.742437	-0.211514	hypo	0.0363914	0.319162	chr10	49767894	Shore
cg02508341_BC21	0.255612	0.467148	-0.211535	hypo	0.00793984	0.203108	chr9	137206246	Shore	Unclassified	NDOR1;TMEM203	551;540;496;546;548;561;-597
cg07806886_BC11	0.152953	0.364497	-0.211544	hypo	0.0089288	0.210526	chr3	120908052	Island		ENSG00000286827;STXBP5L	42;1;13;-146;-184;-20;-153;-237;-262;-1050;-262
cg20450689_BC11	0.348965	0.56058	-0.211615	hypo	0.0272346	0.293839	chr18	79826147	Island		KCNG2	28209
cg21908809_BC21	0.439928	0.651584	-0.211656	hypo	0.00585708	0.184729	chr16	87407650	Shore		ZCCHC14	84210;84205;85375
cg05411110_BC21	0.565322	0.77698	-0.211659	hypo	0.000575165	0.0787446	chr15	98519527	OpenSea	Unclassified	FAM169B	28202;860
cg04813697_BC11	0.379669	0.591374	-0.211705	hypo	0.00222733	0.132795	chr10	22631096	OpenSea		PIP4K2A	83483;83013
cg13818014_BC11	0.420681	0.632598	-0.211918	hypo	0.0419228	0.332836	chr9	135253885	Shore		ENSG00000233936	-1176
cg02779758_TC21	0.310344	0.522282	-0.211938	hypo	0.000917926	0.0948127	chr10	30092668	OpenSea		JCAD	22827
cg23921459_BC21	0.190556	0.402643	-0.212086	hypo	0.018863	0.263621	chr1	207051222	Shore	Promoter_Associated	PFKFB2;YOD1	16806;16856;16806;-13;1759
cg13736960_TC21	0.306479	0.518582	-0.212102	hypo	0.00648676	0.190888	chr9	70411287	Shore		KLF9	3371
cg03691573_BC21	0.501731	0.713875	-0.212144	hypo	0.0160569	0.251616	chr2	213284994	Shore	Promoter_Associated	SPAG16;SPAG16-DT	605;557;557;539;530;578;602;513;-788
cg03157750_BC21	0.438225	0.650396	-0.212171	hypo	0.00168643	0.119314	chr4	107826064	Shore		SGMS2	1501;1182;1501;856;1132
cg02493211_TC11	0.249667	0.461934	-0.212268	hypo	0.00117474	0.104267	chr11	118910924	Island	Unclassified_Cell_type_specific	BCL9L	370;-19;14685;15003
cg25605731_BC11	0.408418	0.62071	-0.212292	hypo	0.0260826	0.290226	chr19	12943620	Shelf		CALR	5011;5007;5011;5011;4975;407
cg12814335_TC21	0.373373	0.58573	-0.212357	hypo	0.0021937	0.132011	chr17	1563419	Shore		PITPNA	-672;-626;-788;-638;-679;-650
cg20314918_TC21	0.571977	0.784346	-0.212368	hypo	0.000685134	0.0846384	chr2	165294937	OpenSea		SCN2A	55392;55565;900;848;55499;55492;54968;906;55523;55535;55523;55503;55492;53877;893
cg03680517_TC21	0.402977	0.615366	-0.21239	hypo	0.00475132	0.172626	chr10	43137519	Island		CSGALNACT2;CSGALNACT2-DT	-926;816
cg26209441_TC21	0.449457	0.661853	-0.212396	hypo	0.00249939	0.138123	chr1	12441628	OpenSea		VPS13D	58632;73958;164507;211561;211598;85277
cg24392753_BC21	0.511763	0.72417	-0.212407	hypo	0.0041283	0.165106	chr2	173161103	OpenSea		MAP3K20	85267;1093;85261;85257;85389;70484;85668;85235
cg09845941_BC21	0.346458	0.558867	-0.212409	hypo	0.0229276	0.279188	chr1	18295231	OpenSea		IGSF21	16386;187433
cg26672999_TC21	0.387748	0.600159	-0.212411	hypo	0.0298721	0.301366	chr10	29409319	Shore	Promoter_Associated_Cell_type_specific	ENSG00000287402;SVIL-AS1	48;-215;-215;-215;-215;-83;-283;-238;-261;-924;-238;-238;-215;-185;-215;-238;-238;-215;-235;-241;-238;-241;-299
cg06892679_BC11	0.496942	0.709381	-0.212439	hypo	0.0377254	0.322599	chr14	67542247	OpenSea		PLEKHH1	8957
cg05677062_BC11	0.413239	0.625908	-0.212668	hypo	0.00564141	0.182498	chr12	123390160	Shore		KMT5A	5994;1260;-1220;6028;118;889;677
cg02698886_BC21	0.363463	0.576229	-0.212766	hypo	0.0023076	0.134553	chr6	24360375	Shore	Unclassified
cg16466398_TC21	0.328011	0.540817	-0.212807	hypo	0.00188222	0.124268	chr19	39909709	Shelf		FCGBP	24918
cg14203093_BC21	0.244226	0.457075	-0.21285	hypo	0.00220021	0.132191	chr9	121963982	OpenSea		TTLL11	128827;129303;-262;-251;129327;129060
cg09267188_TC21	0.244013	0.456864	-0.212851	hypo	0.000521529	0.0752442	chr8	96327997	OpenSea	Gene_Associated	PTDSS1	66084;66095;32805
cg26467303_BC21	0.259429	0.47229	-0.212861	hypo	0.0112447	0.226124	chr22	46073915	Shore		MIRLET7BHG	20046;1626
cg16495448_TC21	0.382409	0.595309	-0.2129	hypo	0.00378516	0.160243	chr7	2979626	OpenSea		CARD11	64220;64242;64242;64603;969
cg20110678_BC21	0.3185	0.531448	-0.212947	hypo	0.000213122	0.0509791	chr6	17493582	OpenSea		CAP2	99850;99870;99987;99937;99870;99949;99919
cg06872508_BC21	0.477332	0.690314	-0.212982	hypo	0.00561594	0.182208	chr4	98524512	OpenSea		TSPAN5	134059;133136;133687;35722;134100;133181;133138;133124;133783
cg21143896_TC11	0.437427	0.650464	-0.213037	hypo	0.0410791	0.330854	chr7	2762740	Shore		AMZ1;GNA12	60210;32406;470;588;81569;401;52520
cg25091527_TC21	0.257137	0.470203	-0.213066	hypo	0.000391864	0.0666832	chr13	110266336	OpenSea		COL4A1;ENSG00000279237	40822;40796;32564;40822;-222
cg12585923_TC11	0.259116	0.47229	-0.213174	hypo	0.00846462	0.207277	chr5	42756774	OpenSea		CCDC152	-44;-44
cg18982625_BC11	0.247409	0.460635	-0.213226	hypo	0.00063374	0.0818963	chr22	43089654	Shore	Promoter_Associated	TTLL1	-315;-234;-262
cg07305776_TC21	0.229793	0.443031	-0.213238	hypo	0.00753953	0.199712	chr6	32129772	OpenSea		FKBPL	517
cg01077915_BC21	0.559831	0.773133	-0.213301	hypo	0.00208423	0.129634	chr11	67022519	Shore		SYT12	-867;15741;-200;-615
cg01692842_TC21	0.463286	0.676648	-0.213362	hypo	0.00605282	0.186511	chr11	134256470	Shelf		ACAD8	2912;2922;2853;2902;2909;2906;2893;-1277;-140;2902;-113;2901;2901;2911
cg14229835_BC11	0.266688	0.480102	-0.213414	hypo	0.0109945	0.224673	chr9	124267393	OpenSea		NEK6	9444;5920;9430;9787;5920;9133;9132;9787;9142
cg10552807_BC21	0.339793	0.553315	-0.213522	hypo	0.0126657	0.234218	chr1	65792366	Shore		PDE4B	-148;-529
cg22687430_BC21	0.559192	0.772742	-0.21355	hypo	0.0147404	0.245444	chr17	51461792	OpenSea	Unclassified	LINC02073	125091;125127
cg11203512_BC11	0.0913198	0.30487	-0.21355	hypo	0.0195055	0.266125	chr11	93330926	Shore		DEUP1	955;324;-1287;927;184;-1296;281;936;928;-1290
cg05573767_TC21	0.509591	0.723171	-0.213579	hypo	0.015976	0.251274	chr6	166757906	OpenSea		RPS6KA2	104646;104765;6;104606;148546
cg21626302_BC21	0.399473	0.613074	-0.213601	hypo	0.0272155	0.293745	chr9	107711569	OpenSea
cg10170117_BC21	0.445953	0.659691	-0.213738	hypo	0.00480813	0.173375	chr6	139905836	OpenSea
cg26098847_TC21	0.164229	0.377995	-0.213767	hypo	0.00817153	0.205104	chr6	50717978	Shelf		TFAP2D	-64;4452
cg10997258_TC21	0.486303	0.700084	-0.21378	hypo	0.0155376	0.249122	chr2	37346014	Shore		QPCT	1384;1420;3187;1286
cg19955928_BC11	0.218028	0.43182	-0.213792	hypo	0.000709382	0.0858129	chr2	239230561	Shore	Promoter_Associated_Cell_type_specific	HDAC4	94045;170389;78652;170460;68079;171094;6109;67970
cg01727431_BC21	0.471345	0.685217	-0.213872	hypo	0.0154899	0.248957	chr1	935677	Island	Unclassified	SAMD11	5365;9946;10527;11754;9735;9735;9735;11754;9735;9735
cg01156249_BC11	0.170257	0.384252	-0.213995	hypo	0.00471324	0.172111	chr16	4664793	OpenSea	Promoter_Associated_Cell_type_specific	MGRN1	39951;724;39967;39925;39969;39832;39947;39832;14406;14393;377
cg15224866_BC21	0.361352	0.575501	-0.21415	hypo	0.0283024	0.297113	chr10	73110923	OpenSea		NUDT13	403;464;464;468;393;548;548;548
cg27253415_TC21	0.350242	0.564463	-0.214221	hypo	0.00487913	0.174054	chr10	112743267	OpenSea		VTI1A	296052
cg16453065_BC21	0.546013	0.760283	-0.21427	hypo	0.00281678	0.144371	chr19	54415089	Shore	Unclassified_Cell_type_specific	TTYH1	-421;-751;-342;-375;-437;-130;-376;-423
cg21692086_BC11	0.179238	0.393616	-0.214378	hypo	0.000389423	0.0664925	chr17	81197219	OpenSea		CEP131;ENSG00000262115	25781;25727;25747;-199;25712;-174
cg08482536_TC21	0.4655	0.679907	-0.214407	hypo	0.0114041	0.227142	chr10	100192639	OpenSea	Gene_Associated_Cell_type_specific	CHUK	785;1441;3304;36958
cg12085977_TC21	0.236741	0.45116	-0.214418	hypo	0.00823008	0.205532	chr1	2789168	Shore	Unclassified_Cell_type_specific	TTC34	12526;498
cg21156263_BC21	0.381809	0.596251	-0.214443	hypo	0.00500427	0.175586	chr9	19926450	OpenSea	Unclassified	ENSG00000261402	356
cg14425733_BC21	0.571637	0.7861	-0.214463	hypo	0.00147483	0.113154	chr22	46055334	Shore	Unclassified_Cell_type_specific	MIRLET7BHG;PRR34;PRR34-AS1	1465;-1189;1629;419;874
cg14315430_BC11	0.473925	0.688491	-0.214566	hypo	0.0011035	0.102083	chr12	57521835	Shore	Promoter_Associated	DDIT3;ENSG00000285133;MBD6	-1320;-1342;-1323;-1317;-1323;-97;-1354;787;-989;-1005;155;1125;-1007;870;-1228
cg22646144_TC21	0.417399	0.632016	-0.214616	hypo	0.000489257	0.0732434	chr17	48728118	Shore		HOXB13	633
cg15878879_BC21	0.241182	0.455848	-0.214666	hypo	0.00115254	0.103535	chr22	40486224	OpenSea		MRTFA	150496;150468;47588;150464;150462;47599;47604;6084;66123
cg06984361_TC21	0.544883	0.75955	-0.214668	hypo	0.00155476	0.115218	chr6	134359504	OpenSea		LINC01010	16197;16197
cg12845268_BC21	0.314244	0.528915	-0.214671	hypo	0.00663996	0.192356	chr10	61897604	OpenSea	Unclassified
cg23731272_TC11	0.451346	0.666111	-0.214765	hypo	0.0873052	0.412238	chr15	67064500	Shore		ENSG00000259347;SMAD3	769;-1102;737
cg25456368_BC11	0.37526	0.590068	-0.214808	hypo	0.0402033	0.32879	chr4	56681181	OpenSea	Unclassified_Cell_type_specific	HOPX	117;719;527;116;697;526;114;117
cg04375683_TC21	0.32606	0.540945	-0.214885	hypo	0.00602634	0.186215	chr19	52189178	Shore		PPP2R1A	-870;-874;-873;-913;-919;-936
cg15122439_TC21	0.687878	0.902825	-0.214947	hypo	0.0121925	0.231648	chr2	199604303	Shore
cg05648670_TC21	0.24677	0.461774	-0.215004	hypo	0.0176992	0.258794	chr3	147403816	OpenSea		ZIC1;ZIC4	10394;9921;2728;1705;2318;2717;1705;469;-17;2975;469
cg07416664_TC11	0.477694	0.692761	-0.215067	hypo	0.000512714	0.0749171	chr22	37825478	Island		GALR3	2096
cg12775659_BC21	0.522809	0.737971	-0.215163	hypo	0.000690549	0.0848521	chr16	58733222	Shore	Promoter_Associated	ENSG00000245768;GOT2	-688;1095;1121;1095;1105;1114;1081
cg05726764_BC11	0.514667	0.729853	-0.215186	hypo	0.00699094	0.195509	chr3	179681791	OpenSea		ENSG00000288698;USP13	76984;55874;63376;28493;28751;28751;83;7520;28751;28098;28667;28629;28759;28751;28667;-87;28741
cg24251283_BC21	0.267407	0.482686	-0.21528	hypo	0.00095499	0.0963833	chr16	87234106	OpenSea	Unclassified	C16orf95	68657
cg26739149_TC11	0.295892	0.511274	-0.215383	hypo	0.0453733	0.340669	chr17	81023550	OpenSea	Unclassified	ENSG00000262098;ENSG00000262873	1954;3238;4530
cg03201565_BC21	0.250389	0.465776	-0.215387	hypo	0.0115055	0.227594	chr5	173324405	Shelf		STC2	-118;4010;2393;3649
cg02663635_BC21	0.286433	0.501894	-0.215461	hypo	0.00562951	0.182357	chr12	127268380	OpenSea
[truncated: 510 more rows]

## Sheet: CALRvsMPL
Name	MeanBeta_JAK2	MeanBeta_CALR	diffMean	hyper_hypo	pval	adjP	chr	pos	Relation toIsland	Regulatory FeatureGroup	Gene Name	distToTSS
[truncated: 5,108 more rows]
