# Supplementary material for: DNA methylation in primary myelofibrosis is partly associated with driver mutations and distinct from other myeloid malignancies
Source: Clin Epigenetics. 2025 May 3;17:72. doi: 10.1186/s13148-025-01877-1 (PMC12048995; doi:10.1186/s13148-025-01877-1)
Supplement: Supplementary file 5 — Table S5. [file 13148_2025_1877_MOESM5_ESM.xlsx]

## Sheet: Sheet2
ProbeID	chr	UCSC RefGene Name	position	Regulatory_Feature_Group	Correlation	Slope
cg14658896_BC21	chr10	CELF2	11176017		0.62668	0.00869908
cg16965444_BC21	chr11		118870168	Promoter_Associated	0.562835	0.00599542
cg08430986_BC21	chr2		228417534		0.531697	-0.00428327
cg25474864_BC21	chr6		168048742		0.516369	-0.00475649
cg02862505_BC21	chr12		114501362		0.505474	0.00661536
cg11152765_BC21	chr7		66908980		0.478229	-0.0045078
cg14592365_TC21	chr11	ENSG00000255428;POU2AF1	111417375	Unclassified	0.475195	0.00446322
cg09977847_TC21	chr2	XRCC5	216206230	Gene_Associated_Cell_type_specific	0.475037	0.00522668
cg07553590_BC21	chr5	SLC9A3	482417		0.469613	0.00612984
cg22784595_BC21	chr10	ENSG00000289239	7413752		0.468316	-0.00630246
cg13440544_BC21	chr14	PTGER2	52325510		0.46386	0.00540115
cg12811215_BC21	chr16	SNAI3;SNAI3-AS1	88682154	Promoter_Associated	0.449787	0.00469923
cg03955765_TC21	chr18	CD226	69949082	Unclassified_Cell_type_specific	0.444296	0.00534184
cg07733419_BC21	chr6	RREB1;Y_RNA	7188751	Gene_Associated_Cell_type_specific	0.44427	0.00386123
cg10551353_BC21	chr7	IKZF1	50318229		0.441485	0.00573107
cg04070007_BC21	chr10	CELF2	11176044		0.435248	0.00707151
cg15054491_TC21	chr10	PRKG1	51916078		0.430933	-0.00366296
cg15572489_TC21	chr7	PTPRN2	157688399	Unclassified_Cell_type_specific	0.430661	0.00370005
cg09508424_TC21	chr6	CUL9;SRF	43181303		0.430353	0.00423153
cg17819728_BC21	chr12		76335145		0.427054	-0.00426392
cg22821089_TC21	chr19	GATAD2A	19458448	Promoter_Associated_Cell_type_specific	0.426953	0.00362828
cg21495653_TC21	chr4	LINC01096	13548965	Unclassified	0.426545	0.00566054
cg21641886_TC22	chr16	ATP6V0D1-DT	67504510	Unclassified	0.421808	0.00522604
cg25929533_BC21	chr6	C6orf58;ENSG00000255330;SOGA3	127519471		0.413991	0.00628628
cg26135573_BC11	chr5	HNRNPH1	179632667		0.413002	-0.00422069
cg23663698_BC21	chr6	ENSG00000226032;TAGAP;TAGAP-AS1	159043154	Promoter_Associated	0.410527	0.00405905
cg22053363_TC21	chr17	RAP1GAP2	2955456		0.410118	0.0046977
cg02685435_TC21	chr7	IQCE	2558446		0.409786	-0.00397702
cg07722783_BC21	chr11		24437356		0.408514	-0.0039087
cg26976705_TC21	chr4	PHOX2B;PHOX2B-AS1	41748164		0.4083	0.00532153
cg23522965_BC21	chr20	LINC01726;LINC01727	21666226		0.402932	-0.00642231
cg21289800_TC21	chr17	RGS9	65173671	Unclassified_Cell_type_specific	0.400305	0.0035627
cg05021589_TC21	chr6	LY86;LY86-AS1	6588698		0.39992	0.00425978
cg09337069_BC21	chr14	MEG9;MIR539;MIR544A;MIR889	101047307		0.399015	-0.00357561
cg11083715_BC21	chr5	SLC9A3	482292	Unclassified_Cell_type_specific	0.398336	0.00471981
cg16493071_BC11	chr16	CACNA1H	1175126	Unclassified_Cell_type_specific	0.398223	-0.00358353
cg16941302_TC21	chr18	ONECUT2	57441715		0.397853	0.00378586
cg04102510_BC21	chr1	ITPKB;ITPKB-IT1	226663040	Promoter_Associated	0.397148	0.00477412
cg24570371_TC21	chr4	ENSG00000247193	36256508		0.396455	0.00695091
cg03131054_TC21	chr7	IQCE	2558537		0.395929	-0.00379678
cg26867177_BC21	chr11	ENSG00000239079;UBASH3B	122727518	Unclassified_Cell_type_specific	0.39587	0.00588931
cg10482201_TC11	chr16	ENSG00000285329;NAA60;ZNF597	3443423	Promoter_Associated	0.395455	-0.00352019
cg13315706_TC21	chr21	ITGB2;ITGB2-AS1	44921139	Promoter_Associated	0.393884	0.00562705
cg15311766_BC21	chr10	CUBN	16866365		0.393667	0.00397625
cg04316051_BC21	chr12	ARHGAP9;MARS1	57478362	Promoter_Associated	0.392051	0.00371697
cg04899492_TC11	chr6	NRSN1	24126084		0.391929	0.00414051
cg11504245_BC21	chr5		55832734		0.391112	-0.00433306
cg26251325_TC21	chr5	MCIDAS	55222917	Unclassified_Cell_type_specific	0.389401	0.00521762
cg11873147_BC11	chr2	C1QL2	119157563		0.387632	0.00578515
cg22066020_BC21	chr7	MTURN	30144874		0.387066	-0.00385946
cg10788408_TC11	chr17	RNF222	8397837		0.386998	-0.00501403
cg16659011_BC21	chr17	LASP1	38898237	Promoter_Associated_Cell_type_specific	0.384502	0.003525
cg08684834_TC21	chr2	ARHGAP25	68767271		0.383632	0.00465588
cg10218000_TC11	chr17	RNF222	8397865		0.383192	-0.00553205
cg24924577_TC21	chr15	SEMA4B	90191916	Unclassified	0.382218	0.00493844
cg25804542_BC21	chr11	MARK2	63851570		0.381394	0.00449895
cg01812146_BC21	chr1	ARHGAP29	94238622		0.37896	0.0090431
cg10109500_BC11	chr3	GHSR	172448094	Unclassified_Cell_type_specific	0.378318	0.00766873
cg02457319_TC21	chr9	KCNT1	135779262		0.378271	-0.00462209
cg03426684_BC21	chr22	SULT4A1	43826949		0.377856	-0.0057122
cg07422042_BC21	chr22	LINC00896	20207031	Promoter_Associated	0.376331	0.00439563
cg06130365_TC11	chr10	TUBGCP2;ZNF511;ZNF511-PRAP1	133308516	Promoter_Associated	0.374393	0.00368087
cg12140977_TC21	chr8	ST3GAL1	133501066		0.374151	0.00352842
cg04998153_TC21	chr1	LINC01307	101357775	Unclassified_Cell_type_specific	0.374028	-0.00905967
cg21641886_TC21	chr16	ATP6V0D1-DT	67504510	Unclassified	0.372782	0.00469033
cg16455972_TC21	chr17	ENSG00000264177;EVPLL	18383098		0.372403	0.00515766
cg19380501_TC21	chr14		35333981		0.37203	0.00468937
cg06113913_BC21	chr4		83139265		0.371793	0.00383947
cg08101769_TC21	chr11		95296852		0.371704	0.00400366
cg15048685_BC21	chr10	ENSG00000261368;MIX23P2	50963419		0.371593	-0.00446695
cg04610187_TC21	chr17	SOCS3-DT	78364713		0.370995	-0.00444497
cg25064052_BC21	chr4	KLHL2	165294999	Unclassified_Cell_type_specific	0.370001	0.00422328
cg24218515_BC21	chr19	EPS15L1	16383207	Promoter_Associated	0.369425	0.00359313
cg14091779_TC21	chr9		109331466		0.368728	-0.00433239
cg16526416_TC21	chr11		20162941		0.368082	0.00419973
cg19537070_TC21	chr5	GABRA6	161685328		0.367808	-0.0035706
cg21131022_TC21	chr19	ENSG00000267629;HAPLN4	19261165		0.366048	0.00498927
cg14215711_BC21	chr10	PIP4K2A	22605125		0.365812	0.00433318
cg12034869_TC21	chr15	SLCO3A1	92012013	Unclassified_Cell_type_specific	0.364717	0.00447879
cg12143126_BC21	chr22	SGSM1	24835275		0.36435	-0.00706245
cg15300319_BC21	chr10	TSPAN14	80500642	Unclassified	0.364105	0.00411555
cg07824636_BC21	chr1		221793903		0.36341	0.00540183
cg04752731_BC21	chr17	LINC02090	16988074	Unclassified	0.362166	0.00454345
cg13327565_BC21	chr17	IGF2BP1	49021519		0.361779	-0.00566147
cg07321684_BC21	chr20		9051338		0.361326	-0.00389603
cg11115235_TC21	chr4	ENSG00000288588	6245488	Unclassified_Cell_type_specific	0.36005	0.00479891
cg04469731_BC21	chr11	APLP2	130122464		0.359671	0.00481981
cg00878274_BC21	chr5		131069384	Unclassified_Cell_type_specific	0.358453	0.00607403
cg04549162_TC21	chr10	GPR26	123666174		0.358437	0.00468862
cg22933195_TC21	chr15		23683716		0.358385	-0.00369767
cg01250643_BC21	chr19	DENND1C	6482209		0.358331	0.00485825
cg06350121_BC21	chr2	PAPOLG	60797249		0.358042	0.00437941
cg00771752_BC21	chr14		24673634	Unclassified	0.357779	0.00460435
cg03900257_BC21	chr9	RAPGEF1	131668513	Promoter_Associated	0.357613	0.00352482
cg20705844_BC21	chr4		101354646		0.357457	-0.00352139
cg04024481_BC11	chr13	MCF2L	113098121		0.35734	-0.0036203
cg17815812_TC21	chr12	ENSG00000258077	75892795		0.356158	-0.00407432
cg27573735_TC11	chr3	CYP51A1P1	82807993		0.355448	-0.00382562
cg22994290_TC21	chr17	SEPTIN9	77460235	Unclassified	0.355395	0.00642575
cg13140042_TC21	chr5		4880575		0.355316	-0.00473994
cg16197948_BC21	chr3		46514531		0.355036	-0.00385997
cg15720279_TC21	chr10	ENSG00000258539;FAM53B	124728443	Unclassified	0.354828	0.00533176
cg26111530_BC21	chr22	ENSG00000289120;IGLV3-9	22818856	Unclassified_Cell_type_specific	0.354691	0.0041044
cg08545995_BC21	chr6	CCND3	42022506	Promoter_Associated	0.35466	0.00382955
cg20523759_TC21	chr12	GALNT6;SLC4A8	51394291	Unclassified_Cell_type_specific	0.354295	0.0045046
cg10094078_BC21	chr19	APC2;C19orf25	1467926		0.354285	0.00479481
cg25657700_TC21	chr15	ENSG00000286110;SNRPN	24878344		0.353667	0.0058887
cg19544372_BC21	chr19	ENSG00000267273;ZNF560	9498729		0.353532	0.00805413
cg13896704_TC21	chr9	SEMA4D	89406580		0.353203	0.00363036
cg11991566_BC21	chr20	SPO11	57342316		0.352357	-0.00780982
cg12513352_TC21	chr10	CELF2	11162995	Unclassified	0.351494	0.00440373
cg10666342_TC21	chr6	DEF6	35302776	Promoter_Associated	0.35112	0.00375977
cg21546998_BC21	chr16	NLRC5	57042301	Unclassified	0.35098	0.00455571
cg00372460_BC21	chr1	ECE1;ECE1-AS1	21294886		0.350381	0.00676428
cg00357385_BC21	chr1		20220220		0.349568	-0.00368193
cg06465497_BC21	chr1	ENSG00000280157	228123043		0.34938	-0.00354899
cg24035363_TC21	chr17	GGNBP2	36551007		0.349118	0.00425562
cg19043778_BC11	chr18	SERPINB5	63476058		0.347929	-0.00419519
cg10797702_BC21	chr5		1313816		0.347177	0.00409356
cg19035232_TC21	chr20	TSHZ2	52973446	Unclassified	0.34645	0.00372325
cg06591973_BC21	chr18	ENSG00000228835;KLHL14	32773320		0.346422	0.00799025
cg00729654_TC21	chr20	NOL4L	32536092	Promoter_Associated	0.346225	0.00427624
cg01481503_TC21	chr1	CAP1	40049970		0.346149	0.00444072
cg15787636_BC21	chr17	TBCD	82908237		0.345527	0.00388264
cg26140790_BC21	chr10	LHPP	124612712	Unclassified	0.345213	0.0036353
cg15792653_TC21	chr10	MIR3663HG	117164831		0.344917	0.00373449
cg20700591_TC21	chr15	IL16	81301981	Promoter_Associated_Cell_type_specific	0.344382	0.0046874
cg00254470_TC21	chr8	PVT1	127993841		0.344189	0.00382787
cg21415320_BC21	chr16	ENSG00000259819	8371147		0.343156	-0.00523051
cg11428475_TC21	chr17		39948654		0.343088	0.00355967
cg11406521_BC21	chr2		85999480	Unclassified_Cell_type_specific	0.342973	0.00352106
cg25783189_TC21	chr1	FGR	27626709		0.341016	0.00378021
cg23697410_BC11	chr10	ENSG00000236154	69576607		0.340869	0.00545731
cg01987941_TC21	chr14	BCL11B	99271669		0.340767	0.00450647
cg21011602_TC21	chr16	ZG16B	2835840		0.340046	-0.00543551
cg15820952_TC21	chr19	MYO9B	17125440	Promoter_Associated	0.339955	0.00369775
cg07088580_TC21	chr5	CENPK;PPWD1	65562288		0.33937	0.0066485
cg18539122_TC21	chr13	ENSG00000271776;OBI1-AS1	78595737	Unclassified	0.339316	0.00560987
cg25227066_BC21	chr2		222312205		0.339281	0.00496432
cg14811608_TC11	chr4	MAP9-AS1;NPY2R;NPY2R-AS1	155208610		0.339173	0.00434518
cg12171761_BC21	chr8		60998390	Unclassified_Cell_type_specific	0.338713	0.00394972
cg08308806_BC21	chr5	TNIP1	151051340		0.338552	0.00352886
cg12799234_TC21	chr14		44798428		0.338336	-0.00589622
cg22897259_TC21	chr3	LINC02054	184405241		0.33807	-0.00420395
cg24993501_TC21	chr9	GPR21;RABGAP1	123032477		0.33805	-0.00523321
cg09151754_TC21	chr17	USP6;ZNF232	5116015		0.337782	0.00592352
cg16407699_TC21	chr10		72260670	Promoter_Associated	0.337671	0.0048197
cg21806649_BC21	chr1	RAP1A	111629122		0.337336	0.00507936
cg27294288_BC11	chr5		171323721		0.337153	-0.00374488
cg04657325_TC21	chr4	LINC02427	184514447	Unclassified	0.337142	0.0038551
cg27081103_TC21	chr16	ENSG00000262668	3191159	Unclassified	0.336752	0.00498562
cg15571769_BC21	chr12	SPPL3	120851672	Unclassified_Cell_type_specific	0.336613	0.00523977
cg01651680_BC21	chr6	ENSG00000248993	32945291	Unclassified_Cell_type_specific	0.336585	0.00479883
cg06442510_TC21	chr4	ENSG00000247193	36256517		0.336424	0.00673969
cg18153869_TC21	chr1	MAGOH;MAGOH-DT	53238969	Unclassified	0.336223	0.00898257
cg17460386_BC21	chr1	FCMR	206922323	Unclassified	0.335495	0.00440223
cg02634805_BC21	chr1		27609796		0.335443	0.00426179
cg05045132_BC21	chr8		19813543	Unclassified	0.335425	0.00403113
cg06133908_TC21	chr20	BLCAP;ENSG00000276603	37528534	Promoter_Associated	0.335423	-0.00490775
cg04158707_BC21	chr2		219046119		0.334897	0.00530848
cg11576424_BC21	chr5	ENSG00000283782;IRF1-AS1	132415064		0.334675	0.00404068
cg12615165_BC11	chr18	ENSG00000264012;GATA6	22176916		0.334572	0.00564382
cg04536296_BC21	chr13	TNFSF11	42574146	Unclassified	0.334356	0.00502033
cg05097447_TC21	chr16	XYLT1	17305876	Unclassified	0.334347	0.00381142
cg24456002_TC21	chr15	ENSG00000259275	96367936		0.334325	0.00650286
cg24531698_TC21	chr10	SHOC2	110947504		0.334195	-0.00390875
cg16856425_BC21	chr6	ENSG00000232234	8152663		0.334073	-0.00410426
cg07222861_BC21	chr1	ENSG00000269967	31889483	Promoter_Associated_Cell_type_specific	0.334047	0.00481362
cg17104283_BC21	chr14	PRKCH	61479385		0.333565	0.00428905
cg07105285_TC11	chr11	MTNR1B	92969497		0.332994	0.0076442
cg18630820_BC21	chr13		37473120	Unclassified_Cell_type_specific	0.332854	-0.00501008
cg14502625_BC21	chr5	ENSG00000240376;ENSG00000250697	33162177		0.332421	-0.00457576
cg21407040_TC21	chr16	SNN	11670482	Unclassified	0.332077	0.00362977
cg13169081_BC21	chr2	MEIS1;MEIS1-AS2	66442656		0.331836	-0.00418847
cg07241495_BC21	chr4	TMEM131L	153471772		0.331722	0.00661547
cg11099984_BC21	chr18	BCL2	63197382		0.330978	0.00524172
cg12625340_TC21	chr10		7481169	Unclassified_Cell_type_specific	0.330479	0.00479021
cg23010629_BC21	chr1	IGSF21	18374109		0.330403	0.00758734
cg25694500_TC21	chr2		204435124		0.33028	-0.00424651
cg00688636_BC21	chr8	ENSG00000254302	34174787		0.330099	-0.00523994
cg06559916_BC21	chr2	IL18RAP	102425926		0.329652	0.00438862
cg24829194_BC21	chr6	ENSG00000285991;LRP11	149853394		0.329417	-0.00390954
cg13260233_TC21	chr1	DAB1	57003568		0.329377	-0.00525078
cg08360638_BC21	chr13		20206958		0.329105	0.00416414
cg07817055_BC21	chr1		232697117		0.328899	-0.00356878
cg12689529_TC21	chr11	KIRREL3	126465988	Unclassified	0.328577	0.00350972
cg18546689_TC11	chr13	TNFSF11	42574159	Unclassified	0.328511	0.00473609
cg24172324_BC21	chr2	ENSG00000224376	231393652		0.328268	0.00501381
cg22830273_TC21	chr2	ENSG00000244125;LRP1B	142131714		0.327693	0.00561399
cg00329307_BC21	chr5	ENSG00000283782;IRF1;IRF1-AS1	132473200	Promoter_Associated_Cell_type_specific	0.327561	0.00660816
cg05778738_TC21	chr3	BBX	107589545		0.327523	0.00675944
cg06868720_TC21	chr11	EHD1	64865742		0.327352	0.00430983
cg17157894_BC21	chr22	TBC1D22A	46791446	Unclassified_Cell_type_specific	0.327203	0.0044991
cg23693752_BC21	chr15	TRPM1	31099288		0.326899	-0.00510536
cg00687117_BC21	chr15		75837313		0.32667	0.00399458
cg15427232_TC21	chr13		27976263		0.32662	0.00516542
cg01852476_TC21	chr1	SKI	2300624	Promoter_Associated	0.326383	0.00369232
cg12231009_TC21	chr14	ENSG00000258623;RAD51B	68685754	Unclassified	0.326226	0.00403992
cg07655163_BC21	chr12	TSPAN9	3267775		0.326151	0.00354898
cg00481201_BC21	chr1	DNAJC8	28199466		0.326092	0.00401965
cg01181681_TC21	chr1	ENSG00000236846;TLR5	223144022		0.325944	0.00404269
cg18780412_TC11	chr3	PEX5L	180037298		0.325316	0.00398064
cg02661473_BC21	chr6	ENSG00000226281	6798535		0.325294	0.00526707
cg17238974_BC21	chr1	EPHA10	37764434		0.32524	0.00755239
cg23826570_BC21	chr12	LINC02391	92290148		0.324958	-0.00484318
cg13246242_TC21	chr8	CCDC166;ZNF707	143707653	Unclassified_Cell_type_specific	0.324528	0.00594743
cg02866628_BC11	chr7	VSTM2A	54544782		0.324326	0.00476982
cg02816447_TC11	chr17	PIMREG	6444413	Unclassified	0.324169	0.00867228
cg23600217_BC21	chr18	FECH	57545572		0.324114	0.00352834
cg05637352_TC21	chr7	BET1;BET1-AS1	94005094		0.323867	-0.00518055
cg01360413_BC21	chr17	KIF19	74325810	Unclassified	0.323663	0.00686294
cg04811194_BC21	chr3		43870913		0.323293	-0.00398096
cg18234883_TC21	chr12	MLXIP	122105104		0.322913	0.00374084
cg15132169_TC21	chr6	ZC3H12D	149484859	Promoter_Associated	0.322878	0.00561802
cg15296639_BC11	chr10	ANXA11	80187540	Promoter_Associated	0.322332	0.00452281
cg18858905_TC21	chr3	HPS3	149146321		0.32233	0.00386181
cg17980105_TC21	chr12	GOLGA2P5	100168698		0.322141	-0.00391389
cg22351510_BC21	chr19	ENSG00000197332	11673431		0.322042	-0.00736604
cg11893763_TC21	chr10	GPR26	123666172		0.321352	0.00475239
cg11128831_BC21	chr18	TAF4B	26225641		0.321113	0.00422113
cg27506442_BC21	chr13	LINC00426	30374579	Unclassified	0.320967	0.00524744
cg07920734_TC21	chr12		14252889		0.320443	0.00467487
cg13408026_BC21	chr13		49634773		0.320388	0.00362426
cg10506882_TC21	chr3	ARPP21	35640135		0.319658	0.00433248
cg20916535_TC21	chr6	VGLL2	117271099		0.31939	0.00378762
cg02304953_BC21	chr7		141044093		0.318843	-0.00534926
cg12265623_BC21	chr7	NXPH1	8442364		0.318802	0.00587732
cg07437360_BC21	chr11		130543368		0.31852	-0.00391246
cg07157830_TC11	chr1	NID1	236065441	Unclassified	0.318414	0.00433132
cg23485239_TC21	chr16	RPS23P6;SNX29	12080405	Unclassified_Cell_type_specific	0.318358	0.00635956
cg22517245_TC21	chr17	NR1D1	40096443	Promoter_Associated	0.318161	0.00561244
cg00889019_TC21	chr2	ANKRD44	197238326		0.318149	0.00448063
cg00697658_TC21	chr8	ARHGAP39;ENSG00000255456	144583191	Unclassified_Cell_type_specific	0.318147	0.00496521
cg08201392_TC21	chr5		168613212	Unclassified_Cell_type_specific	0.318044	0.00380468
cg19498796_BC21	chr19	GATAD2A	19458149	Promoter_Associated_Cell_type_specific	0.317722	0.00461427
cg01307387_BC21	chr2	VSNL1	17540721		0.317602	0.00400625
cg08362273_TC11	chr17	ENSG00000272763	48642215		0.317372	0.00588315
cg22990500_TC21	chr1		206925555	Unclassified	0.31698	0.00557018
cg13292196_TC21	chr21	ITGB2;ITGB2-AS1	44921094	Promoter_Associated	0.316921	0.0040231
cg08852641_BC11	chr19	CYP2B6	41004193		0.31648	-0.00622936
cg00358895_TC21	chr4	ENSG00000247193	36256583		0.316351	0.00716502
cg21413158_TC21	chr15	ABHD2;HMGB1P8	89136971		0.316331	0.00399167
cg13896835_TC21	chr9	SEMA4D	89418247	Promoter_Associated_Cell_type_specific	0.316169	0.00465041
cg17915521_BC21	chr12		92594084	Promoter_Associated	0.316083	0.00377566
cg05423727_BC21	chr12	MED13L	116123725		0.31573	0.00454692
cg24653181_TC21	chr15	RHCG	89496351	Unclassified	0.315716	0.00375408
cg07765526_TC21	chr10	BLNK	96208846		0.315502	-0.00549577
cg20934660_BC21	chr17	GAS7	10128611		0.315416	0.00446292
cg23146534_BC21	chr7	FAM200A	99551568	Promoter_Associated	0.315058	0.00713778
cg20184499_BC21	chr17		8985496		0.314984	0.00424478
cg20402477_BC21	chr19	RFX2	6087236	Unclassified	0.314559	0.00568503
cg23555322_TC21	chr4	ARHGAP24	85929225		0.314387	0.00407944
cg01513492_BC21	chr1		160782276	Unclassified_Cell_type_specific	0.314241	0.0035959
cg03117079_BC21	chr1	RPL5P6;ZNF644	91022458	Promoter_Associated	0.313862	0.00444198
cg03200166_BC11	chr11	SYT7	61567782		0.313631	0.00691407
cg17706411_TC21	chr6	MICAL1	109458855	Unclassified	0.313399	0.00527157
cg23767029_BC21	chr16	NDE1	15659127		0.313383	0.0036767
cg00322262_TC21	chr4	ABLIM2	8084139		0.313326	-0.00510563
cg06524165_TC21	chr13	LINC00426	30373977	Unclassified_Cell_type_specific	0.313225	0.00476703
cg03989598_BC21	chr20	ZNF831	59123435	Promoter_Associated	0.313149	0.00496738
cg23639368_BC21	chr6	OSTM1	108163978		0.313067	0.00388075
cg03262554_BC21	chr9	FAM163B	133609613	Unclassified_Cell_type_specific	0.312611	0.00572506
cg19707735_BC22	chr1	IFI16	158999922		0.312602	-0.00362852
cg05488682_TC21	chr5	ENSG00000249061;MIR4280HG	87075154		0.31241	0.00402075
cg07346406_TC21	chr1		18062397		0.312276	-0.00828652
cg03916694_TC21	chr17	FLII	18247393	Unclassified_Cell_type_specific	0.312086	0.00533499
cg20164601_TC11	chr7	SAPCD2P1;VN1R38P	64181705		0.311932	-0.00672912
cg21743907_BC11	chr7		129783213		0.311867	0.00431327
cg06188566_TC21	chr5	ATOX1	151745421	Unclassified_Cell_type_specific	0.311481	0.00421452
cg26888147_TC21	chr17	SP6	47845113	Unclassified	0.31144	-0.0041353
cg03608293_BC21	chr2	GTDC1	144183975	Unclassified_Cell_type_specific	0.311052	0.00675526
cg06038367_TC21	chr16	CORO1A	30187049	Promoter_Associated	0.310831	0.00467845
cg03926552_TC21	chr12		92593991	Promoter_Associated	0.310658	0.00445265
cg01382100_TC21	chr4	THEGL	56530959	Promoter_Associated_Cell_type_specific	0.31055	0.00812243
cg00164282_BC21	chr17	MYO1D	32503714	Promoter_Associated	0.309955	0.0038703
cg14475636_BC21	chr5	CPLANE1	37214789		0.309754	0.00360516
cg21547001_TC21	chr16	NLRC5	57042400	Unclassified	0.309686	0.00502354
cg27185152_BC21	chr7		36790388		0.309518	0.00398819
cg07564287_BC21	chr5	HCN1	45694421		0.309475	-0.00625691
cg07313882_TC21	chr17	TMC6	78125267	Unclassified	0.309299	0.00398834
cg18951352_TC21	chr6	ZC3H12D	149484941	Promoter_Associated	0.309166	0.00576379
cg04230029_BC21	chr12	MED13L	116088229		0.309083	0.00375107
cg26755729_BC21	chr1	RPL5P6;ZNF644	91022448	Promoter_Associated	0.309062	0.00355415
cg22895981_BC21	chr8	ENSG00000254180;LINC00534	90467881	Unclassified_Cell_type_specific	0.308969	0.00555526
cg13989603_TC21	chr3	MBNL1;MBNL1-AS1	152257153		0.308858	0.00446886
cg23574586_BC21	chr18		54146917		0.308695	-0.00360201
cg01146810_TC21	chr1	VPS13D	12438736		0.308684	0.00393381
cg21703994_TC21	chr4	TENM3	182745515		0.308662	-0.0075735
cg00539047_BC21	chr1	TSSK3	32359987	Unclassified_Cell_type_specific	0.308573	0.00410434
cg04918871_BC21	chr2	CMKLR2-AS;HMGN1P6;RN7SKP260	206260741		0.308486	-0.00491889
cg12671632_TC21	chr6		422935	Unclassified_Cell_type_specific	0.308296	0.00380287
cg00899907_TC21	chr6	LSM2	31797790	Promoter_Associated_Cell_type_specific	0.308134	0.00571822
cg03834411_BC11	chr16	JPH3	87648430		0.308027	-0.00847872
cg07107916_BC21	chr1	LINC02608;PPP2R5A	212284082	Unclassified_Cell_type_specific	0.307922	0.0044108
cg16234831_TC11	chr17	ENSG00000274756;GGNBP2	36575210		0.307849	-0.00478902
cg23867923_TC21	chr17	LINC01973	77882743	Promoter_Associated	0.307735	0.00378673
cg01917340_TC21	chr14		90253786		0.307691	0.00431513
cg22252897_TC21	chr21	HUNK	32001575		0.307576	-0.00414854
cg27312979_TC11	chr10	SORBS1	95334696		0.30669	-0.00682231
cg06346838_TC21	chr19	APC2;C19orf25	1466163		0.30649	0.00493733
cg22721423_TC21	chr14	MIDEAS	73762661	Promoter_Associated_Cell_type_specific	0.306103	0.00361605
cg25280839_TC21	chr20	PTPRT	43117181		0.305997	-0.00481991
cg05815436_TC11	chr13		20207026		0.305957	0.00428971
cg19006608_TC21	chr5	ENSG00000248884	68434670	Unclassified	0.305825	0.00445509
cg04701668_TC21	chr3	TGFBR2	30631339		0.30544	0.00420968
cg13570347_TC21	chr11	CD44	35217230	Unclassified_Cell_type_specific	0.305375	0.00385758
cg24497361_BC21	chr11	RHOG	3837263	Promoter_Associated_Cell_type_specific	0.305274	0.0038402
cg22511388_TC21	chr10	ITPRIP;ITPRIP-AS1	104322000	Promoter_Associated	0.30524	0.00504466
cg04294565_BC21	chr2	INPP5D	233063514	Promoter_Associated	0.305168	0.00484019
cg20930202_BC21	chr6	ENSG00000226571;TXLNB	139292319	Promoter_Associated	0.305123	0.00433214
cg12286415_BC21	chr13	LINC00426	30373985	Unclassified_Cell_type_specific	0.304975	0.00609364
cg20047489_TC21	chr8	MIR124-2HG	64379660		0.30489	0.00767364
cg20628191_TC21	chr1		19938736		0.304793	-0.00548084
cg21043400_BC21	chr16		4299580		0.304742	-0.00414514
cg12673499_TC21	chr10	TRIM8	102652306	Unclassified	0.304673	0.00356104
cg04130273_BC21	chr17	RNF157;RNF157-AS1	76145933	Promoter_Associated	0.304562	0.00466798
cg25908434_BC11	chr17	SLC26A11	80246160		0.304165	-0.00400665
cg27457921_BC21	chr17	MAPT	45899445		0.304133	-0.00399573
cg26259926_TC21	chr8	ARHGAP39;C8orf82	144530590	Unclassified_Cell_type_specific	0.303975	0.00583389
cg26965605_TC21	chr1	FGR	27626641		0.303901	0.00380344
cg24304249_TC11	chr1	CACNA1E	181486045		0.303855	0.00383217
cg04050646_BC21	chr3	SLC25A20	48899342	Promoter_Associated	0.303848	0.00360859
cg08508864_BC21	chr2		136613779		0.303817	-0.00452925
cg18654102_BC21	chr2		96157899	Unclassified	0.303744	0.00378117
cg07970948_TC11	chr7	ZNF862	149846076		0.303341	-0.00366625
cg23985447_BC21	chr5	TNFAIP8	119355371	Unclassified	0.303339	0.00515257
cg26357021_TC21	chr3	CCR3	46213196		0.303105	0.00392364
cg16462022_BC21	chr11	EHD1	64864552	Promoter_Associated	0.303021	0.00352962
cg11123749_TC21	chr7	ZNF680	64561243		0.302928	-0.00352863
cg05958005_TC21	chr3		187919899		0.302866	0.00637588
cg12441413_BC21	chr6		125307496		0.302742	-0.00641123
cg16362595_TC22	chr6	JARID2	15305447	Promoter_Associated_Cell_type_specific	0.302693	0.00386019
cg27102892_TC22	chr14		75325134		0.302664	0.00398132
cg24353658_BC21	chr19		28827258		0.302602	-0.00688599
cg25535027_BC21	chr6	RXRB;SLC39A7	33201242	Unclassified	0.302379	0.00406911
cg07809108_BC21	chr3	RFTN1	16467697		0.302046	0.00361408
cg15286170_TO11	chr10	ZMIZ1	79244805	Promoter_Associated	0.301981	0.00393864
cg21237535_BC21	chr22	CACNG2;CACNG2-DT	36704006		0.301899	0.00554726
cg16778211_BC21	chr14	SYNE2	63897332		0.301746	-0.00629368
cg07983614_BC21	chr16	MEAK7	84554297	Unclassified_Cell_type_specific	0.30162	0.00524789
cg07473959_BC21	chr8	SLA;TG	133076274		0.3015	0.00414518
cg02164561_BC21	chr7	ICA1	8176347	Promoter_Associated	0.30146	0.00455063
cg07967481_BC21	chr19	ENSG00000268163;ENSG00000268266;ZNF772	57477817	Promoter_Associated	0.301454	0.00470924
cg19680834_TC21	chr10		12053705		0.301445	0.00351425
cg05594470_BC21	chr21	PCBP3	45827577	Unclassified_Cell_type_specific	0.301336	0.00486196
cg04517044_TC21	chr7	ENSG00000243018;SMARCD3	151249912		0.301144	-0.00488047
cg07846439_BC21	chr5	SUB1	32583893	Unclassified	0.301122	0.00452584
cg17157894_BC22	chr22	TBC1D22A	46791446	Unclassified_Cell_type_specific	0.301033	0.00427404
cg21221767_BC21	chr14	LINC02324	65206928	Unclassified_Cell_type_specific	0.301012	0.00466108
cg07224078_TC21	chr7	LINC01392	115145566		0.300948	0.00359427
cg24287239_TC21	chr13	TNFSF11	42574142	Unclassified	0.300793	0.00387969
cg15296638_TC11	chr10	ANXA11	80187538	Promoter_Associated	0.300585	0.00567441
cg23527621_TC21	chr3	CAMK2N2;EEF1AKMT4-ECE2	184259761		0.300465	0.00544907
cg11308319_TC21	chr2	HDAC4	239369731	Unclassified	0.300201	0.00421546
cg25325998_TC21	chr20		46705506		0.299998	-0.00455511
cg19638572_TC22	chr1	RASSF5	206559811	Promoter_Associated_Cell_type_specific	0.299971	0.00460159
cg14624257_BC21	chr12	ENSG00000257997	114079916		0.299927	-0.00562018
cg27216957_BC21	chr14		60317801		0.299493	0.00539692
cg21405175_BC21	chr3	ENSG00000285780;EPHA3	89314841		0.29945	-0.00356257
cg15043602_BC21	chr17	ENSG00000263624;MPRIP	17176140	Unclassified_Cell_type_specific	0.299379	0.00405504
cg17502037_BC11	chr17	OR1R1P;OR3A2	3386372		0.29936	0.00782688
cg07941045_TC21	chr8	DOCK5	25385230	Unclassified	0.299143	0.00564715
cg02278912_TC21	chr14		44798794		0.299006	-0.00547025
cg11042561_BC21	chr9	ENSG00000224848	96687169	Unclassified	0.298718	0.00485666
cg03236923_TC21	chr2	MAP4K4	101717258	Unclassified	0.298703	0.00712971
cg10169393_TC21	chr1		12555870		0.298592	-0.00646179
cg17692879_BC21	chr1	ENSG00000203620	31848857	Unclassified_Cell_type_specific	0.298466	0.00534764
cg17707057_TC21	chr7	STK17A	43591112	Promoter_Associated_Cell_type_specific	0.298404	0.00499126
cg11328303_BC11	chr10	GAD2	26216511		0.298373	0.00405788
cg14110548_BC21	chr19	ENSG00000280194;HCST;NFKBID	35902794	Promoter_Associated_Cell_type_specific	0.29834	0.00358421
cg24957609_BC21	chr12	ENSG00000247903;TM7SF3	26972162	Gene_Associated	0.298281	0.0038014
cg09764435_BC21	chr1	GALNT2	230212747		0.298121	0.00562562
cg25254828_BC21	chr12	MUC19	40561572	Unclassified_Cell_type_specific	0.298089	-0.00380311
cg01715795_TC21	chr17	ENSG00000263508;ENSG00000285220	10879527		0.298068	-0.00652281
cg15049626_TC21	chr15	GABRB3	26790854		0.298063	-0.00681537
cg03733145_TC21	chr2		136129837	Unclassified	0.297437	0.00478392
cg13136655_BC21	chr6	ZC3H12D	149484995	Promoter_Associated	0.296979	0.00551455
cg27092857_BC21	chr5	ENSG00000250377;MEF2C-AS2	88694774		0.296783	0.00667781
cg12632111_TC21	chr8	ENSG00000254777	60926949	Unclassified_Cell_type_specific	0.296736	0.0050089
cg01422243_BC21	chr10	SPAG6	22436380	Promoter_Associated	0.296188	0.00378116
cg04908625_BC11	chr3	ADCY5	123448035	Unclassified_Cell_type_specific	0.296182	0.00400135
cg04025088_TC21	chr6	RNF144B	18401187		0.296012	0.00416056
cg16551670_TC21	chr5		107302155		0.295941	-0.00397586
cg25158734_BC21	chr2	CREB1;ENSG00000223725	207528608		0.295852	0.00444893
cg15249357_BC21	chr10		86536848	Unclassified_Cell_type_specific	0.295467	0.00512301
cg23965590_BC21	chr11	CBL	119262741		0.295415	0.003506
cg08593157_BC21	chr17	RAI1;SMCR5	17780926	Unclassified_Cell_type_specific	0.295225	-0.00426844
cg12176709_TC21	chr11	DRD2	113475763		0.29475	0.00375636
cg09678939_BC21	chr6	ZC3H12D	149484945	Promoter_Associated	0.294722	0.00627581
cg08422803_BC21	chr21	ITGB2;ITGB2-AS1	44921152	Promoter_Associated	0.294685	0.00374827
cg14540650_TC21	chr9	ENSG00000236924	6683274	Unclassified_Cell_type_specific	0.294647	0.00375552
cg07800907_TC21	chr12	NCOR2	124466123	Promoter_Associated	0.294592	0.00387741
cg00828602_TC21	chr3	WNT5A;WNT5A-AS1	55486806		0.294373	0.00405315
cg23691464_BC21	chr18		68660025		0.294299	-0.00436954
cg10064137_TC21	chr15		96515554		0.29413	-0.00423647
cg23939639_BC21	chr19	CELF5	3273937		0.294081	0.00402745
cg10885007_TC11	chr7	EEPD1	36287570	Unclassified_Cell_type_specific	0.293833	0.00575785
cg02775897_BC21	chr6		6856587	Unclassified_Cell_type_specific	0.293813	0.00485461
cg06897120_BC11	chr16	C16orf96;SUB1P3	4563203		0.293804	-0.00448807
cg05457696_BC21	chr8	UBR5	102383038		0.293768	-0.00441239
cg11176990_TC11	chr2	ARHGEF33;ENSG00000269210	38960392	Unclassified	0.293729	0.00606745
cg26848395_BC21	chr19	UHRF1	4915389	Promoter_Associated_Cell_type_specific	0.293664	0.00496247
cg09843482_BC21	chr11	NCAM1	113114509	Unclassified	0.293469	-0.00577275
cg11382055_TC11	chr1	ENSG00000289305;KCNK1	233613664		0.293276	0.00622427
cg08075974_TC21	chr11	UBASH3B	122749012		0.293127	0.003806
cg06238395_TC21	chr16	NECAB2	83992948		0.293122	-0.00421581
cg11194392_BC21	chr19	DENND1C	6482177	Promoter_Associated_Cell_type_specific	0.292966	0.00439296
cg17560968_BC21	chr12	HDAC7	47810381		0.29287	0.00356175
cg02691035_BC11	chr16	ACSF3	89097392		0.292868	0.00473428
cg16793775_TC21	chr19	NLRP8	55958598		0.292532	-0.00815049
cg22713649_BC21	chr2	ENSG00000229337	177169871	Unclassified_Cell_type_specific	0.292429	0.00493652
cg18582759_BC21	chr22	KREMEN1;RNU6-810P	29132970		0.29219	-0.00537429
cg17633736_TC21	chr8	PTK2B	27380468		0.292161	0.00463765
cg20314548_TC11	chr15	ISLR2	74133932		0.292105	0.00541413
cg04237136_BC21	chr2	SPHKAP	228024030		0.292091	-0.00686238
cg22351510_BC22	chr19	ENSG00000197332	11673431		0.292069	-0.00620769
cg25944219_TC21	chr10	TECTB	112283495		0.292021	0.00517789
cg11399136_TC21	chr16	XYLT1	17417065	Promoter_Associated	0.292019	0.00377227
cg01661567_BC21	chr4	LETM1	1841624		0.291879	0.0045021
cg03892989_BC21	chr9		124217377		0.291762	0.00364966
cg23349582_BC21	chr18	TTC39C;TTC39C-AS1	24012406		0.291729	0.00494405
cg09678939_BC22	chr6	ZC3H12D	149484945	Promoter_Associated	0.291391	0.00617249
cg11065271_TC21	chr6	SYTL3	158649575	Unclassified	0.291307	0.00523648
cg07393736_TC11	chr3		172450020		0.291258	0.00609446
cg03891050_TC21	chr6	LSM2	31797842	Promoter_Associated_Cell_type_specific	0.291088	0.00514323
cg05335423_TC21	chr5		40436770	Unclassified	0.290981	0.00468579
cg16406078_BC21	chr20	FAM110A	844991		0.290924	0.0039377
cg14101059_TC21	chr9	TXNDC8	110308982		0.290872	0.00462174
cg16198546_TC21	chr11	ENSG00000289526	35030110		0.290507	0.00376964
cg02759377_BC21	chr9	ENSG00000285269;SLC35D2	96317352	Unclassified	0.290315	-0.00685293
cg23195008_BC21	chr7	TTYH3	2631359		0.290158	-0.00441696
cg06824394_TC21	chr7	TMEM243	87217219	Promoter_Associated	0.290065	0.00365503
cg02947862_BC21	chr10	LINC01163	128181111	Unclassified_Cell_type_specific	0.289943	0.00447591
cg20399462_BC21	chr13		111973327		0.289538	0.00664166
cg01470088_TC11	chr10	PHYHIPL	59176605		0.289422	0.00354461
cg09080576_BC21	chr9	RAPGEF1	131678702	Unclassified	0.289332	0.00448976
cg14057711_BC21	chr17	ENSG00000264970	22704162		0.289186	0.00602263
cg04368939_BC11	chr10	KCNIP2	101829157		0.289034	0.00357762
cg18240703_BC21	chr17	RBFOX3	79097784	Unclassified_Cell_type_specific	0.288985	0.00471404
cg18915452_TC11	chr10	DPYSL4;JAKMIP3-AS1	132185967		0.288887	0.0044507
cg00769843_TC11	chr11	ENSG00000256100;OTUB1	63986981	Promoter_Associated	0.288882	0.00399137
cg05756933_BC21	chr6	GPR6	109978898		0.288742	0.00669782
cg27123273_BC21	chr16	LINC01572	72371430		0.28857	0.00378626
cg15895121_TC21	chr5		142246278		0.288548	-0.00462382
cg21891119_TC21	chr16	FENDRR	86478067		0.288462	-0.00475449
cg16498194_BC11	chr12	FZD10;FZD10-AS1	130163329		0.288306	0.00394097
cg03631131_TC21	chr3	ZIC1;ZIC4	147397719		0.288249	0.00506844
cg24224739_TC21	chr2	ENSG00000286905;RNASEH1	3549086		0.288175	-0.00518975
cg01766850_TC21	chr6	ENSG00000271820;LINC01624	170271878	Promoter_Associated	0.287996	0.00387331
cg26324751_BC11	chr22	TMEM184B	38267162	Unclassified_Cell_type_specific	0.287989	0.00450566
cg19061171_TC21	chr3	TAFA4	68932883		0.287936	0.00811527
cg09530779_BC21	chr3	BTLA	112499410	Unclassified	0.287859	0.00468828
cg05448469_BC21	chr3	HEG1	125044661		0.287771	-0.00453026
cg03967131_BC21	chr2	STK17B	196163019		0.287746	0.00511052
cg00158528_TC21	chr7		122316805		0.28755	0.0036434
cg14348532_BC21	chr11	CALCA;CALCB	14972016	Unclassified_Cell_type_specific	0.287461	0.00476134
cg01675662_BC21	chr1		181112916		0.28745	0.00387594
cg01193217_TC21	chr8	SMPD5	144049674		0.287207	0.00444637
cg25650721_BC21	chr21	ENSG00000224905	14104714		0.287191	-0.00412348
cg21536828_BC21	chr12		744003		0.287103	0.0041921
cg26278454_TC11	chr20	RSPO4	1001980	Unclassified_Cell_type_specific	0.287022	0.00581527
cg23061578_BC21	chr5	ENSG00000250385;SLC9A3	524826		0.28689	0.00572024
cg05304979_TC11	chr16	KLHDC4	87702456	Promoter_Associated	0.286542	0.00554652
cg11642324_TC21	chr12	GOLGA3	132771707	Gene_Associated_Cell_type_specific	0.286319	0.00514277
cg14029248_BC21	chr16	CACNG3	24264694		0.286175	-0.00775289
cg05941027_TC21	chr17	LIMD2;STRADA	63696814	Gene_Associated	0.28612	0.00505631
cg12719537_BC21	chr7	ATXN7L1	105691084	Promoter_Associated	0.286062	0.00369654
cg17897399_BC21	chr12	POC1B	89494651		0.285853	0.00393055
cg25998967_BC21	chr6	MFSD4B;REV3L	111406294	Unclassified_Cell_type_specific	0.285852	0.00561916
cg15080866_BC21	chr1	TTC34	2788559	Unclassified_Cell_type_specific	0.285666	0.00480895
cg03989480_TC21	chr1	DMRTA2	50419680		0.285638	0.0053074
cg23937295_BC21	chr1	CAMTA1;ENSG00000269978	7702091	Unclassified_Cell_type_specific	0.285595	-0.00536679
cg00515159_TC21	chr1	LAPTM5	30750999	Unclassified	0.285547	0.00494217
cg02126031_TC21	chr14		54219598		0.28528	0.00499448
cg11182518_BC21	chr5		55822137	Unclassified	0.285268	0.00527755
cg07104137_BC21	chr8	PREX2	68185178		0.285191	0.00494996
cg20416013_TC21	chr2	INPP5D	233063584	Promoter_Associated	0.285054	0.00480056
cg20983032_TC21	chr19	ENSG00000269179	49937656	Unclassified	0.285013	0.00605997
cg07266404_BC21	chr12	HOXC4	54053800	Unclassified_Cell_type_specific	0.284858	0.00451439
cg08949143_BC21	chr13	LINC00426	30373576		0.284831	0.0055544
cg06584478_BC21	chr7	AHR	16935165		0.284745	0.00376107
cg13699218_BC21	chr10		120161297		0.284664	-0.006398
cg20558463_BC21	chr1	SIPA1L2	232579236		0.284477	0.00432257
cg09451608_BC21	chr10		30506034		0.284352	0.00458915
cg02341571_BC21	chr15	PATL2	44676737		0.284343	0.00491807
cg15738473_BC21	chr18	ENSG00000278607	75070854	Promoter_Associated_Cell_type_specific	0.284181	0.0035625
cg11540474_TC21	chr7	PIK3CG	106872491		0.284153	0.00453954
cg22390603_BC21	chr17	ABHD15-AS1;SSH2	29706879		0.28415	0.00473306
cg20729813_BC11	chr4	SORCS2	7500702		0.284116	-0.00776738
cg22399868_BC21	chr11	NAV2	19447694		0.284018	-0.00427909
cg11857025_BC11	chr1	TMEM167B;TMEM167B-DT	109090722	Promoter_Associated_Cell_type_specific	0.283939	0.00371448
cg13574913_TC21	chr10	ZMIZ1	79285409		0.283639	0.00385966
cg09175289_TC21	chr11	ENSG00000254501;TM7SF2;VPS51	65111608	Promoter_Associated	0.283616	0.00407262
cg03948182_BC21	chr17		64270808		0.28352	0.0058545
cg10170847_BC21	chr19	TGFB1	41328124	Promoter_Associated	0.283513	0.00466687
cg14786664_TC21	chr10	PIP4K2A	22651805		0.283503	0.00406659
cg27256515_BC21	chr16	C1QTNF8	1093566		0.283391	0.00478576
cg10310168_TC21	chr1		4316320	Unclassified_Cell_type_specific	0.283258	-0.00540096
cg13340636_TC21	chr3	ZIC1;ZIC4	147392880		0.283184	0.0052331
cg21117483_BC21	chr16	GRIN2A	10100871		0.28314	-0.00827762
cg16861615_BC21	chr10		88271550	Unclassified	0.28284	0.00558845
cg20960181_BC21	chr1		85629142		0.282832	-0.00505747
cg22092235_TC21	chr17	SLC52A1	5049428	Unclassified_Cell_type_specific	0.282765	0.00383775
cg03514139_BC21	chr7	GRB10	50664644		0.282621	0.00371521
cg01614478_BC21	chr9	C9orf64	83956899	Unclassified_Cell_type_specific	0.282592	0.00382672
cg24470734_TC21	chr17	SLFN12	35432629	Unclassified	0.282548	-0.00584137
cg26333751_TC21	chr12	DGKA;ENSG00000273973;PYM1	55929295	Promoter_Associated	0.282365	0.0046357
cg05764112_TC21	chr3	ENSG00000289884	164451974		0.282327	-0.0042609
cg13794672_BC21	chr9	GNAQ	77751602	Unclassified_Cell_type_specific	0.282145	0.00376671
cg15572369_TC21	chr10	ENSG00000232470	110869247	Unclassified	0.282073	0.00490732
cg14328846_TC21	chr9	FNBP1	130007644	Unclassified	0.28207	0.00447249
cg21543918_BC21	chr6	NHSL1	138572022		0.28201	-0.00767339
cg13550604_BC21	chr14	SIPA1L1	71592562		0.281955	-0.00376705
cg18624930_TC21	chr14	PRKCH	61503473		0.281752	0.00606443
cg03205584_TC21	chr12	SYT1	78864627	Unclassified_Cell_type_specific	0.281743	0.00417972
cg07592095_BC21	chr6	ZC3H12D	149484460	Promoter_Associated	0.281738	0.00383122
cg23256882_BC21	chr10	IATPR	33114608		0.28168	0.00614815
cg15303976_BC21	chr10	APBB1IP	26467885	Unclassified_Cell_type_specific	0.281674	0.00363958
cg20803896_BC21	chr12		98613163	Unclassified_Cell_type_specific	0.281666	0.00351041
cg19308663_BC21	chr11		118870678	Promoter_Associated	0.281622	0.0043693
cg00700039_BC21	chr18	SMCHD1	2659556	Promoter_Associated_Cell_type_specific	0.281375	0.00475916
cg20748038_BC21	chr10	C10orf88;PSTK	122953555		0.28132	0.00702682
cg21153236_BC21	chr13	GPC6	94323962	Unclassified_Cell_type_specific	0.281291	0.00471118
cg12899919_BC21	chr19	GARRE1	34317700	Promoter_Associated	0.281234	0.00403751
cg12098284_TC21	chr8	CSMD1	3882881		0.281231	-0.00497422
cg01702431_TC21	chr12	KSR2	117968353		0.281168	0.00651154
cg09836859_BC21	chr6	EPHA7	93358360		0.280939	-0.00540176
cg00397871_BC21	chr7	ITPRID1	31653072		0.280812	-0.0039208
cg23608915_TC21	chr2	MAP4K4	101717333	Unclassified	0.280712	0.00579222
cg10944833_TC21	chr6	NUP153	17702229	Promoter_Associated	0.280674	0.00530166
cg12938436_TC21	chr5		107273173		0.280257	-0.0038151
cg26003455_TC21	chr13		20206986		0.280151	0.00468776
cg16571127_BC21	chr11	CTTN-DT	70396899		0.280138	-0.00545213
cg04453471_BC21	chr10	MAP3K8	30437602	Promoter_Associated_Cell_type_specific	0.279791	0.00435985
cg12685166_BC21	chr2	ENSG00000236449;WIPF1	174591148		0.279779	0.00512304
cg07126444_TC21	chr14	TMED10	75141307		0.279576	0.00403962
cg25943588_TC11	chr11	CALCA;CALCB	14972367		0.279439	0.00530115
cg07884764_TC21	chr11	CCDC88B;ENSG00000236935	64340045	Promoter_Associated	0.279406	0.00535466
cg17711870_BC21	chr8	WWP1;WWP1-AS1	86342241	Promoter_Associated	0.279231	0.00672191
cg05329979_BC21	chr1	TBX15	118984166		0.279194	0.0065226
cg12338887_BC21	chr6	ATG5;PRDM1	106094591		0.2791	0.0035568
cg14283398_BC21	chr9	ENSG00000257524;ST6GALNAC6	127897535	Unclassified	0.278973	0.0038694
cg11021431_TC21	chr6	GPR6	109977948		0.27895	0.00471173
cg19414383_BC21	chr1	ENSG00000282843	17201743	Unclassified_Cell_type_specific	0.278938	0.0039475
cg08243524_TC21	chr19	DENND1C	6482000	Promoter_Associated_Cell_type_specific	0.278921	0.0058556
cg17810849_TC21	chr11	ENSG00000245008;ENSG00000288975	128628778	Unclassified	0.277874	0.00353669
cg17237907_TC21	chr6	MICAL1	109458916	Unclassified	0.277554	0.00473527
cg00017489_TC21	chr7	DPP6	153886233		0.277206	0.00827455
cg22786718_TC21	chr20		2530553		0.276803	0.00387401
cg06169746_TC21	chr3		119700646		0.276721	0.00375015
cg03921763_BC21	chr1	DISC1	231918514		0.276617	0.00377945
cg19334647_BC21	chr18	C18orf25	46250195		0.276405	0.00400489
cg24603203_TC21	chr1	USH2A;USH2A-AS2	216071374		0.27631	-0.00353611
cg03380960_TC21	chr10	ENSG00000258539;FAM53B	124636839	Promoter_Associated_Cell_type_specific	0.276283	0.00361568
cg19982302_BC21	chr14	NPM1P20;PPP2R5C	101843918	Promoter_Associated	0.276197	0.00486687
cg15459165_BC21	chr1	LAPTM5	30751003	Unclassified	0.276005	0.00430492
cg02918054_TC11	chr14	SSTR1	38208571	Unclassified_Cell_type_specific	0.275747	0.00489293
cg13938319_TC21	chr11	OSBPL5	3115361		0.275743	-0.00452655
cg12695292_TC21	chr8	SULF1	69562690		0.275643	-0.00719832
cg02520281_TC21	chr5	ENSG00000272154;ENSG00000280029;PCDHB17P	141156087		0.275445	0.0067028
cg14818694_BC21	chr1	IQGAP3	156572885		0.275285	-0.00390831
cg26597727_BC21	chr19	DENND1C	6482051	Promoter_Associated_Cell_type_specific	0.274866	0.00403899
cg07840080_TC21	chr5	PDZD2	32093364	Unclassified_Cell_type_specific	0.274829	0.00400729
cg04837025_BC11	chr1	NID1	236065444	Unclassified	0.274812	0.00416782
cg08194879_BC11	chr6	CLVS2;ENSG00000285652	122996424		0.274806	0.00451944
cg24027320_BC21	chr20	TASP1	13639384	Promoter_Associated	0.274737	0.00764068
cg00986590_BC21	chr15	RAB8B	63245266		0.274724	0.00439719
cg21419800_TC21	chr15	ENSG00000259543;ENSG00000259594	81553308		0.274709	0.00450803
cg02680050_BC21	chr12	LRCOL1	132603301		0.27466	0.0056491
cg08498747_TC21	chr17		43670301	Unclassified_Cell_type_specific	0.274643	-0.00608088
cg23752563_TC21	chr19	CACNG8	53962933		0.274608	0.00479074
cg07943290_TC21	chr5		45797157		0.274555	-0.00393585
cg16773564_BC21	chr12	BTBD11	107337503		0.274545	0.00392986
cg03594409_TC21	chr9	ZNF169	94277598		0.27453	-0.00365695
cg26314722_TC21	chr1	LINC01132	234731553	Unclassified	0.274495	0.00409229
cg15125798_BC21	chr5		123285951		0.274461	0.00355011
cg24135793_TC21	chr19	NFIX	13011753		0.274281	0.00365984
cg02873991_TC21	chr12	LINC02909	24998329	Unclassified_Cell_type_specific	0.273939	0.00597411
cg06959284_TC21	chr2	MIR3681HG	12502018	Unclassified_Cell_type_specific	0.273877	0.0039503
cg16974893_TC21	chr3	LINC00880;LINC02029	157081725	Unclassified	0.273773	0.0060133
cg16502528_BC21	chr12	ENSG00000256504;MRPS35-DT	27705339		0.273758	-0.00375295
cg13843962_BC21	chr9		84136816		0.273753	0.00612585
cg22153823_TC21	chr11	ANO1;ENSG00000254605	70022084		0.27364	0.00405215
cg00897703_TC21	chr2	TMEM163	134677386	Unclassified_Cell_type_specific	0.273636	0.00411665
cg20314480_TC21	chr15	IL16	81299395		0.273621	0.00594201
cg08536263_TC21	chr2	CYS1	10075557		0.273481	0.0051997
cg04902833_BC11	chr17	C17orf99;EIF5AP2	78157340		0.273321	-0.0049112
cg13213697_TC21	chr22		41069324	Unclassified_Cell_type_specific	0.273312	0.00458859
cg19332452_TC11	chr19	ENSG00000267424;HOOK2;RTBDN	12825905		0.273207	0.00396769
cg14950698_BC21	chr2	MORN2;RNU6-851P	38884914		0.273142	-0.00476253
cg16362595_TC23	chr6	JARID2	15305447	Promoter_Associated_Cell_type_specific	0.273126	0.00355241
cg13194546_TC21	chr8	COL22A1	138697358		0.273101	-0.00577075
cg21921904_TC21	chr7	CYTH3	6234460		0.273094	0.00439628
cg01368628_TC21	chr1	NBPF13P	147109911		0.273051	0.00498212
cg07354927_TC11	chr6	MDFI	41638254	Unclassified_Cell_type_specific	0.273035	0.00360034
cg03931865_BC11	chr16	ENSG00000259821;ENSG00000259983	47014196		0.272905	-0.00843892
cg24143287_BC21	chr10	C10orf90	126521411		0.272855	-0.00353756
cg10306450_TC21	chr12	ENSG00000285528;GLS2	56488695	Unclassified	0.272845	0.00608667
cg23925650_TC21	chr14	LINC02288	77041118		0.272815	0.00415255
cg08840142_BC21	chr10	PIP4K2A	22651799		0.272767	0.00471936
cg02392359_TC21	chr15	RAB27A	55279881		0.272703	0.00434206
cg04784672_BC21	chr14	LRFN5	41608471	Unclassified_Cell_type_specific	0.272702	0.00374383
cg03891050_TC22	chr6	LSM2	31797842	Promoter_Associated_Cell_type_specific	0.272682	0.00482402
cg21138405_BC21	chr5	ENSG00000283782;IRF1	132492115	Unclassified_Cell_type_specific	0.272334	0.00494614
cg16450797_BC21	chr11	ENSG00000255340;TTC17	43381932		0.272313	-0.00380436
cg20269821_BC21	chr15	ENSG00000259580	39786500	Unclassified	0.272303	-0.00504399
cg11237636_BC21	chr10	ENSG00000258539;FAM53B	124691972		0.272292	0.00388593
cg15362140_BC21	chr4		77822037	Unclassified	0.272287	0.00406788
cg15981488_BC21	chr11	OLFML1;SYT9-AS1	7496101	Unclassified_Cell_type_specific	0.272244	0.00384027
cg02629393_TC21	chr3		56704884		0.272026	0.00482524
cg07989312_TC21	chr3	ENSG00000286915	136787704	Unclassified_Cell_type_specific	0.272003	0.00597278
cg21669515_BC21	chr2	GTDC1	144183985	Unclassified_Cell_type_specific	0.271993	0.00707619
cg08123045_TC21	chr1	MEF2D	156497396	Promoter_Associated_Cell_type_specific	0.271949	0.00414459
cg01887801_BC21	chr12		116658737	Unclassified_Cell_type_specific	0.271816	0.00410315
cg11969491_BC21	chr15	SEMA4B	90191831	Unclassified	0.271705	0.00523763
cg00504666_TC21	chr1		29752233		0.271649	0.00811776
cg23732431_TC21	chr5	IQGAP2	76473886	Unclassified	0.271417	0.00427336
cg27565124_BC21	chr9	OLFM1	135095829		0.271403	-0.00612053
cg13981325_TC21	chr1		10942691	Unclassified	0.271385	-0.00421059
cg14534871_BC21	chr6	ENSG00000289847	110560662	Unclassified_Cell_type_specific	0.271296	0.00356197
cg19915449_TC21	chr18	ENSG00000263765	32930788		0.271264	-0.00372031
cg10682798_BC21	chr7	THSD7A	11623333		0.2712	-0.00398492
cg12081325_BC21	chr1	EIF2B3	44947607	Unclassified_Cell_type_specific	0.271188	-0.00477826
cg02376827_BC21	chr17	HIC1	2058216		0.271183	0.00389521
cg25258422_TC21	chr7	ENSG00000212590	152607959		0.271066	0.00440095
cg10874168_TC21	chr1	ENSG00000284989;ST3GAL3	43832441		0.270679	0.00396703
cg02977575_TC21	chr1	MEX3A	156077041		0.27059	0.00469993
cg01479473_BC21	chr16	CLCN7;ENSG00000261430	1474173	Promoter_Associated	0.270459	0.00412732
cg19301276_TC21	chr14		24673661	Unclassified	0.270296	0.00383381
cg20553766_BC21	chr20	MC3R	56249527	Unclassified	0.270208	0.010187
cg20416616_BC21	chr15	RAB27A	55279926	Promoter_Associated	0.270194	0.00473152
cg03037030_BC21	chr6	TNF	31575523	Promoter_Associated	0.270133	0.00444676
cg00797818_BC21	chr11	GALNT18	11416333		0.270073	-0.00428606
cg02610507_BC11	chr8	ARHGAP39	144685875	Promoter_Associated	0.270021	0.00479196
cg04630823_TC21	chr22	NUP50	45179395	Promoter_Associated_Cell_type_specific	0.269963	0.00384908
cg16264882_BC21	chr11	CD82	44574305		0.269736	-0.00430576
cg04806292_TC11	chr5	PCDHGA1;PCDHGA2;PCDHGA3;PCDHGA4;PCDHGA5;PCDHGA6;PCDHGA7;PCDHGB1;PCDHGB2;PCDHGB3	141382835	NonGene_Associated	0.269728	0.00780672
cg17695791_TC21	chr11		92180792		0.269671	-0.00362529
cg02113521_TC11	chr15	CYFIP1	22980111		0.269608	0.00758239
cg19915582_BC11	chr19	NRTN	5826298		0.269608	-0.00375659
cg00505606_BC11	chr1	TP73	3704074	Unclassified_Cell_type_specific	0.2695	-0.00402637
cg01472737_TC21	chr18	ENSG00000228835;KLHL14	32773326		0.269419	0.00594043
cg16719404_BC21	chr1	CD2	116753620		0.269413	0.0040133
cg05671350_BC21	chr11	P4HA3;P4HA3-AS1	74311303		0.269318	0.00478034
cg12526091_BC21	chr12		57851259	Unclassified_Cell_type_specific	0.269296	0.0036639
cg05390174_BC21	chr5	FYB1	39164218	Unclassified_Cell_type_specific	0.269289	0.00379501
cg04670568_TC21	chr16	C2orf69P3	35425400		0.269113	0.00509234
cg03108070_BC11	chr6	B3GALT4	33277713	Promoter_Associated	0.269027	0.00456618
cg27039625_TC21	chr6	NT5E	85449378	Unclassified	0.269005	0.0054722
cg14752245_TC11	chr1	PCSK9	55040204		0.268935	0.00524203
cg07787354_TC21	chr1	ENSG00000266993;NRDC;OSBPL9	51798311		0.268903	-0.00423742
cg04571827_BC21	chr1	EPHA8	22598216		0.268876	-0.00458726
cg26785949_TC21	chr19	CTU1	51109640		0.268733	-0.00493327
cg06727980_BC21	chr10	ENSG00000258539;FAM53B	124728490	Unclassified	0.268642	0.00424633
cg15697374_TC21	chr2	SH3BP4	235044390		0.26862	0.00472967
cg22585954_TC21	chr5	MCC	113474646		0.268512	-0.00352539
cg00640475_TC21	chr1	SMAP2	40381558		0.268231	0.0038833
cg24003508_BC21	chr10	KLF6	3782195	Promoter_Associated	0.268213	0.0053835
cg16703660_TC21	chr6	RNA5SP207	41239768		0.268147	0.00716925
cg17927982_BC21	chr2		206435863		0.268145	-0.00357983
cg11564377_BC21	chr7		155791580		0.26813	0.00397193
cg12343859_BC21	chr8	PTK2B	27360700	Unclassified_Cell_type_specific	0.268085	0.00354277
cg15054274_BC21	chr3		105353839		0.268018	0.00468721
cg00601491_BC21	chr3		16255179		0.267757	0.00366227
cg26390542_TC21	chr1	ENSG00000288810;MIR137HG	98049696		0.267622	0.00617914
cg12231227_TC21	chr3		126392482		0.267512	-0.00418641
cg15903185_TC21	chr4	PANCR	110609315	Unclassified_Cell_type_specific	0.267508	0.00647615
cg19436684_TC21	chr20	CDH4	61303118		0.267473	-0.00392767
cg14172280_BC21	chr9		118653718		0.267433	-0.00350606
cg00305071_TC21	chr1	CSMD2	34038416		0.26739	-0.00863345
cg15706250_TC11	chr8	ANK1	41725803		0.267364	0.00493272
cg13139994_BC21	chr8	EFR3A	131917230		0.267355	0.00465124
cg05593908_TC21	chr3	COPB2-DT	139710421		0.267346	-0.00597687
cg24053394_BC21	chr13	LCP1	46173702		0.267241	0.00490981
cg06816235_TC21	chr11	BDNF;ENSG00000255496	27720672		0.267079	0.00379419
cg22344631_TC21	chr2	HOXD3	176147405		0.267003	0.00416404
cg04005843_BC11	chr5	LPCAT1	1462705		0.266977	-0.00427368
cg18679416_BC21	chr2		157404516	Unclassified	0.266794	0.00424497
cg20472746_BC21	chr13	RGCC	41465198	Promoter_Associated	0.26662	0.00511059
cg14666779_TC21	chr10	LINC00993;Y_RNA	37304362		0.266584	-0.00582006
cg25567903_BC21	chr20	COL20A1	63305965		0.266492	0.00501934
cg14287818_BC21	chr20		54292309		0.26633	-0.00366452
cg19155859_BC21	chr13	COL4A1	110222204	Unclassified	0.266323	0.00457515
cg12483843_BC21	chr10	CCDC6	59907329		0.26626	0.00395149
cg21147648_BC21	chr15	SKOR1	67826626	Unclassified_Cell_type_specific	0.266154	0.00523966
cg04403049_BC21	chr14	ENSG00000258466;VTI1B	67666675		0.266135	0.00473391
cg06243111_BC21	chr4	HMX1	8865347		0.265784	0.00701115
cg00255919_TC21	chr5	ENSG00000283782;IRF1	132492226	Unclassified_Cell_type_specific	0.265778	0.00499343
cg03140624_BC21	chr1	LYST	235768077	Gene_Associated_Cell_type_specific	0.265768	0.00405022
cg22234962_BC21	chr1	RUSC1;RUSC1-AS1	155321506	Gene_Associated	0.265669	0.00450153
cg07922204_TC11	chr17	EFCAB5;ENSG00000266876	30068656		0.265664	-0.00418176
cg07058784_BC21	chr1	C1orf21	184492285		0.265555	0.00371247
cg01248710_TC21	chr1	CD58	116544981		0.265441	0.00380952
cg02116986_BC21	chr5		158640246	Unclassified_Cell_type_specific	0.265263	-0.00428852
cg26904017_BC21	chr11	MARK2	63867201		0.265232	0.00355239
cg18489994_TC21	chr4	C1QTNF7-AS1	15233795	Unclassified_Cell_type_specific	0.264965	0.00482436
cg16761673_TC21	chr1		47504047		0.264911	-0.00639888
cg07911225_BC21	chr1	SHE;TDRD10	154501632	Unclassified_Cell_type_specific	0.264904	0.00473686
cg16659184_TC21	chr7		6071539	Unclassified_Cell_type_specific	0.264884	0.00353579
cg24108508_TC21	chr1	FAM20B	179047098		0.264703	-0.0040286
cg22866061_TC11	chr9	LHX3	136205185	Unclassified_Cell_type_specific	0.264677	0.00408208
cg00593900_BC11	chr19	ANGPTL6	10096070	Unclassified	0.264363	0.00712441
cg09959029_TC21	chr6	ENSG00000289847	110536898		0.264362	-0.00377384
cg09496876_TC11	chr1	PAX7	18630881	Unclassified_Cell_type_specific	0.264286	0.00440709
cg17155829_TC21	chr19	ARHGEF18	7348670	Promoter_Associated	0.264224	0.0037857
cg08903858_BC21	chr15	IL16	81302842		0.264205	0.00468833
cg18208971_BC11	chr12	ENSG00000256569	120723641		0.264148	-0.00357838
cg16827707_BC21	chr4	SH3D19	151228044		0.264101	0.00357213
cg17799033_BC21	chr7	PTPRN2	157683637	Unclassified_Cell_type_specific	0.264092	0.00554681
cg08037327_BC11	chr7	GIMAP7;STRADBP1	150513973		0.263954	-0.0035207
cg22583065_BC11	chr13	FGF14	102400478		0.263925	0.00361739
cg02508535_BC21	chr2		20134690		0.263841	-0.00554947
cg19037547_BC21	chr13		97537440		0.26375	-0.00424283
cg03546814_BC21	chr1	VPS13D	12438728		0.263625	0.00432612
cg15915664_BC21	chr11	LSP1	1850741	Promoter_Associated	0.263566	0.00366588
cg01661567_BC22	chr4	LETM1	1841624		0.263492	0.00415823
cg11010309_BC21	chr7	IKZF1	50358520		0.263482	0.00466326
cg13712573_BC21	chr4	ENSG00000250038	28358002		0.263454	-0.00374446
cg10318313_TC21	chr11	NAP1L4	2993707		0.263408	-0.00379503
cg16459276_BC21	chr6	ENSG00000288805;TMPOP1	30465646	Unclassified_Cell_type_specific	0.263389	-0.00467424
cg19182765_BC21	chr13		111967763		0.263304	-0.00595082
cg11414693_TC21	chr5		159120912		0.263282	0.00365646
cg16469560_BC21	chr22	ZDHHC8P1	23398889		0.263215	0.00369792
cg04673701_BC21	chr13	WDFY2	51614687	Promoter_Associated	0.262881	0.00509422
cg04016326_BC21	chr12	GRIN2B	13980006		0.262782	-0.00365788
cg24402559_TC21	chr16	CDH13	82704250		0.262772	0.00497153
cg27485649_BC21	chr1		166017595		0.262614	0.0045687
cg13762320_BC11	chr11	ASCL2	2271675		0.262603	0.00466778
cg21827986_TC21	chr14	INF2	104710244	Unclassified_Cell_type_specific	0.262499	0.00370091
cg02848533_TC11	chr3	B3GALNT1;NMD3	161104934		0.262447	0.00374542
cg08183063_BC21	chr5	ENSG00000251675;SERINC5	80136361		0.262297	0.005964
cg23598089_TC21	chr1	ATP2B4	203682951	Promoter_Associated_Cell_type_specific	0.262283	0.00384614
cg05674377_TC21	chr20	ADA	44647043	Unclassified	0.262239	0.0035841
cg15358152_BC21	chr6	HEY2;HEY2-AS1	125746253		0.262119	-0.00540889
cg03805492_TC21	chr12		125684062		0.262019	0.00496031
cg08624723_BC21	chr5	ENSG00000279068;ENSG00000280029;PCDHB16	141182386		0.262004	0.00594755
cg25318652_BC21	chr7	COA1;STK17A	43650536	Unclassified	0.261906	0.00418813
cg18141400_TC11	chr14	ENSG00000258942;LINC00640	51352098		0.2619	-0.0102924
cg19912142_TC11	chr10	LINC02674	117735160		0.261859	0.00681225
cg08202226_TC21	chr1	ENSG00000284738;GATAD2B	153924114		0.261818	0.00404567
cg08028179_BC21	chr1	ASAP3	23459795		0.261811	-0.00442238
cg11738976_TC11	chr20	JPH2	44115950		0.261748	0.00529666
cg16440284_BC21	chr8	SCRT1;SLC52A2	144335227	Unclassified_Cell_type_specific	0.261713	0.00925763
cg00033818_BC21	chr13	UBAC2	99283629		0.261651	0.00402838
cg25392995_BC21	chr22	TRABD	50187497	Promoter_Associated_Cell_type_specific	0.261524	0.00366729
cg10815411_TC21	chr11		7154995		0.261399	-0.00361844
cg08209375_TC21	chr17	GAS7	10119497		0.261397	0.00394164
cg12895207_BC21	chr13		111921062		0.261278	0.0053134
cg22158769_TC11	chr2	ARHGEF33;ENSG00000269210	38960398	Unclassified	0.261262	0.00645847
cg19796330_BC21	chr7	FAM200A	99552617		0.261175	-0.00727306
cg20648632_TC21	chr6	ENSG00000213204;SLC35A1	87472443	Promoter_Associated	0.261018	0.0072702
cg10516886_TC21	chr1	CD53	110872610	Promoter_Associated_Cell_type_specific	0.260972	0.00371531
cg15132749_TC11	chr4		3784200		0.260915	0.0048707
cg13453374_TC11	chr3	ENSG00000243620	147354810		0.260903	0.00406619
cg14550234_BC21	chr3	VWA5B2	184238338		0.260798	-0.0035289
cg12529672_BC11	chr2	NOTO	73202243	Unclassified_Cell_type_specific	0.260766	0.00371765
cg26287209_TC21	chr22	MYH9	36374802		0.260706	0.00435146
cg07589342_TC21	chr1	LINC02608	212219166		0.26067	0.0036628
cg14793596_BC11	chr1	MXRA8	1354712	Unclassified_Cell_type_specific	0.260663	0.00367239
cg27665571_TC21	chr16	IL34	70590451		0.260627	0.00411148
cg05835599_TC21	chr5	ENSG00000248753;PITX1-AS1	135134123		0.260514	-0.00545824
cg02371473_BC21	chr13	RGCC	41463165	Promoter_Associated	0.260494	0.00366926
cg13474790_TC21	chr12	SLC35E3	68772965		0.260472	0.00450259
cg23476076_TC21	chr5	DRD1	175443468		0.260464	-0.00497192
cg17782974_BC22	chr10	TRIM8	102647233		0.260464	0.00474531
cg10753868_BC21	chr7	CDCA7L	21939665		0.260292	0.0037219
cg14768892_BC21	chr15	FSIP1	39623730	Unclassified	0.260279	0.00552959
cg07183362_BC21	chr5		1536647	Promoter_Associated	0.260277	0.00373428
cg10147059_BC21	chr6		137491467	Unclassified_Cell_type_specific	0.260256	-0.00450841
cg25912173_BC21	chr8	CSMD3	112616673		0.2602	-0.00364231
cg06930314_BC21	chr2	ENSG00000236213;ENSG00000290100	37624214	Unclassified_Cell_type_specific	0.260092	0.00439189
cg16188984_BC11	chr13		112207798		0.26005	0.00697221
cg01791874_TC11	chr5	MARCHF11;MARCHF11-DT	16179946		0.260036	0.00736585
cg20509013_TC21	chr4		10180451		0.260004	-0.00420478
cg10780517_TC21	chr2	ENSG00000283635;PER2	238290177		0.259977	0.00497227
cg13219007_BC21	chr11	UCP2	73980224	Promoter_Associated	0.259943	0.00389675
cg24979167_BC21	chr7		1381307	Unclassified_Cell_type_specific	0.259807	-0.00715419
cg00093433_TC21	chr16	ENSG00000285163	85947704	Promoter_Associated	0.259656	0.00467717
cg26293546_TC21	chr1	PROX1;PROX1-AS1	213989316		0.259633	0.00607469
cg15459165_BC22	chr1	LAPTM5	30751003	Unclassified	0.25954	0.00462837
cg11097433_BC11	chr10	SORCS1	107164799		0.25943	0.00472664
cg06144198_TC11	chr2	KCNK12;MSH2	47570441		0.259337	0.00503508
cg01930746_TC21	chr2	PDIA6	10810385	Promoter_Associated_Cell_type_specific	0.259232	0.00436915
cg06220971_BC21	chr4	AFAP1-AS1	7757047		0.259159	-0.00436138
cg04194449_BC21	chr10		71873849	Unclassified_Cell_type_specific	0.259149	0.0043398
cg19726712_BC21	chr8	LAPTM4B	97778099		0.259106	-0.00381835
cg10268229_BC21	chr14	ENSG00000251002;TRAV38-2DV8	22281075		0.259065	0.00391035
cg21681212_BC21	chr7	EGFR	55193220		0.258938	-0.0035637
cg26955215_BC21	chr6		111993045		0.258862	0.00486312
cg21180953_BC21	chr18	SETBP1	44909642	Unclassified_Cell_type_specific	0.258831	0.00557814
cg06409588_BC21	chr1	CSMD2	33626586		0.258831	-0.00365325
cg14772935_TC21	chr7	CHN2;CPVL;ENSG00000285162	29147403		0.258812	0.00506777
cg23166240_BC21	chr18	LPIN2	2963284	Promoter_Associated	0.258808	0.0068687
cg05785747_BC21	chr10		37436560		0.258781	-0.00475079
cg27080917_TC21	chr12	ETV6	11825416		0.258605	0.00532147
cg07571745_BC21	chr1	LCK	32249827	Promoter_Associated	0.258446	0.00365284
cg01000850_BC21	chr1	TRAF3IP3	209768498	Promoter_Associated	0.258403	0.00370034
cg17847889_BC21	chr12		80710581		0.258316	-0.00669564
cg10174146_BC21	chr10	PRKCQ	6498833	Promoter_Associated_Cell_type_specific	0.258311	0.00474191
cg03569640_BC21	chr12	TBX5	114403067	Unclassified_Cell_type_specific	0.258303	0.00569042
cg05593641_BC11	chr10		104639058		0.258001	0.00362846
cg15530713_BC21	chr10	SORCS3	105020247		0.257901	-0.00617017
cg22081879_BC21	chr7		109204953		0.257749	-0.00677367
cg09671623_BC21	chr18		59743680		0.25761	-0.0057968
cg05459464_BC21	chr19	R3HDM4	906759		0.257563	0.00371521
cg06996273_BC11	chr1	TP73	3704165	Unclassified_Cell_type_specific	0.257416	-0.00658771
cg07883537_BC21	chr17	ABI3	49219550	Unclassified	0.25736	0.00458485
cg17635080_TC21	chr12	ENSG00000257221	108636339	Promoter_Associated_Cell_type_specific	0.257264	0.00427264
cg05045335_TC21	chr1	RERE	8397357		0.257224	0.00395746
cg05144700_TC21	chr6		41333957	Unclassified	0.257218	0.0039192
cg27184249_BC21	chr1	FTH1P1;SNIP1	37544629		0.257127	-0.00356283
cg02113446_BC21	chr6	ENSG00000272980	167095049	Unclassified	0.257089	0.00476155
cg25402787_TC22	chr15	ONECUT1	52792482		0.256893	-0.00370838
cg14050976_TC21	chr14		65791280		0.256834	-0.00547024
cg15808331_TC21	chr3	CDCP1	45101093		0.256733	0.0041645
cg01310330_TC21	chr7	ELFN1	1747558		0.256712	-0.00414828
cg12159504_TC21	chr2	STAT1	191014815	Promoter_Associated	0.256647	0.00586635
cg09215287_TC21	chr7	DPP6	153886235		0.256627	0.00674879
cg24075412_TC11	chr17	RBFOX3	79483884		0.25649	-0.00490526
cg00813509_TC11	chr12	NCOR2	124456771	Promoter_Associated	0.256449	0.00363859
cg14960550_BC21	chr11	NAALAD2	90134282		0.256376	0.00537531
cg03490759_TC11	chr14	HHIPL1	99675551		0.256341	0.00593481
cg19550904_BC11	chr14	EXOC3L4	103102790	Unclassified_Cell_type_specific	0.256256	0.00480334
cg00517080_TC21	chr11	VPS26B	134228689		0.256225	0.00354184
cg16188379_BC21	chr2	MYT1L	2291814		0.256068	-0.0036096
cg06452665_BC11	chr13	TNFSF11	42574300	Unclassified	0.255961	0.00453083
cg27137084_BC21	chr12	TMEM132C	128550803		0.255908	-0.00446127
cg17151933_BC21	chr12	B4GALNT3	461882	Unclassified_Cell_type_specific	0.25559	-0.00362953
cg22959982_BC21	chr17	UNC13D	75832261	Promoter_Associated_Cell_type_specific	0.255569	0.00350321
cg21094588_TC21	chr12	KITLG	88566579		0.255554	-0.00456173
cg14863234_TC21	chr10	MAP3K8	30456017		0.255527	0.00424306
cg19274323_BC21	chr14	TRAC	22550332	Unclassified_Cell_type_specific	0.255509	0.00358928
cg06709365_BC21	chr4	PPARGC1A	23768729		0.255462	-0.00510596
cg26611563_TC21	chr16	ENSG00000260498	87777806	Unclassified	0.255372	0.00460171
cg02681173_TC21	chr12	ENSG00000261650;LINC02418	130042561		0.255106	0.00360848
cg07303187_BC11	chr3	ZXDC	126476091	Promoter_Associated	0.255098	0.00732181
cg17729891_TC11	chr19		50604301		0.254984	0.00704185
cg13149362_TC21	chr8	SLA;TG	133076278		0.254916	0.0038817
cg24145925_TC21	chr19	DHPS;ENSG00000285589	12676586	Gene_Associated	0.254771	0.00424316
cg14132888_TC11	chr5	TRIM36	115179202	Unclassified_Cell_type_specific	0.25477	0.00622625
cg06056332_BC21	chr1	LY9	160796133	Unclassified	0.254737	0.00387094
cg27108059_TC21	chr1	IL6R	154439921		0.254731	0.00360541
cg21650866_TC21	chr8	ENSG00000254197;SLC45A4	141287157		0.254692	0.00513502
cg09275602_TC11	chr7	LINC02604	66905343		0.254651	-0.00367679
cg21370522_BC21	chr6	TNF	31575442	Promoter_Associated	0.254615	0.0056004
cg12847844_BC21	chr9	ENSG00000237422	91102192	Unclassified_Cell_type_specific	0.25461	0.00357745
cg08373547_TC21	chr14	PTGER2	52327823		0.254568	0.00457257
cg04364728_TC21	chr1	ENSG00000230699;ENSG00000272438	910430	Unclassified_Cell_type_specific	0.254462	0.00414854
cg21738963_TC21	chr6		88169679		0.25438	-0.00380159
cg11603365_BC21	chr14	PRKCH	61503491		0.254175	0.00540607
cg26547024_TC11	chr22		49983834		0.254038	0.00379077
cg21883435_BC21	chr16	ENSG00000285040	85985319	Unclassified_Cell_type_specific	0.253993	0.00438676
cg13816428_TC21	chr14	OR5AU1	21157014		0.253971	0.00714356
cg22344631_TC22	chr2	HOXD3	176147405		0.253769	0.00385417
cg04086328_TC21	chr1	ITPKB	226691483		0.253734	0.00402042
cg05041596_BC21	chr11	NAALAD2	90134217		0.253712	0.00641029
cg22081654_BC21	chr12	SLC6A12	213754		0.253503	0.00466018
cg06337872_BC21	chr5	PDZD2	31701798		0.253245	-0.00405263
cg07777347_TC21	chr3	LSG1;TMEM44-AS2	194641104	Gene_Associated_Cell_type_specific	0.253118	0.00550687
cg12283482_BC21	chr4	AASDH	56388588		0.253109	0.00752822
cg27094244_BC11	chr11	SYT7	61567797		0.253083	0.00719692
cg12990832_TC21	chr5	GRK6	177432086	Promoter_Associated	0.252977	0.00359989
cg19499820_TC21	chr14	GPR137C;TXNDC16	52551580	Promoter_Associated	0.252942	-0.00617268
cg07180897_BC21	chr6	HLA-DQB2	32761353		0.25294	-0.00550901
cg02868516_BC21	chr17	RPA1	1834661		0.252917	0.00452152
cg06710490_BC21	chr16	ABCC1	16033384		0.25291	0.00458846
cg01538605_TC21	chr6		168885862	Unclassified_Cell_type_specific	0.252902	-0.00354392
cg24198173_BC21	chr4		43131682		0.252898	-0.00389672
cg25914821_TC21	chr8	PVT1	127887268		0.25284	0.004008
cg15587175_BC21	chr17	ENSG00000262231	6190902		0.252732	-0.00373054
cg14046228_BC21	chr2		240218065		0.252628	-0.00435026
cg21170920_TC11	chr1	PAX7	18630879	Unclassified_Cell_type_specific	0.252575	0.00413553
cg07389228_BC21	chr17	SAP30BP	75689571	Gene_Associated	0.252402	0.0040585
cg10307082_TC21	chr6	ENSG00000287092	156250806		0.252218	0.0037887
cg15299233_TC21	chr15	SCAMP2	74869832		0.252174	0.00382581
cg26760951_BC21	chr4		24042183		0.252165	-0.00506557
cg03323030_BC21	chr19		35913854	Unclassified_Cell_type_specific	0.25216	0.00369558
cg00556616_BC21	chr18	ANKRD62;RNU6-324P	12098199		0.252057	-0.00386865
cg20264543_TC21	chr3	ENSG00000290001	129068370		0.252029	0.00400245
cg00746336_TC21	chr17	GOSR1	30476540		0.251912	-0.00548855
cg16238482_BC21	chr11	LRRC4C	41055020		0.2519	-0.00363928
cg13315047_TC21	chr12	ENSG00000279650	130776598	Unclassified	0.251773	-0.0035618
cg16220923_BC21	chr20	LINC00261	22567239		0.251761	0.00629799
cg14569644_TC21	chr12	ENSG00000273049;HOXC6	54014307		0.251707	0.00438177
cg17066415_TO11	chr11	LINC02725	128146768		0.251454	-0.00400957
cg10614488_BC21	chr7	WIPI2	5219116	Gene_Associated_Cell_type_specific	0.251367	0.00386253
cg05295329_BC21	chr2	CYP1B1-AS1;ENSG00000227292	38215456		0.251343	-0.00602938
cg14980883_BC21	chr7	AGR2	16795772		0.25128	0.00499897
cg23074224_BC21	chr9	APBA1;ENSG00000261447	69671472		0.251265	0.00370014
cg11436362_TC11	chr11	GRK2	67286458	Promoter_Associated_Cell_type_specific	0.251209	0.00447085
cg11488101_TC21	chr10	BMS1	42817575		0.251154	-0.00420613
cg03322161_BC11	chr6	ENSG00000287558	160767290		0.250978	0.00543178
cg22862205_BC21	chr6		137389538		0.250839	0.00386322
cg25075684_BC21	chr7		2893663	Unclassified_Cell_type_specific	0.250791	0.00396037
cg03050022_TC21	chr15	RAB27A	55267561	Promoter_Associated_Cell_type_specific	0.250784	0.00397958
cg13583414_TC21	chr8	LZTS1	20252152	Unclassified_Cell_type_specific	0.25077	0.00386263
cg17758563_BC21	chr6	ATXN1	16322885	Unclassified	0.250695	0.00425707
cg07876788_TC21	chr7	CYREN;TMEM140	135164881		0.250598	0.00637379
cg18935108_BC21	chr11	ATF4P4;LRRC37A13P	113790210		0.250427	0.00442421
cg23638640_TC11	chr22	PIWIL3	24764066		0.250298	-0.00389867
cg00735257_BC21	chr16		1136082		0.250219	0.00632793
cg27437304_BC21	chr11	APLP2	130122473		0.250106	0.00451909
cg15033153_TC21	chr3	RAB7A	128795172	Promoter_Associated	0.250077	0.00403494
cg21438984_BC21	chr19	HSPBP1	55276534	Unclassified_Cell_type_specific	0.249986	0.00466121
cg24616708_TC21	chr13	PCDH8P1	53201501		0.249889	0.00442586
cg08585897_BC21	chr16	ENSG00000287194;KARS1;TERF2IP	75646637		0.249816	-0.00426196
cg18412721_TC21	chr13	DLEU1	50847133	Unclassified_Cell_type_specific	0.249754	0.00394804
cg07624812_BC21	chr1	TAS1R3	1331401		0.249665	-0.00550713
cg22751696_TC21	chr3	C3orf14;PTPRG-AS1	62319472	Promoter_Associated_Cell_type_specific	0.249653	0.00358928
cg06322412_TC21	chr9	LHX6	122213475	Unclassified	0.249639	0.00538143
cg15810306_BC21	chr20		43820837		0.249634	-0.00391186
cg15429472_BC21	chr2		136134598		0.249622	0.00411899
cg07367601_BC21	chr1		234978595	Promoter_Associated	0.249463	0.0046002
cg03733065_TC21	chr2	KCNH7	162733282		0.249397	-0.00629867
cg00238123_TC21	chr2		10473851		0.249327	-0.00398844
cg20713476_BC21	chr12	LRCOL1	132610516	Unclassified_Cell_type_specific	0.249188	0.00445092
cg26095923_TC21	chr10	ARID5B	61988180	Unclassified_Cell_type_specific	0.249178	0.00378248
cg06303168_TC21	chr12	DGKA;ENSG00000273973;PYM1	55929175	Promoter_Associated	0.248993	0.00509224
cg14930690_BC21	chr6	ZNF311	29006051		0.248989	-0.0046666
cg23219986_TC21	chr18	RAB12	8623540		0.248978	0.00402418
cg16339758_TC21	chr6		44627610		0.248955	0.0070233
cg13523818_BC11	chr19	ENSG00000267629;HAPLN4	19261091		0.248943	0.0047951
cg13849090_TC11	chr9	NTRK2	84697748	Unclassified	0.248811	-0.00401148
cg21881136_TC21	chr16	ENSG00000289932	85856854		0.248716	0.00484962
cg14656259_BC21	chr7	PRKAR1B	618581		0.2486	0.00432705
cg24733624_TC21	chr12	LINC02367	9364966		0.248274	0.00367447
cg05008027_BC21	chr17	RGS9	65101252	Unclassified	0.248148	-0.00491815
cg26962843_TC21	chr8		8917722	Unclassified	0.248058	0.00454777
cg27074582_TC21	chr2	ENSG00000287405;HDAC4	239192710		0.248058	0.00777075
cg10128622_BC21	chr6	MYB;MYB-AS1	135197447		0.247925	0.00424894
cg11133732_BC21	chr20		21509232		0.247881	-0.00396634
cg23198623_BC21	chr2	BUB1	110675551	Promoter_Associated_Cell_type_specific	0.247861	0.00484166
cg04092715_TC21	chr2		211067865		0.247842	-0.00350914
cg24626401_BC21	chr19	PPP5C	46351467	Promoter_Associated	0.247825	0.00397358
cg17697633_TC11	chr6	TFAP2A	10419846		0.247709	0.00481954
cg21022547_BC21	chr9	GNA14;GNA14-AS1	77476278	Unclassified	0.247645	0.00577689
cg11067939_TC21	chr1	PLA2G5	20079826		0.247633	-0.00447025
cg01827970_BC21	chr8	LINC00293;RNU6-656P	46830731		0.247559	-0.00368395
cg20251943_BC11	chr10	DIP2C	361781		0.247343	-0.00397312
cg22700246_BC21	chr15		99438781	Unclassified_Cell_type_specific	0.247306	0.00405025
cg16590190_BC21	chr1	PDPN	13583027		0.2473	0.00655761
cg09895009_BC11	chr1	LCE3A	152623516		0.247266	0.00458444
cg01276564_TC21	chr8	ARHGEF10;KBTBD11-OT1	1868326	Unclassified_Cell_type_specific	0.247194	0.00590758
cg15626112_TC21	chr8	CYRIB	130013656	Promoter_Associated_Cell_type_specific	0.247169	0.00366187
cg04026387_BC21	chr14	SLC25A21	36702696		0.247158	-0.00595826
cg25762806_BC21	chr21		30200213		0.247154	-0.00420244
cg03137472_TC21	chr5	FYB1	39215405		0.247129	0.00408975
cg15088399_TC11	chr7	SND1	127718497		0.247103	-0.00791853
cg08147401_TC21	chr5	IQGAP2	76401917		0.246994	0.00353103
cg12073052_BC21	chr17		77863772	Unclassified	0.246953	0.00492953
cg16173847_TC21	chr18	ENSG00000267780;KCNG2	79805614	Gene_Associated_Cell_type_specific	0.246921	0.00454475
cg22374237_TC21	chr7	GRM8	127251143		0.246878	0.00632278
cg11431402_TC21	chr9	CRB2	123373129		0.246865	0.00372185
cg14323293_TC21	chr9	PTCH1	95517794		0.246824	0.00533746
cg10332567_BC21	chr20	LINC01728	43894224		0.246805	-0.0070355
cg24328125_BC11	chr12		125684000		0.246709	0.00469895
cg13764116_BC21	chr3	CASR	122188110		0.246706	-0.00448986
cg15332173_TC21	chr6	ENSG00000237174;FILIP1	75364343		0.246636	-0.00531193
cg24185569_BC21	chr7	GLI3	41980222	Unclassified_Cell_type_specific	0.24663	-0.00489961
cg20834681_TC21	chr12	KCNA5	5044781		0.246512	0.00507052
cg08655071_BC21	chr1	TRAF3IP3	209755550		0.246445	0.00403204
cg15575967_BC21	chr1	TRIM62	33183133		0.246398	0.00423972
cg05456654_BC21	chr17	RPTOR	80773380	Unclassified	0.246335	0.00471199
cg18013356_BC21	chr11	MAP4K2	64802475	Promoter_Associated	0.246214	-0.0035302
cg24069444_TC21	chr10	CHST15	124063897		0.246113	0.0043143
cg00847277_BC21	chr8		141518856		0.246094	0.00423854
cg04841983_TC11	chr11	ENSG00000287028;LINC02550	111097367		0.246091	-0.00556827
cg07033604_TC11	chr9		136602467		0.245703	0.00377234
cg13066703_BC11	chr1	TRAF5	211353363	Promoter_Associated	0.245625	0.00372771
cg12422228_BC21	chr3	CD47	108086078		0.245621	0.00351771
cg08918639_BC21	chr5		174692310		0.245568	0.00471782
cg17014018_TC21	chr10	CYP2C18	94682864		0.245542	-0.00479589
cg12206199_BC11	chr2	ARHGEF33;ENSG00000269210	38960402	Unclassified	0.245517	0.00644637
cg07908099_BC21	chr5	TTC33	40676086	Unclassified_Cell_type_specific	0.245496	0.00598804
cg18130249_TC21	chr12		114166680	Unclassified_Cell_type_specific	0.245491	0.00514282
cg16152072_TC11	chr18		79006007		0.245479	-0.00429907
cg10841025_BC21	chr11		128054547		0.245418	0.00526277
cg00525025_BC21	chr5		180719609		0.245255	-0.00452112
cg00564080_BC21	chr9	RAPGEF1	131678615	Unclassified	0.245235	0.00383583
cg18303360_BC21	chr1	ENSG00000284309;SLC30A2	26046797		0.245231	0.00572788
cg11821200_BC21	chr5	PTGER4;TTC33	40685887		0.245184	0.0035657
cg21238238_BC21	chr4		7151167		0.245125	-0.00420944
cg19704008_BC21	chr14		74618956	Unclassified_Cell_type_specific	0.245119	0.0044728
cg21493505_BC21	chr19	ENSG00000267606;ZNF542P;ZSCAN5A	56368049	Unclassified	0.245033	0.00352944
cg02548816_TC22	chr2	ENSG00000286829	24410313	Unclassified	0.244869	-0.00608581
cg21290162_TC21	chr8		9884450		0.244846	0.00373353
cg02919837_BC21	chr2	LINC02245;LINC02576	65031079		0.244832	0.00526338
cg26624732_BC11	chr5		71450503		0.244804	-0.00592168
cg09134337_TC21	chr6	ENSG00000285216;HULC	8707931		0.244752	-0.00670078
cg16126393_BC21	chr1	MEX3A	156076987		0.244671	0.00434361
cg24606791_TC21	chr12	ADAMTS20	43552690		0.244635	0.00842412
cg02940937_BC21	chr1		41358163		0.244634	-0.00352824
cg03179976_BC21	chr13	LINC00463;LINC01053	25180511		0.244538	-0.00646707
cg02266769_TC21	chr1		27659434		0.244354	0.00393952
cg14132225_BC21	chr6	ENSG00000289842	1216671		0.244325	0.00633311
cg06192261_TC21	chr4	WFS1	6271756		0.244269	-0.00370058
cg02723389_TC21	chr2		42106341	Unclassified	0.24421	0.00595366
cg10171357_BC11	chr15	ENSG00000259275	96367311		0.244179	0.00350168
cg15242843_BC21	chr22	NUP50	45179449	Promoter_Associated_Cell_type_specific	0.244175	0.00375389
cg11827629_BC21	chr12		115384619		0.244149	-0.00608181
cg08521187_TC21	chr2	ENSG00000229727	7430817	Unclassified_Cell_type_specific	0.244111	0.00365292
cg27558208_BC21	chr21		31109115		0.244062	0.00401584
cg13376598_BC21	chr11	LUZP2	24496679		0.243958	0.00496444
cg06807397_TC21	chr13	SERP2	44374277	Unclassified_Cell_type_specific	0.24392	0.00408177
cg13630250_TC21	chr14	COX16;RNU2-51P;SYNJ2BP-COX16	70360619		0.243855	-0.00380277
cg25232236_TC21	chr10	ENSG00000258539;FAM53B	124723706	Promoter_Associated	0.243824	0.00417397
cg14643763_BC21	chr20	STK35	2173078	Unclassified	0.243824	-0.00512302
cg06897548_TC21	chr22	TAB1	39414701	Unclassified	0.243746	0.00357881
cg22927510_TC11	chr22	ODF3B;TYMP	50529899	Promoter_Associated	0.243741	0.00410242
cg25191850_TC11	chr1	ENSG00000289305;KCNK1	233613887		0.243652	0.00647114
cg09636245_BC21	chr11	CYB5R2	7678099		0.243637	0.00499542
cg02828413_BC11	chr2	ACYP2	54014112		0.243598	0.00410985
cg14791525_BC11	chr11	ENSG00000286708;SHANK2	70886119		0.243534	-0.00482966
cg19211931_TC21	chr2	DPP10	114661960		0.243497	-0.00763064
cg02508743_BC21	chr8	LYN	55991064	Unclassified_Cell_type_specific	0.243461	0.00584641
cg15575700_BC21	chr17	PYY	43995254	Unclassified	0.243438	0.00641277
cg14519997_BC21	chr9	NFIB;NFIB-AS1	14321080		0.243411	0.00462237
cg17757000_TC21	chr19	PSMC4	39970516	Promoter_Associated	0.243336	-0.00361762
cg13504059_TC21	chr17	CCR7	40565690	Promoter_Associated	0.24333	0.00400017
cg08948170_TC21	chr12	PGAM1P5;USP44	95551497		0.243328	0.00392431
cg07387591_BC21	chr20	PCSK2	17228004		0.243219	0.00400379
cg17957761_BC21	chr19		45975621		0.243197	-0.00679847
cg20545410_BC21	chr10	AK3P5;ITGB1	32943620		0.243191	0.00356002
cg11724869_BC21	chr9	ENSG00000231460;ENSG00000287843	23828296		0.243135	-0.00448671
cg00151661_BC21	chr9	NOTCH1	136539681		0.243055	0.00380969
cg20118818_BC21	chr15	MKRN3	23629077		0.243037	0.00555944
cg14995902_BC21	chr10	DEPP1;RASSF4	44973745		0.242979	0.0040133
cg14133635_BC11	chr9	PRSS3	33749418		0.242974	0.00943485
cg09316347_TC21	chr7		140232332		0.242919	0.00392088
cg10807622_TC21	chr11	TCIRG1	68042092		0.242834	0.00351392
cg11190277_TC21	chr11	CCND1	69640445	Promoter_Associated	0.242827	0.0043163
cg11813672_BC21	chr5	SEMA6A;SEMA6A-AS1	116478713		0.242822	-0.00381996
cg16986578_BC21	chr1	ELF3;ELF3-AS1;ENSG00000249007	202010439	Unclassified	0.242796	0.0078768
cg00569092_BC21	chr1	DLGAP3	34885145	Unclassified_Cell_type_specific	0.242705	0.0043929
cg24219822_TC21	chr1	CD244	160839186		0.242699	0.00392709
cg13349042_TC21	chr10	SFXN2;WBP1L	102743344		0.242663	-0.00373185
cg01255021_BC11	chr16		1044653		0.24263	0.0044225
cg13237711_BC21	chr8		141560497		0.2426	0.00636294
cg01704636_BC21	chr2	KCNK3	26728485	Unclassified_Cell_type_specific	0.242546	0.00693898
cg05816365_BC21	chr1	CHI3L2	111216347	Unclassified	0.242423	0.00370026
cg24562906_BC21	chr9	ENSG00000227531	111148452		0.242422	0.00359692
cg05999317_BC21	chr16	ANKRD11;ENSG00000288715	89330790	Unclassified_Cell_type_specific	0.242371	0.00363341
cg25601040_TC21	chr4		13538612		0.242289	-0.00537773
cg01149238_BC21	chr15	GABRB3	26666484		0.242234	-0.00495592
cg25604516_BC21	chr17		14813872	Unclassified_Cell_type_specific	0.242161	0.00596488
cg05257202_BC21	chr13	UBAC2	99282619		0.24212	0.00450702
cg25905452_BC21	chr11	PANX3	124612159		0.242104	0.00429099
cg02767665_TC21	chr12	TMEM132D	129303840		0.242025	-0.00568241
cg04991444_BC21	chr20	NFATC2	51440901		0.242	0.00352339
cg00557947_BC11	chr10		100659488		0.241878	0.00572411
cg05380982_TC21	chr21	KCNJ6	37916075	Unclassified_Cell_type_specific	0.241865	0.00354767
cg26267034_TC21	chr22	LINC02885	34800480		0.241781	-0.00524918
cg12081325_BC22	chr1	EIF2B3	44947607	Unclassified_Cell_type_specific	0.241764	-0.0040199
cg09247963_BC11	chr12	CAPRIN2;ENSG00000246331;LINC00941	30754989	Promoter_Associated	0.24173	0.00500547
cg16200954_BC21	chr11	SLC1A2	35391195		0.241722	0.00423175
cg18859612_BC21	chr2	GYPC	126664488	Promoter_Associated	0.241663	0.00590936
cg12245717_TC21	chr20	LINC00261	22574568		0.241612	-0.0058342
cg12687824_TC21	chr8	PVT1	127980629		0.24161	0.00500712
cg00216055_TC21	chr2		136131679		0.241422	0.00510216
cg27554565_BC11	chr19	NPHS1	35845524	Unclassified_Cell_type_specific	0.24128	0.00368814
cg01844642_TC21	chr3	GPR62	51955748		0.241013	0.00494674
cg19727774_BC21	chr14	ENSG00000259124	76696414		0.240984	-0.00354809
cg02662277_TC11	chr10	PHYHIPL	59176623		0.240966	0.00442259
cg00190116_TC21	chr14	TRAJ25;TRAJ26	22517505		0.240878	0.00355975
cg18804254_TC21	chr4	FHIP1A	151604276		0.240846	-0.00365003
cg15472145_TC21	chr1	RAVER2	64828957		0.240773	0.00515046
cg20471045_TC11	chr19	ENSG00000283663;NTF4	49064957	Unclassified_Cell_type_specific	0.240768	0.0087279
cg24916358_TC21	chr10	ENSG00000258539;FAM53B	124627192	Promoter_Associated	0.240746	0.00450501
cg12691330_TC21	chr6	SYTL3	158649624	Unclassified	0.240728	0.00404366
cg20175587_BC21	chr16	RNF166	88704636	Promoter_Associated_Cell_type_specific	0.240652	0.00354002
cg16253465_BC21	chr4	ENSG00000287544	177033363		0.240611	-0.00636513
cg15381304_TC21	chr6	GPR6	109978896		0.24049	0.00691157
cg13264234_TC21	chr7		116512186		0.240422	0.00440082
cg06239350_BC21	chr19		1727840		0.240414	-0.00616358
cg18547326_TC21	chr17	MYL4	47205157	Unclassified_Cell_type_specific	0.240409	0.00479034
cg16897361_BC21	chr15	APBA2	28935429	Promoter_Associated	0.240383	0.00360238
cg01414185_TC11	chr2	HOXD3;HOXD4	176152721		0.240332	0.00619604
cg24882449_TC21	chr20	ENSG00000286288	1817086	Unclassified_Cell_type_specific	0.240314	0.00525903
cg26790823_TC21	chr18	CELF4	37538740		0.240232	0.00657312
cg04609701_BC21	chr3	PLCL2	16900779		0.240213	0.00409282
cg13583535_TC21	chr18	MBP	77056085	Promoter_Associated	0.240183	0.00534804
cg04153641_BC22	chr2	TTLL4	218744708		0.240068	0.00396708
cg00631627_BC21	chr1	ENSG00000225333;PPIE	39718233		0.240055	0.00454655
cg14289228_TC21	chr7	NUPR2	56115885		0.240022	0.00497999
cg02531703_BC21	chr7	GPC2	100172294		0.240017	-0.00358019
cg04284128_BC21	chr9	TRIM14	98119649	Promoter_Associated	0.240013	-0.00443617
cg08093963_BC21	chr5	CDK7	69266156		0.239998	-0.00386365
cg25211941_BC21	chr18	LDLRAD4	13567011	Unclassified	0.239964	0.00373405
cg01799671_BC21	chr16	CMIP	81527147		0.239895	0.00350757
cg25935611_BC21	chr21	TRAPPC10	44084138	Unclassified_Cell_type_specific	0.239855	0.00426392
cg20775850_TC21	chr12	CHST11	104683208	Promoter_Associated_Cell_type_specific	0.239785	0.00387044
cg22735176_TC21	chr15	PWRN1	24512996		0.239747	-0.00408221
cg20930201_BC21	chr17	SLC47A1	19534378	Unclassified_Cell_type_specific	0.239686	0.00391619
cg25867318_BC21	chr17	STAT3	42342727		0.239568	0.00422805
cg24526899_TC21	chr14	BMP4;ENSG00000287156	53957431		0.239459	-0.00546697
cg19945840_TC21	chr1	B3GALT6;SDF4	1232656		0.239447	0.00433574
cg21658898_TC21	chr1	TRIM67;TRIM67-AS1	231188288		0.239365	-0.00490287
cg10117369_BC21	chr1	LAX1	203765128	Promoter_Associated	0.239323	0.00381286
cg05376738_TC21	chr1	NSL1	212750438		0.239316	0.00385828
cg10933082_BC21	chr22	RAC2	37228868	Promoter_Associated_Cell_type_specific	0.239315	0.00380867
cg10626702_BC21	chr7	RNF216	5642191	Unclassified_Cell_type_specific	0.239214	0.00378996
cg18774001_TC21	chr18	LDLRAD4	13609425	Unclassified_Cell_type_specific	0.239201	0.00431232
cg09966773_TC21	chr5	ENSG00000249335;LINC02198	69023325		0.238944	-0.00412027
cg22702093_BC21	chr5	EMB	50428859		0.238935	0.00481014
cg09228296_BC21	chr6	NUP153	17702233	Promoter_Associated	0.238815	0.0058185
cg21476299_BC11	chr13	TNFSF11	42574078	Unclassified	0.2388	0.00449599
cg02820958_BC11	chr19		7099029	Unclassified	0.238785	0.00530654
cg12154045_TC11	chr19	APC2;C19orf25	1465557		0.238768	0.00412027
cg02763813_BC21	chr11	CRTAM;ENSG00000285909	122843423	Unclassified	0.238695	0.00386707
cg04767897_TC21	chr14	BEGAIN;ENSG00000258576	100588108	Unclassified_Cell_type_specific	0.238684	0.00486181
cg09805252_TC21	chr12	LRCOL1	132610866		0.238623	0.00396252
cg20024221_BC21	chr19	ZSCAN18	58118155		0.238544	0.00586706
cg10319490_TC21	chr17	ITGA2B	44390763		0.238504	-0.00401921
cg16034863_TC21	chr1	DDI2	15620282		0.238477	0.00441085
cg25058023_BC11	chr7	HTR5A;HTR5A-AS1	155071466		0.238392	0.00393298
cg18259002_BC21	chr12	RILPL2	123435283		0.238359	-0.00504905
cg10100800_BC21	chr19	CACNA1A	13399230		0.238335	-0.00533034
cg25792518_TC11	chr17	ACSF2;CHAD	50468589		0.238324	0.00781301
cg12853948_BC21	chr16	ENSG00000260498	87777832	Unclassified	0.238279	0.00386888
cg14090877_TC21	chr9	EPB41L4B	109277536		0.23827	-0.00417745
cg06655216_BC21	chr12	LINC02458	89225552	Unclassified	0.238156	0.00366792
cg06966687_BC21	chr12	ADGRD1;ENSG00000279581	130981290		0.238137	0.00486918
cg07327489_TC21	chr9	RAPGEF1	131678666	Unclassified	0.238117	0.00482262
cg03965795_TC11	chr10		100671264	Unclassified_Cell_type_specific	0.238106	0.00419586
cg16086559_TC11	chr15	ENSG00000259275	96368302		0.237982	0.00365181
cg17320944_TC21	chr12	ENSG00000258162;PPFIA2	81461334		0.237923	0.00465514
cg12807790_TC21	chr8	DENND3	141149893		0.237898	0.00372806
cg25288140_TC11	chr17	BRCA1;NBR2	43126324		0.237882	-0.00532667
cg15791967_BC21	chr1	KCNA3	110668851		0.237847	0.00400929
cg14707665_BC21	chr10	FAM107B	14584191		0.237775	0.00388371
cg15791248_TC21	chr8	FGFR1	38469212		0.237704	-0.00498819
cg24289580_BC21	chr19	GATAD2A	19461133	Promoter_Associated	0.237575	0.00439332
cg12363584_BC11	chr15	LINGO1	77818561		0.237412	-0.00457546
cg16842187_TC21	chr2	KCNK3	26728605		0.237358	0.00855951
cg01628181_BC21	chr3	COL8A1	99666371		0.237326	-0.00366223
cg16516718_BC21	chr11	AIP	67484970	Unclassified	0.237223	0.00371291
cg00011924_BC11	chr17	RNF222	8397874		0.237131	-0.00501828
cg05348871_BC21	chr11	PRR5L	36375577	Unclassified_Cell_type_specific	0.23707	0.00482307
cg00116907_BC21	chr5	MTCYBP18;MTND6P4;PCBD2	134923581		0.237044	0.00575908
cg20846213_BC11	chr10	GPR26	123666191		0.237004	0.00452797
cg17355809_TC21	chr1	ENSG00000287450;SPRTN	231339599		0.236972	-0.00695285
cg15152958_BC21	chr3	ENSG00000254485;SRGAP3	9327355		0.236961	-0.0036234
cg04527083_BC21	chr15	ENSG00000271725;IL16	81304306		0.236932	0.00541428
cg19616459_TC21	chr16	ABCC1	16120869		0.236849	-0.00394655
cg24436906_BC11	chr2	BOK;BOK-AS1	241558666		0.236846	0.00520253
cg13604628_BC21	chr5	DOCK2	169649573		0.236701	0.00386531
cg11348196_BC21	chr7	TMEM243	87217135	Promoter_Associated	0.236648	0.00598308
cg24770595_BC21	chr6	ENSG00000282218;ROS1	117345110		0.236643	-0.00366129
cg03899772_BC21	chr2	ZNF385B	179550414		0.236578	-0.00485316
cg05178958_BC21	chr2	TTC7A	46978808	Unclassified_Cell_type_specific	0.236499	0.00419659
cg08826592_TC21	chr2		17471932		0.236412	-0.00377592
cg09305731_BC21	chr6		26295764		0.236405	0.00384241
cg01473670_BC21	chr1	ABCA4	94069853		0.236258	0.00531443
cg25353171_BC11	chr8		9898294		0.236239	0.00472578
cg23079470_TC21	chr20	CASS4	56440152		0.236158	0.00487089
cg02176678_TC21	chr2	TTLL4	218711816	Promoter_Associated	0.235945	-0.00619148
cg00612905_BC11	chr16	JPH3	87666989	Unclassified_Cell_type_specific	0.235734	-0.00486734
cg18538961_BC11	chr14	MEG8;MIR493HG;RTL1;SNORD112	100896855		0.235608	-0.00405329
cg10404544_TC21	chr11		60609910		0.235574	0.00364505
cg09233659_TC21	chr4		87911388		0.235513	0.00361677
cg19984742_TC21	chr20	MC3R	56249434	Unclassified	0.235454	0.00535658
cg01924082_BC21	chr1	LINC02608	212219018		0.235396	0.00397281
cg24692093_BO11	chr19	ENSG00000197813	49331880	Unclassified	0.23531	0.00395314
cg00299736_BC21	chr11	CD5	61102497	Promoter_Associated_Cell_type_specific	0.235292	0.00387446
cg12593146_TC21	chr11	ENSG00000256281	115533739		0.2351	-0.00373843
cg05517541_TC21	chr6	FYN	111794006		0.235006	0.00470674
cg12116885_BC21	chr9	PAPPA	116391216		0.234986	-0.00350767
cg22895728_BC21	chr12	ENSG00000257322	93138196		0.234979	0.00379944
cg23414001_TC21	chr20	TRPC4AP	35093267	Promoter_Associated	0.234777	0.00447045
cg07364657_TC21	chr8		96364742		0.234753	-0.00499578
cg26189827_TC21	chr7	SUGCT	40299326		0.234713	0.00452023
cg26601310_TC21	chr11	PRR5L	36375573	Unclassified_Cell_type_specific	0.234681	0.00426957
cg00795062_BC21	chr16	LINC00919;LINC02180	52084760		0.23464	-0.00614984
cg23067535_BC21	chr8	ENSG00000253258;FAM83A	123182893		0.234552	-0.00446616
cg09882901_BC21	chr16	CLEC19A	19316948		0.234499	0.00428272
cg25539515_BC21	chr20		54995211		0.234495	-0.00700002
cg16170164_BC21	chr5	ENSG00000249743	73213529		0.234477	0.00602454
cg19277119_BC21	chr6		27819953	Unclassified_Cell_type_specific	0.234344	0.00397963
cg18809830_TC11	chr7	ATP5MF-PTCD1;PTCD1	99434905		0.234233	-0.00360647
cg01094495_BC21	chr5	LIX1-AS1	97297329		0.234221	-0.0055232
cg13953753_TC11	chr10	VAX1	117136501		0.234131	-0.00458332
cg00161114_BC21	chr9		31542527		0.234119	-0.0036595
cg02132143_TC21	chr1		233885718		0.23407	-0.00597886
cg11555067_TC21	chr2	INPP4A	98464887	Promoter_Associated	0.234011	0.00422828
cg08281312_TC21	chr12	RHOF	121787344	Unclassified_Cell_type_specific	0.233973	0.00531917
cg00263368_BC21	chr7		151302505	Unclassified	0.233887	-0.00410902
cg02628177_TC21	chr8	SLA;TG	133067009		0.233722	0.00380602
cg07599136_BC21	chr5	AHRR;PDCD6-AHRR	415770		0.233527	-0.00495165
cg09111569_BC21	chr6	ENSG00000226281	6751780	Unclassified_Cell_type_specific	0.233503	0.0040965
cg02733025_BC11	chr7	CNPY1;ENSG00000283128	155482918		0.233363	-0.00393563
cg04528829_TC21	chr12	TBX3-AS1	114695489		0.233358	0.00397105
cg27540367_BC22	chr19	TGFB1	41342229		0.233353	0.00419076
cg10054641_TC21	chr8	TMEM71	132760847	Unclassified_Cell_type_specific	0.233159	0.00524292
cg16552271_TC21	chr1	KAZN	15066411		0.233028	0.00515558
cg23495748_TC11	chr5	CPLX2	175796633	Unclassified_Cell_type_specific	0.23292	0.0048521
cg17022263_BC21	chr11	SCN3B	123641417	Unclassified	0.232896	-0.00366501
cg02666020_TC21	chr12	NCOR2	124456761	Promoter_Associated	0.232743	0.00390138
cg17179427_BC21	chr19	DOHH	3501133	Promoter_Associated	0.232679	0.00516548
cg27215475_TC11	chr7	SDK1	4107339		0.232586	-0.0110338
cg18181928_BC21	chr12		118622812		0.232551	0.00667884
cg26271170_BC21	chr18	CNDP2	74499167	Promoter_Associated	0.232459	0.0039013
cg04125153_BC21	chr10	ENSG00000228553;PLCE1	94227729		0.232452	-0.00407044
cg05442408_TC21	chr1	TTC34	2789608		0.232435	0.00409014
cg10867349_TC21	chr14	KCNK10	88327397		0.232396	-0.00513728
cg00066239_TC21	chr17		80498359		0.232342	0.00382985
cg15726426_TC21	chr1	KCNA3	110674217	Promoter_Associated	0.232292	0.00523545
cg01569083_TC21	chr6	TNF	31575512	Promoter_Associated	0.23228	0.00400974
cg26496843_TC21	chr10		131670688		0.232203	-0.00433876
cg19826846_TC21	chr14	ENSG00000259053;FOXN3	89564376		0.232141	0.0050623
cg27253807_TC21	chr3		62379377		0.232112	0.00427077
cg01837388_BC21	chr1	FMOD	203342541	Unclassified	0.232074	-0.00426578
cg10039504_TC21	chr12	TSPAN9	3133106		0.232016	0.00397441
cg06163411_TC11	chr7	ZC3HC1	130051679	Promoter_Associated	0.231991	-0.00397686
cg24578769_TC21	chr2	LINC01814	8552044		0.231893	0.0056421
cg13894134_BC21	chr10	ENSG00000229672	3757450		0.231842	0.00359656
cg20701305_BC21	chr4	STIM2	26873433		0.231786	0.00533018
cg01090433_TC21	chr16	CDH13	82639901	Unclassified	0.23176	0.00450036
cg02307586_TC21	chr11	FADD	70202815	Promoter_Associated	0.231685	0.00539194
cg14071298_BC21	chr2		42105908	Unclassified	0.23168	0.00648673
cg16738327_TC21	chr16	XPO6	28193303	Promoter_Associated	0.231586	0.00363864
cg13210467_TC21	chr7	GPC2;STAG3	100177820	Promoter_Associated	0.231512	0.0054277
cg14076729_TC21	chr1		37660956		0.231307	-0.00402882
cg15775914_TC21	chr1	CHML;OPN3	241635782		0.231272	0.0036406
cg07425171_TC21	chr16	ENSG00000260958	35207719		0.23126	0.00548948
cg08794185_TC21	chr17	B3GNTL1;ENSG00000262339	82978762	Unclassified_Cell_type_specific	0.231241	0.00403554
cg14781605_BC21	chr1	ALPL	21538403		0.231229	0.00653901
cg27537570_BC21	chr12	LRCOL1	132603392		0.231219	0.00574905
cg01844178_TC11	chr3	CCDC39;CCDC39-AS1;ENSG00000145075	180679706	Promoter_Associated	0.231196	0.00485276
cg11583792_TC21	chr1	MAGOH;MAGOH-DT	53238765	Unclassified	0.23111	0.00363609
cg19730422_BC21	chr5	CYFIP2	157291551		0.230931	0.00429118
cg23716457_BC21	chr16		75931130		0.230882	-0.00665614
cg19360104_TC21	chr1	SHE;TDRD10	154502793	Unclassified_Cell_type_specific	0.230856	0.00350353
cg09137328_TC11	chr10	GPR158;GPR158-AS1	25175019		0.230734	0.00580667
cg12285565_BC21	chr8		26190264		0.230721	0.00500498
cg23116255_BC21	chr17		82378925		0.230659	-0.00463267
cg09400160_TC21	chr6		34182764	Unclassified	0.230618	0.00535139
cg07450214_TC11	chr10	ANKRD26	27100950	Promoter_Associated	0.230613	0.0087194
cg06747458_BC21	chr4	ANTXR2	80125669	Unclassified_Cell_type_specific	0.230612	0.00378788
cg21506039_TC21	chr16	CHD9	53068776	Gene_Associated	0.230608	0.00397739
cg11993118_BC11	chr20	NFATC2	51542807	Promoter_Associated	0.230492	0.00481303
cg01410359_TC21	chr2	CYP1B1;CYP1B1-AS1	38075087		0.230461	0.0037082
cg05422022_BC11	chr6		168133009	Unclassified_Cell_type_specific	0.230457	0.00534576
cg09163035_BC21	chr17	LASP1	38898473	Promoter_Associated_Cell_type_specific	0.230437	0.00409933
cg12654665_BC21	chr8	LINC01414	64370363		0.230394	0.0043112
cg01573121_BC21	chr21	DNAJC28	33490810		0.230381	-0.00403426
cg10808783_TC11	chr19	APC2;C19orf25	1467922		0.230356	0.00361665
cg21226224_BC11	chr8	SOX17	54457611		0.230355	-0.00846193
cg16927934_BC21	chr11	ENSG00000288020;LINC02698	115739396		0.230339	0.00652643
cg27618173_BC21	chr8	PTCSC1;SLA;TG	133057618		0.230308	0.00373629
cg03384701_TC21	chr2	MIR3681HG	12502885		0.230295	0.00409694
cg14815675_BC21	chr5	SPRY4-AS1	142441891		0.230293	0.00405019
cg17198711_TC11	chr16	C1QTNF8	1093887		0.230265	0.00638554
cg16030113_TC21	chr17		60145393		0.230192	0.00615382
cg19066738_TC21	chr13	ENSG00000286757	99910150		0.230106	-0.00514948
cg21057323_TC21	chr14	CDC42BPB	102946643	Unclassified	0.230011	0.00421868
cg12868738_BC21	chr7	ZNF212	149248979		0.229977	0.00368006
cg21340588_BC21	chr14	ENSG00000289583	68780221		0.229912	0.00367082
cg21739658_BC21	chr18	KCTD1	26550403	Unclassified	0.229874	0.00401705
cg08561684_TC21	chr12	LINC01619	92080400	Unclassified_Cell_type_specific	0.22986	0.00403696
cg21530915_TC21	chr6	TMEM181	158537793	Unclassified_Cell_type_specific	0.229811	0.0057519
cg08091949_BC21	chr5	ENSG00000250274;LINC01366	170313795		0.229792	0.00385394
cg00308680_BC21	chr18	LPIN2	2963261	Promoter_Associated	0.229769	0.00632113
cg24302237_BC21	chr7	ADAP1;COX19	955916		0.229732	-0.00431721
cg01481646_BC21	chr10	TSPAN14	80457792	Promoter_Associated_Cell_type_specific	0.229685	0.00355497
cg17797591_TC22	chr17	AXIN2;ENSG00000266076	65559126		0.229684	0.00438694
cg22181049_BC21	chr11	CADM1	115179191		0.229514	-0.00533402
cg17344040_BC21	chr11	EHD1	64858748	Gene_Associated_Cell_type_specific	0.229475	0.0052567
cg12699078_BC21	chr16	ANKRD11	89471369		0.22942	0.00357746
cg05865280_BC21	chr17	SEPTIN9	77409992	Unclassified_Cell_type_specific	0.229383	0.00374034
cg22008449_BC21	chr3	EPM2AIP1	36988601	Gene_Associated_Cell_type_specific	0.22937	0.00351273
cg01811815_TC21	chr13	RASA3	114115628		0.229336	0.00416861
cg27111374_BC21	chr19	MARCHF2	8418432		0.229314	-0.00350741
cg06581201_TC21	chr6		168133358	Unclassified_Cell_type_specific	0.229313	0.00442585
cg18137188_BC21	chr12	TBX3-AS1	114747725		0.229309	-0.00484995
cg02812264_TC21	chr12	LINC02408	67449929	Unclassified	0.229286	0.00352368
cg11030706_BC21	chr7		52547717		0.229204	-0.0050837
cg08856118_BC21	chr10	ANKRD26	27100979	Promoter_Associated	0.229196	0.00748601
cg14519441_BC21	chr9	CACNA1B	137950444		0.229137	-0.00376911
cg04465264_BC21	chr8	CHMP4C;ZFAND1	81733016	Unclassified	0.229045	-0.00525598
cg04410756_BC21	chr1	PTGFR	78490583		0.2289	-0.0054029
cg02337696_BC21	chr10	CHAT	49613580		0.228898	0.00582743
cg24882448_BC21	chr20	ENSG00000286288	1817079	Unclassified_Cell_type_specific	0.228889	0.00485886
cg23771810_BC21	chr18	MBP	77056101		0.228838	0.00399073
cg01837388_BC22	chr1	FMOD	203342541	Unclassified	0.228778	-0.00416578
cg23058405_BC21	chr3		105353693		0.22875	0.00574013
cg23251141_BC21	chr5	SLC9A3	496349		0.228737	0.00361119
cg27146131_TC21	chr6	ENSG00000213204;SLC35A1	87472389	Promoter_Associated	0.228638	0.00689015
cg15996342_TC21	chr3	GPR156	120285544	Unclassified_Cell_type_specific	0.228622	0.00380924
cg25099233_BC11	chr22	WBP2NL	41998631	Promoter_Associated	0.22862	0.00479456
cg02452418_BC21	chr19	RYR1	38565486	Unclassified_Cell_type_specific	0.228591	0.00447003
cg15827318_BC21	chr5	PCDHA1;PCDHA10;PCDHA11;PCDHA2;PCDHA3;PCDHA4;PCDHA5;PCDHA6;PCDHA7;PCDHA8;PCDHA9	140873086		0.228517	-0.00514777
cg02146228_BC21	chr14		74935201	Unclassified_Cell_type_specific	0.228489	0.00374415
cg10191240_TC21	chr8	CCN4	133217858	Unclassified_Cell_type_specific	0.228422	0.0042331
cg08747676_BC11	chr16		1098056		0.228411	-0.00360079
cg03475776_BC21	chr2	HDAC4	239192602		0.228347	0.00679655
cg19535025_BC21	chr17		65495227		0.228329	0.00688388
cg07834743_BC11	chr5	ADAMTS16;ADAMTS16-DT	5139497		0.228303	0.00641567
cg12860109_BC21	chr8	NIPAL2	98247300		0.228256	0.00414583
cg04213565_TC21	chr5		35899937		0.228253	0.00489978
cg05055163_TC21	chr20	RNU7-141P	59853502		0.228186	-0.0045877
cg10706013_BC21	chr21	PDE9A	42684840	Unclassified_Cell_type_specific	0.228176	0.00359316
cg21117330_BC21	chr5	PCDHGA1;PCDHGA2;PCDHGA3;PCDHGA4;PCDHGA5;PCDHGA6;PCDHGA7;PCDHGA8;PCDHGB1;PCDHGB2;PCDHGB3;PCDHGB4	141392719	Unclassified_Cell_type_specific	0.228147	0.00646187
cg27435485_TC21	chr10		3949151	Unclassified_Cell_type_specific	0.22814	0.00491188
cg00495988_TC21	chr2	ASIC4-AS1;SPEG	219484081		0.228077	0.00504903
cg14244842_BC21	chr4	MAPK10	86014769		0.228059	0.00401173
cg07336128_BC21	chr11	TPBGL-AS1	75215595		0.227998	-0.00769044
cg05837855_BC21	chr3	BDH1	197568416		0.227982	-0.00488287
cg27020405_BC21	chr17		45145949		0.22794	-0.00901235
cg13959831_BC21	chr9	PAX5	36938344		0.227936	-0.00469388
cg18167691_BC21	chr12	NOS1	117412860		0.227935	-0.00408837
cg27438363_TC21	chr2	ENSG00000279218	234082539		0.227935	-0.0059519
cg25026529_TC11	chr1	BARHL2	90717494		0.227861	0.00393011
cg16505233_BC21	chr3	EDEM1	5197626	Unclassified	0.22786	0.00483995
cg11903920_TC21	chr10	TCERG1L	131132222		0.227805	0.00625674
cg20877594_TC21	chr21	LINC02575	44485325	Unclassified_Cell_type_specific	0.227748	0.00546032
cg21300373_TC11	chr4	MARCHF1	164383388		0.227711	0.00385231
cg07986058_BC21	chr15	ATP10A;MIR4715	25849557	Promoter_Associated_Cell_type_specific	0.227708	0.0037267
cg07787049_BC21	chr4	ELF2;RN7SL382P	139099520	Unclassified_Cell_type_specific	0.227696	0.00428711
cg16514726_TC21	chr11	CARNS1;PPP1CA	67415161	Unclassified_Cell_type_specific	0.227584	-0.00365777
cg23294290_BC21	chr9	KCNT1	135713287		0.227433	-0.0039292
cg16477262_BC21	chr3	CTDSPL	37907912	Unclassified_Cell_type_specific	0.227415	0.00372513
cg08024910_TC21	chr6		156509043		0.227293	0.00560962
cg19134568_BC21	chr4	POU4F2	146640187		0.227146	0.00410277
cg13411645_BC11	chr2	DCDC2C;ENSG00000224661	3703554		0.227112	0.00592591
cg02227529_BC21	chr3	TPRG1	189144938	Unclassified_Cell_type_specific	0.226855	-0.00560728
cg11123646_TC21	chr13	STK24	98563283	Unclassified	0.226764	0.00411804
cg27149539_TC21	chr20		63635974	Unclassified_Cell_type_specific	0.226729	0.00404583
cg04125648_TC21	chr2	MREG;PECR	216016055	Unclassified	0.226689	0.00416786
cg10451116_BC21	chr15	MEIS2	37058180		0.226642	-0.00391541
cg23958019_TC11	chr19	ZFR2	3868990	Unclassified_Cell_type_specific	0.226546	0.00561709
cg22178238_BC11	chr7	PTPRN2	158570117		0.226522	0.00491577
cg15516998_BC21	chr20	EYA2	46990406		0.226508	-0.00508509
cg07937443_TC21	chr4		173521392		0.226371	0.00449655
cg04868788_BC21	chr2	INPP5D	233086903		0.22636	0.00474782
cg09092528_BC21	chr11	DCPS	126305865		0.226356	0.00350185
cg14327738_TC21	chr4		77854602	Promoter_Associated	0.22634	0.00484846
cg09221159_BC21	chr10		88271669	Unclassified	0.22629	0.00435897
cg05361459_BC21	chr6		103791814		0.22629	-0.00522739
cg13408344_TC21	chr15	KLF13	31339037	Promoter_Associated_Cell_type_specific	0.226264	0.00366795
cg05927789_TC21	chr2	TTC7A	46944275	Promoter_Associated_Cell_type_specific	0.226251	0.00415411
cg20171561_BC11	chr15	APBA2;ENSG00000287894	28885636		0.226245	0.00466029
cg06158436_BC21	chr4		3808810		0.226211	-0.00489108
cg11294143_TC11	chr8	CCDC166;ZNF707	143707919		0.226157	0.00649479
cg25551273_TC21	chr22	DGCR2;ENSG00000223461	19121441		0.226127	0.00486669
cg03566582_BC21	chr12		12032660		0.226085	0.00409584
cg16283975_BC21	chr22	MYH9	36379707	Promoter_Associated_Cell_type_specific	0.225985	0.00358445
cg03651813_TC21	chr4		162959592		0.225973	-0.00380297
cg09765245_TC21	chr2	RNF149	101309692		0.225966	0.00379489
cg24265217_TC21	chr14	EXD2;GALNT16-AS1	69192218	Promoter_Associated	0.225784	-0.00384646
cg17833746_TC21	chr17	STAT3	42337767	Unclassified	0.225752	0.00447826
cg23348014_BC11	chr7	COL1A2;ENSG00000285090	94394171	Unclassified	0.225751	0.00545692
cg04547469_BC21	chr20	ENSG00000226308	57269073		0.225696	0.00650986
cg23518873_TC11	chr6	NT5E	85450100	Unclassified	0.225687	0.00368743
cg00916730_BC21	chr9		129458546		0.225618	0.00446409
cg12451120_TC21	chr16	C1QTNF8	1093703		0.225597	0.00563869
cg11185264_BC21	chr11	ANKRD13D	67288239	Promoter_Associated	0.225556	0.00374526
cg16170223_BC21	chr5	ENSG00000254186	162624138		0.225552	-0.00422516
cg03413241_TC21	chr10		113321019		0.225488	0.00352216
cg00705916_TC21	chr1	ENSG00000229607	30815634		0.225346	-0.00413247
cg16934622_TC21	chr11	LINC02151	116502008		0.22519	0.00444239
cg27071354_BC21	chr20	CNBD2;SCAND1	35955544		0.225186	0.00465929
cg22883472_TC21	chr8	EBF2	26010529		0.225038	0.00564871
cg15480653_BC21	chr9	FNBP1	129989310	Unclassified	0.224941	0.00511065
cg11017765_TC21	chr5	ENSG00000251574	104740093		0.224892	-0.00399508
cg10854758_TC11	chr17	GALR2;ZACN	76074294		0.224859	0.0045219
cg00549876_TC21	chr16	ENSG00000289932	85856836		0.224832	0.00481188
cg02329183_BC21	chr10		95236469		0.224761	0.00394591
cg22423974_TC21	chr3		156661405		0.224714	0.00462805
cg13695076_TC21	chr14	MNAT1	60758576		0.224696	0.00448891
cg26214742_BC11	chr5	ENSG00000270021;MACROH2A1	135400224		0.224557	-0.00470245
cg04701749_TC21	chr3	TGFBR2	30644294	Unclassified	0.224463	0.00567411
cg02391933_BC21	chr2	LINC00299	8311011		0.22431	0.00445121
cg01659072_BC21	chr4	TXK	48134569		0.224286	0.00387313
cg26734888_TC11	chr19	ZNF875	37334405	Promoter_Associated	0.224202	0.00721852
cg05499127_TC21	chr9	MAP1LC3BP1	19464678	Unclassified	0.224189	0.00544026
cg25064353_TC21	chr20		22002042		0.224173	-0.0049982
cg14401334_BC21	chr9	EPB41L4B	109232766		0.224125	-0.00468037
cg24218217_BC21	chr19	EPS15L1	16371428	Unclassified	0.224115	0.00479284
cg12010198_BC21	chr8	ENSG00000263612	144714114		0.224018	0.00491596
cg12111679_BC21	chr10	FAM107B	14645423	Unclassified_Cell_type_specific	0.223983	0.00369308
cg05638287_TC21	chr1	ENSG00000289305;KCNK1	233613549		0.223973	0.0055529
cg16237031_TC21	chr6	TAB2	149336152		0.223884	0.00374504
cg23852542_TC21	chr12	FAIM2;LINC02395	49904415	Unclassified_Cell_type_specific	0.223851	-0.0038981
cg09142313_BC11	chr5	ENSG00000249149	73382032	Unclassified_Cell_type_specific	0.22376	0.00398712
cg11190278_TC21	chr14	NIN	50785944	Gene_Associated_Cell_type_specific	0.223706	0.00414419
cg02203737_BC21	chr20	RIN2	19828527		0.223691	0.00421119
cg08525150_BC21	chr5	ENSG00000283782;IRF1-AS1;LINC02863	132425556	Promoter_Associated	0.223591	0.00390206
cg09471471_BC21	chr12	DGKA;ENSG00000273973;PYM1	55929236	Promoter_Associated	0.223455	0.00367917
cg22139665_TC21	chr10	ARMH3	101973653	Gene_Associated_Cell_type_specific	0.223352	0.00360342
cg18352882_TC21	chr10	SPAG6	22436416	Promoter_Associated	0.223337	0.00396419
cg14962628_TC21	chr4	PRR27	70160350		0.223306	-0.00473383
cg14659525_BC21	chr10	CELF2	11226375	Promoter_Associated	0.223258	0.00405619
cg11562379_BC21	chr7	JAZF1	28155038		0.223147	0.00468865
cg08738516_TC21	chr10	ENSG00000258539;FAM53B	124719447	Unclassified	0.22308	0.004265
cg21572722_BC21	chr6	ELOVL2;ELOVL2-AS1	11044661		0.223056	0.00403331
cg18099096_BC21	chr4		23935141		0.223022	-0.00539376
cg16603194_TC21	chr11	DYNC2H1	103395845		0.222991	-0.0039535
cg07428136_BC11	chr17		48734130	Unclassified_Cell_type_specific	0.222988	0.00442408
cg20328663_TC11	chr17	KRT19	41528308	Unclassified_Cell_type_specific	0.222969	0.00389913
cg23096286_TC21	chr17		81731087		0.222954	-0.00401873
cg13298859_BC21	chr7	LFNG	2512362		0.222829	0.00411344
cg26940931_BC11	chr9	ENSG00000257524;ST6GALNAC6	127897511	Unclassified	0.222808	0.00437948
cg26188543_TC21	chr3	ENSG00000240521;ENSG00000287198	148947052	Unclassified	0.222804	-0.00583574
cg01414728_BC21	chr12		131387677		0.222724	0.0035814
cg05643188_BC21	chr1	C1orf53	197904300	Unclassified_Cell_type_specific	0.222611	-0.00391617
cg11876273_BC21	chr16		17804539		0.222551	0.00466007
cg04531182_TC21	chr12	KLRC4-KLRK1	10411382		0.22239	0.00874554
cg01851953_BC21	chr17	FBXL20	39261592	Gene_Associated_Cell_type_specific	0.222389	0.00371382
cg02058807_TC21	chr5	LHFPL2	78556183		0.222287	0.00406451
cg21318684_BC21	chr16	IL21R	27446824	Unclassified_Cell_type_specific	0.222228	0.00392548
cg23607629_TC21	chr7	CALN1	72152410		0.222197	0.00475173
cg20752373_BC21	chr11	EHF	34623677		0.222146	0.00383203
cg05649922_TC21	chr1	ARID1A	26702799		0.22211	0.00367773
cg09858674_TC21	chr14		96499341		0.222092	-0.00499192
cg03035489_BC21	chr7	ZNRF2	30322539	Unclassified	0.222062	0.00472274
cg21855021_TC21	chr6	AKAP7	131136366	Unclassified_Cell_type_specific	0.221998	-0.00625981
cg02986233_BC21	chr1	CFAP57;EBNA1BP2	43183752		0.221997	-0.00388502
cg07390210_TC21	chr18	GALR1	77249240		0.221906	0.00655416
cg11046985_TC21	chr1	CACNA1E	181316612		0.221865	0.00451017
cg00037856_BC21	chr3	KBTBD12;MGLL	127914784		0.221816	0.0043251
cg18570056_TC21	chr13	LINC00365	30108504		0.22178	-0.00364397
cg09451457_TC11	chr5	ENSG00000287862;ENSG00000289184	88144429		0.221776	0.00538538
cg11350799_BC21	chr19	INSR	7183196	Gene_Associated_Cell_type_specific	0.221735	0.0035132
cg13497994_BC21	chr9		22239884		0.221729	-0.0055356
cg25787499_TC21	chr11	TMEM151A	66291685	Unclassified_Cell_type_specific	0.22171	0.00418419
cg27266060_BC21	chr8		22234284		0.221622	0.00393205
cg16182972_BC21	chr5	ENSG00000250167;SLC25A48	135554326		0.221573	-0.00444932
cg06726639_TC21	chr16	SCNN1B	23380169		0.221541	-0.00408446
cg02389942_BC21	chr5	ENSG00000286164;OXCT1;OXCT1-AS1	41869577	Promoter_Associated	0.221529	0.00454979
cg25784308_BC21	chr2	AMER3;ENSG00000229797	130755643		0.221518	0.00419265
cg14082886_TC21	chr11	CD44	35142938	Promoter_Associated_Cell_type_specific	0.221513	0.00402484
cg09384369_TC21	chr9		128008030	Unclassified	0.221471	0.00366624
cg14707715_BC21	chr10	FAM107B	14588165		0.22145	0.00521101
cg07307828_BC21	chr4	NPY1R	163333202	Unclassified	0.221436	-0.00681833
cg05516295_BC21	chr5	PITX1-AS1	135190434		0.221372	-0.00764922
cg12013685_BC21	chr15		62951021		0.221326	-0.00363103
cg06671325_BC21	chr4		68954416		0.221262	-0.00517091
cg17375396_TC21	chr11	RPS6KB2;RPS6KB2-AS1	67435337	Promoter_Associated_Cell_type_specific	0.221242	0.00366929
cg05726118_TC21	chr3	CTNNB1	41223883		0.221212	0.00396501
cg15775313_BC21	chr17	CA10	52160473		0.221192	0.00564118
cg05583659_BC21	chr1	SPOCD1	31816110	Unclassified	0.221187	0.00405205
cg09244660_TC21	chr3	NCK1	136909407	Unclassified_Cell_type_specific	0.22113	0.00382829
cg02304370_BC21	chr11	PHRF1	587926	Promoter_Associated_Cell_type_specific	0.221111	0.00405948
cg16076328_TC21	chr2	EPCAM	47369979		0.221108	0.00594804
cg00320414_BC21	chr17	MAP3K14	45302849	Promoter_Associated_Cell_type_specific	0.221086	0.00417416
cg01986131_TC21	chr17	TMEM101	44015220	Promoter_Associated_Cell_type_specific	0.221081	0.00412431
cg17583307_BC21	chr7	FKBP6	73351755		0.221065	-0.00399136
cg11514965_BC21	chr14	RAD51B	68283607	Promoter_Associated	0.22106	0.00384638
cg17919152_BC11	chr13		112204441		0.22105	-0.00748889
cg22586653_TC21	chr12	TBX3-AS1	114698293		0.220982	0.00386503
cg26521515_TC21	chr1		35705482		0.22097	-0.00421699
cg17797591_TC21	chr17	AXIN2;ENSG00000266076	65559126		0.220877	0.00418322
cg19089810_TC21	chr16	MEAK7	84549407	Unclassified_Cell_type_specific	0.220803	0.00427263
cg04063860_BC21	chr18	ENSG00000265844	77207697	Unclassified_Cell_type_specific	0.220771	0.00532934
cg04227922_TC11	chr2		118857920	Unclassified_Cell_type_specific	0.220742	0.00431108
cg07247212_TC21	chr4	ENSG00000280241	154163886		0.22069	-0.0041052
cg13071333_TC21	chr1	LCE3A	152623406		0.220673	0.00486528
cg10537421_TC21	chr20	LINC00237	21103044		0.220645	0.00474556
cg20497321_BC21	chr15	USP3	63506699	Promoter_Associated	0.220606	0.0035851
cg02797577_BC21	chr4	GPR78	8580487		0.220568	0.00466851
cg05044961_TC21	chr8	CSMD3;ENSG00000287819	113432630		0.220381	0.00385921
cg20446912_TC21	chr13	LINC02341	42466327		0.220327	0.00430162
cg04847265_TC21	chr3	LTF	46441458		0.220281	0.00439162
cg04396892_TC21	chr4		135508490		0.220277	-0.00484667
cg03751718_BC21	chr6	CCDC162P	109332988		0.220275	0.00363029
cg24738993_BC21	chr1		17841320	Unclassified_Cell_type_specific	0.220211	-0.00460413
cg07525299_TC11	chr11	ASCL2	2271941		0.220176	0.00367997
cg18202449_TC21	chr1	ELAVL4	50047982		0.220166	0.00417027
cg08862366_BC21	chr16		86119319		0.220104	-0.00390734
cg16908949_BC21	chr8	ADCY8	130852628		0.220088	-0.00570838
cg12387754_BC21	chr11	ENSG00000254672;LDLRAD3	35969659		0.220056	-0.00469505
cg15960219_BC21	chr11	OR51D1	4637342		0.220053	-0.00372358
cg08107784_BC21	chr5	SNX24	122877644		0.219962	0.00360809
cg22872396_BC21	chr2	SCN1A-AS1;SCN9A	166366163		0.219932	-0.00398822
cg25192855_TC11	chr1	ENSG00000289700;IRF6	209805938	Unclassified_Cell_type_specific	0.219898	0.00774586
cg17285325_TC11	chr22	ODF3B;TYMP	50529914	Promoter_Associated	0.219894	0.00441647
cg16151789_BC21	chr2	INPP5D	233073798		0.219878	0.00418877
cg04064160_TC21	chr8		26190549		0.219794	0.0058278
cg08459071_BC21	chr10	TASOR2	5711854		0.219786	0.00474717
cg22563987_BC11	chr17	TMC8	78134415	Promoter_Associated	0.219733	0.00491859
cg24036039_BC21	chr1	ARHGEF16	3480561		0.219678	-0.00392758
cg05304729_BC21	chr1	MNDA	158830234		0.219619	0.00449673
cg14231297_TC11	chr19	ZSCAN18	58118534		0.21957	0.00636684
cg20643687_BC21	chr15	ENSG00000286813;MTHFS;ST20-MTHFS	79897479		0.21957	0.00441773
cg08624734_BC21	chr5	ENSG00000279068;ENSG00000280029;PCDHB16	141183042		0.219522	0.0067667
cg02447879_TC21	chr17	BAHCC1	81419882		0.219465	-0.00359151
cg09526234_BC21	chr20	ENSG00000283529;KCNB1	49319521		0.219394	0.00390069
cg21618730_BC21	chr13		112161585		0.219342	0.00775934
cg18923906_TC21	chr10	TSPAN14	80466015	Promoter_Associated_Cell_type_specific	0.21928	0.00378174
cg19702785_BC21	chr20	KCNS1	45098448	Promoter_Associated_Cell_type_specific	0.219244	0.00501729
cg15896207_BC21	chr1	COQ8A;ENSG00000288674	226964106		0.21915	0.00477453
cg14132888_TC12	chr5	TRIM36	115179202	Unclassified_Cell_type_specific	0.219143	0.00478934
cg02069100_BC21	chr9	SLC2A6	133480036		0.219074	-0.00445875
cg13679772_TC21	chr14	ENSG00000259053;FOXN3	89467205		0.219066	0.00427832
cg19109373_BC21	chr10	SORCS1	107056948		0.21905	-0.00514867
cg00752195_BC21	chr4	NKX1-1	1405728	Unclassified_Cell_type_specific	0.219013	0.00483309
cg00372411_TC21	chr1	ECE1	21291026		0.21898	-0.00425595
cg13994550_TC21	chr5	LINC01331;LINC01333;LINC01335	74321555		0.218962	-0.00384022
cg25795075_BC11	chr1	PCSK9	55040207		0.218938	0.00497378
cg23280069_TC21	chr18	LDLRAD4	13438434	Unclassified_Cell_type_specific	0.218725	0.00456854
cg17738518_BC21	chr12	RASSF3	64665781		0.218723	0.00407216
cg00200803_BC21	chr20	CDH22	46210137		0.218659	0.00387102
cg00628543_BC21	chr1	BMP8A;PPIEL	39525843		0.218654	0.00368445
cg00137677_BC21	chr1	ACOT7	6323325		0.218568	-0.00616565
cg27133780_TC21	chr3	CMTM7	32433301	Promoter_Associated	0.218544	0.00559056
cg20968194_TC21	chr20	NFATC2	51400566	Promoter_Associated	0.218504	0.00502693
cg01795621_BC11	chr9	CTSV	97039745	Promoter_Associated	0.2185	0.00401628
cg13697891_TC21	chr17		75316047		0.21846	0.00384397
cg17099016_TC11	chr11	OTOG	17547342		0.218352	0.00494341
cg27631597_TC21	chr5	ENSG00000249713;IQGAP2	76607572		0.218338	0.00433229
cg17362434_BC21	chr11	ANO1;ENSG00000255191	69986126		0.218324	0.00363409
cg08130084_BC21	chr1	OR2L3;Y_RNA	248045433		0.218323	0.00372448
cg03662545_BC11	chr16	GSE1	85220603		0.218297	-0.00727995
cg07069844_BC21	chr19	RNU6-1223P;TCF3	1617028	Gene_Associated_Cell_type_specific	0.218233	0.00355635
cg17742397_TC21	chr12	WIF1	65121709	Unclassified_Cell_type_specific	0.218207	0.00431433
cg07538011_BC21	chr4	FRG1-DT	189781009		0.218129	0.00384505
cg19574915_BC21	chr15	ISG20	88652324	Promoter_Associated_Cell_type_specific	0.218117	0.00383723
cg10091408_TC21	chr17		36826372		0.218108	0.00352034
cg26748794_BC11	chr16	ENSG00000224888;PIEZO1	88737643	Gene_Associated	0.218096	0.00426869
cg22283959_TC21	chr15	NR2F2	96337553		0.218019	0.00397378
cg17898840_BC21	chr10	GFRA1	116255935		0.217999	-0.00429891
cg09108254_BC21	chr20	ENSG00000283072;LINC01747	22686144		0.217994	0.0053157
cg11957350_BC21	chr19	ADGRE4P	6964153	Unclassified_Cell_type_specific	0.217972	0.00504653
cg04547181_TC21	chr19	C3	6721844		0.217939	-0.00538555
cg02605996_BC11	chr3	ENSG00000240521;ENSG00000287198	148946967	Unclassified	0.217933	-0.00665963
cg12087221_BC21	chr14		93714572		0.217896	0.00769941
cg09224821_TC21	chr17	UTS2R	82372068	Unclassified_Cell_type_specific	0.217856	0.003733
cg00735574_TC21	chr9	RXRA	134390663		0.217843	0.00369873
cg23599408_TC21	chr7	AKAP9	91995576		0.217781	0.00456979
cg10485485_BC21	chr16	IL34	70590454		0.21778	0.00394757
cg23096285_BC21	chr17		81731085		0.217736	-0.00385655
cg21289015_TC11	chr11	USH1C	17544501	Unclassified_Cell_type_specific	0.217711	0.00507758
cg01973400_BC21	chr1	TGFB2	218367075		0.217676	0.0038379
cg23473419_BC11	chr17	ENSG00000267168;MFSD11;MIR636;SRSF2	76736756		0.217642	0.00979638
cg12454169_BC21	chr2	LCLAT1	30446731	Promoter_Associated	0.217622	0.00516138
cg16495154_BC21	chr12	ENSG00000257894;SYT1	79408325		0.217598	-0.00493397
cg07725183_BC21	chr6	NOTCH4	32222779		0.217493	0.00381443
cg01400401_BC21	chr19	MIR7-3;MIR7-3HG	4769519	Unclassified_Cell_type_specific	0.217457	0.00517327
cg13767070_BC11	chr2		193502551		0.217412	-0.00496573
cg19359333_TC11	chr12	FIGNL2;FIGNL2-DT	51846761		0.21735	-0.00562944
cg17487029_TC21	chr10	ENSG00000287057;LINC01519	85199011		0.217337	-0.0040609
cg16330814_BC21	chr7	TRIM4	99919961	Promoter_Associated	0.217273	-0.00371792
cg20246113_BC11	chr15	ADAMTS7;MORF4L1	78812139	Unclassified	0.217261	-0.0038431
cg20317872_TC21	chr1	CHI3L2;DENND2D	111200580	Unclassified	0.217215	0.00416307
cg00210210_TC21	chr6	FAXC	99350862		0.217171	-0.0058392
cg04772562_BC21	chr19	ENSG00000288919	39401786	Unclassified_Cell_type_specific	0.217144	0.00360008
cg18627662_BC21	chr7	ENSG00000229970;ICA1;ICA1-AS1	8261146		0.217116	0.00432398
cg20737505_TC21	chr20	ENSG00000287241;PCSK2	17225600		0.217069	-0.00681103
cg24717700_BC21	chr10		130211395		0.217064	-0.00398289
cg14540673_BC21	chr19	LILRB1	54630203		0.217022	0.00394689
cg04557057_BC21	chr7		12112012	Unclassified_Cell_type_specific	0.21701	0.0057941
cg04431054_TC21	chr5	PRRC1	127517332	NonGene_Associated	0.217001	0.0037122
cg12841266_BC21	chr3	LHFPL4	9552409		0.216946	0.00485708
cg22408523_BC21	chr17	NF1	31228359		0.216912	-0.0036123
cg24630419_BC11	chr1	ESRRG	217138266		0.216889	0.00419228
cg26385172_BC21	chr12	TBX3-AS1	114697364		0.216861	0.00480646
cg03247739_BC21	chr16	CREBBP	3860866	Unclassified_Cell_type_specific	0.21683	0.00427625
cg22166739_BC21	chr11	ENSG00000287425;UCP2	73983823	Promoter_Associated	0.216652	0.00518804
cg00832222_BC21	chr3	ADAMTS9-AS2	64857284		0.216632	-0.00391483
cg06370528_TC21	chr18	CELF4	37392914		0.216617	0.00411997
cg23704195_BC21	chr17	TBX4	61453743	Unclassified_Cell_type_specific	0.216537	0.00673758
cg02477603_BC11	chr10		123274780		0.216422	0.00797599
cg06897478_BC21	chr1		20473306		0.216412	0.00569708
cg21710255_TC21	chr6	CRISP2;ENSG00000235122	49714029		0.216321	0.00357562
cg01881899_BC21	chr21	ABCG1	42232594	Unclassified	0.21631	0.00487551
cg07520506_TC21	chr12	CD163L1;ENSG00000255836	7440411		0.216259	0.00659048
cg09822811_BC21	chr17	PITPNA	1555865	Unclassified_Cell_type_specific	0.216253	0.00401723
cg14381948_BC21	chr7	DPP6	154893183		0.216238	-0.00563432
cg21122225_TC11	chr2	ENSG00000288857	237923866	Unclassified	0.216208	0.00614196
cg24674703_TC21	chr11	CD5	61102488	Promoter_Associated_Cell_type_specific	0.216137	0.00367493
cg00955281_BC21	chr10		121624817		0.216094	-0.00413887
cg02211913_BC21	chr1	ASTN1	177165013		0.216018	0.0042272
cg01047025_BC21	chr9	DMRT1	842799	Unclassified_Cell_type_specific	0.215885	0.00359915
cg21800170_BC21	chr6		65776540		0.215873	-0.00456823
cg26312807_BC11	chr3	LINC02016	127338205		0.215832	0.00729334
cg00448292_BC21	chr3	ENSG00000235978;ITPR1	4822275	Unclassified	0.215797	0.00437133
cg15701612_TC11	chr11	ZBTB44-DT	130383875		0.215784	-0.00601059
cg07449450_TC11	chr11	USH1C	17544504	Unclassified_Cell_type_specific	0.21571	0.00454312
cg22286382_BC21	chr6	SLC17A3	25875005		0.215708	0.00505808
cg01735277_BC21	chr15	CSK	74785350	Promoter_Associated	0.215676	0.00387912
cg07654263_BC21	chr14		95362275	Unclassified	0.21566	0.00377649
cg17407859_BC21	chr3	LINC01322	165259996		0.215624	-0.00421871
cg08583701_BC21	chr6	GRIK2	101296434		0.215619	-0.00473438
cg01400401_BC11	chr19	MIR7-3;MIR7-3HG	4769519	Unclassified_Cell_type_specific	0.215592	0.00466556
cg05910353_BC21	chr4	TMEM128	4249013		0.215579	-0.00604826
cg12761046_BC21	chr15	AKAP13	85691484		0.215563	0.003637
cg18603056_TC21	chr17	GAS7	10047483	Unclassified_Cell_type_specific	0.215554	0.00422263
cg26984928_BC11	chr2	OTOF	26503322	Unclassified	0.215528	0.00409673
cg27051423_TC21	chr1	MDM4	204524107		0.215506	0.00393574
cg13889950_BC21	chr3		177359037	Promoter_Associated	0.215482	0.0040256
cg01151584_TC11	chr11	EHD1	64860056		0.21546	0.00372593
cg25234923_TC21	chr2	CTNNA2	79670492		0.215442	-0.00356957
cg13660174_TC21	chr9	SURF4	133371516	Promoter_Associated	0.215332	0.00404041
cg02950259_TC21	chr2	LINC01888;LINC01890	68832487	Unclassified_Cell_type_specific	0.215282	0.00384053
cg14655843_BC21	chr9	UGCG	111926457	Unclassified	0.215264	0.004014
cg15108727_TC11	chr5		3104759		0.215262	0.00653466
cg06981309_BC21	chr3	PLSCR1	146543167		0.215178	-0.00419511
cg07547549_TC21	chr20	SLC12A5	46029586	Unclassified_Cell_type_specific	0.215167	0.00474063
cg05662083_BC21	chr5		2466964		0.215162	-0.00610281
cg02129005_BC21	chr2	IMMT	86185837	Promoter_Associated_Cell_type_specific	0.215116	0.00539201
cg00101457_BC21	chr10	CELF2	11204649		0.215043	0.00351465
cg18780100_TC21	chr17	RPTOR	80708985		0.214961	0.00384796
cg02561376_TC21	chr4	TMEM156	39033863	Unclassified_Cell_type_specific	0.214939	0.00399251
cg06398474_TC21	chr2	HDAC4	239369814	Unclassified	0.214937	0.00484722
cg14074117_TC21	chr16	ENSG00000289722;MEIOB	1859713		0.214927	-0.00556711
cg11176595_BC21	chr4	RHOH	40231029		0.214891	0.00463082
cg14923157_TC11	chr19	CPAMD8	17027253		0.214867	0.00455249
cg08303612_TC21	chr6	SLC22A3	160349058		0.214852	0.00384517
cg21927959_BC21	chr15	PWRN4	23912383		0.214746	0.0049614
cg06625004_TC21	chr1	ARF1	228090731	Unclassified_Cell_type_specific	0.214715	0.0035377
cg04312604_TC21	chr19	CD70	6594232	Unclassified_Cell_type_specific	0.214698	0.00377175
cg24067003_BC21	chr7	IKZF1	50318598		0.214697	0.00365515
cg04792712_BC21	chr8	MTMR7	17413596		0.214687	0.00416653
cg05038287_BC21	chr20	CDH4	61759875		0.214649	-0.00439152
cg20844851_BC11	chr6	VGLL2	117270664		0.214635	0.00496527
cg06595607_BC21	chr19		5377977		0.214613	-0.00549624
cg02855778_BC21	chr7	PTPRN2	157670222	Unclassified_Cell_type_specific	0.214523	0.0036143
cg22029189_TC11	chr7		127620500		0.214515	0.00468159
cg15052832_BC21	chr16	FAM234A	254121	Unclassified_Cell_type_specific	0.214291	0.00574718
cg16979252_BC21	chr12	ATP2A2	110283267		0.214269	0.0035433
cg19751802_BC21	chr11	SHANK2	70611020		0.21423	-0.0043197
cg24852196_BC21	chr5	EGFLAM	38448163		0.21421	-0.00614341
cg05570141_BC21	chr8	ZNF703	37699441	Unclassified_Cell_type_specific	0.214209	0.00587413
cg05969306_TC21	chr13	NUDT15;SUCLA2	48038525	Promoter_Associated	0.214185	-0.0061667
cg03485669_TC21	chr8	DLC1;ENSG00000287134;Y_RNA	13159126		0.214154	-0.00365438
cg26955383_TC21	chr10	CALHM1;ENSG00000234699	103458903		0.214053	0.00506803
cg12033216_TC21	chr14	LINC01500	58663439		0.214045	-0.00433654
cg21476566_TC21	chr15		99450937	Unclassified	0.214042	0.00507843
cg22610676_BC21	chr1	MIR9-1HG	156423669		0.214015	-0.00583269
cg15469272_TC21	chr1	ENSG00000287076	90723757	Unclassified_Cell_type_specific	0.213981	0.00416461
cg01488159_BC21	chr4	ENSG00000287642;FHDC1	152935351	Unclassified_Cell_type_specific	0.213946	0.00351978
cg14166009_TC21	chr19	ZNF875	37334407	Promoter_Associated	0.21384	0.00507063
cg01181415_BC11	chr12	LMO3;MGST1	16605020		0.213823	0.00612719
cg08169026_TC11	chr11		108645074		0.213816	-0.00467142
cg22991239_TC21	chr17	SEPTIN9	77325383	Unclassified	0.213747	0.00488358
cg00506062_BC21	chr20	ENSG00000231119;ENSG00000289329;ZMYND8	47352421		0.21367	-0.00400469
cg24577131_TC21	chr6	ENSG00000226571;TXLNB	139292289	Promoter_Associated	0.213654	0.00387632
cg17576228_TC21	chr19	NIBAN3	17527542		0.213638	0.00361215
cg25659006_TC21	chr2	PDE11A	177639702		0.213556	-0.00407303
cg21205978_TC21	chr22	APOL6	35648104	Promoter_Associated	0.213456	0.00471938
cg07800658_BC21	chr13	RAB20	110541411		0.213387	-0.00358603
cg10113589_TC21	chr10	OPALIN	96359096		0.213385	-0.00389747
cg12077319_TC21	chr8	ZNF704	80874906		0.213367	0.00524883
cg24578493_BC21	chr22	ANKRD54;EIF3L;MIR659	37848739	Promoter_Associated_Cell_type_specific	0.213321	0.00706623
cg24103302_TC21	chr6	ENSG00000224477	160697657		0.213315	-0.00372857
cg24455884_TC21	chr10	ENSG00000285837;ZNF365	62456831		0.213268	0.00361463
cg18437602_TC21	chr2		75454117		0.213252	0.00572554
cg22888554_BC21	chr5	EBF1	158958377		0.213243	0.00411692
cg18443893_TC21	chr5	LRRC14B	191988		0.213135	0.00401449
cg05215925_TC21	chr6	OPRM1	154039452		0.2131	0.00374356
cg14569902_BC21	chr10		2986512		0.213067	-0.00715327
cg22568106_TC21	chr17	DHX8	43484672		0.213054	0.00478757
cg09813306_TC21	chr13		97515787		0.213015	-0.0054471
cg23696752_TC11	chr6	GRM1	146028176		0.213011	0.00526513
cg21778193_TC11	chr1		1162690	Unclassified_Cell_type_specific	0.212977	-0.00368513
cg17055489_BC21	chr6	PHACTR2	143567053	Unclassified_Cell_type_specific	0.212914	0.00374589
cg26476939_TC21	chr6	TNXB	32097266		0.21287	0.00361563
cg27533244_BC21	chr15	ADAMTS17	99997099		0.212667	-0.00437389
cg03180929_TC21	chr2	CNNM4	96764713		0.212658	-0.0036444
cg02711042_BC21	chr20		53729878	Unclassified_Cell_type_specific	0.21263	0.00451285
cg26833169_BC21	chr11	CALCA;CALCB	14972499		0.212533	0.00528737
cg21177456_TC21	chr19	TPGS1	519611		0.212532	0.00487565
cg18693673_TC21	chr19	ZSCAN18	58118608		0.212502	0.00526242
cg14129217_TC21	chr2	DNER;RNU7-9P	229604972		0.212474	-0.00550824
cg16699151_BC21	chr3	NEK10;RNU6-342P	27266899		0.21243	-0.00561728
cg18542688_BC11	chr2		240351458		0.212387	0.00369032
cg16440755_BC21	chr15	TARS3	101724777		0.212368	0.0044919
cg14380586_TC21	chr12	C12orf42	103496150		0.212351	0.00381756
cg04755771_TC21	chr5	ZNF300P1	150946959		0.212233	0.00494576
cg11259733_BC21	chr4	ENSG00000250137	23559700		0.212131	-0.00413541
cg04597433_TC11	chr4	DRD5;SLC2A9	9781582		0.212078	0.00415358
cg24460268_BC21	chr13	INTS6	51421232		0.212023	0.00419984
cg09584358_BC21	chr17	ENSG00000262786	14298363		0.211936	0.00510551
cg11717597_TC11	chr1	MEX3A	156076755	Unclassified_Cell_type_specific	0.211901	0.00467221
cg26770907_TC21	chr16		48810897		0.211896	0.00439405
cg15357118_BC21	chr2	UGGT1	128170398		0.211873	0.00359298
cg09302321_BC21	chr7	MGAM	141976774	Promoter_Associated	0.211848	-0.00367204
cg01580681_BC21	chr4	HAND2;HAND2-AS1	173528865		0.211844	0.0038638
cg07057235_BC21	chr16	CBFA2T3	88967487	Unclassified_Cell_type_specific	0.211797	0.00417558
cg08224775_BC21	chr21	CLDN14	36575458		0.211787	-0.00399441
cg22510139_TC21	chr1	PRDM16	3142258		0.211748	0.00365412
cg05659611_BC21	chr3	CLDND1;ENSG00000248839;ENSG00000285635	98521780	Promoter_Associated_Cell_type_specific	0.211738	0.00576156
cg16451428_BC11	chr11	CCDC88B;ENSG00000236935	64340006	Promoter_Associated	0.211676	0.00425747
cg09766265_BC21	chr2	ENSG00000232555	172285898		0.211643	0.00539609
cg23897601_TC11	chr10	GPR158;GPR158-AS1	25175016		0.211633	0.00639287
cg06587257_BC21	chr12	ASIC1	50058352	Promoter_Associated	0.211605	0.00563988
cg07787666_BC11	chr10		133245785		0.2116	-0.00454141
cg08431931_BC11	chr22	WBP2NL	41998655	Promoter_Associated	0.211525	0.00466428
cg18023735_BC21	chr12	C12orf75	105332137		0.211521	0.00356331
cg00991875_TC11	chr6		160679344		0.211513	0.00707705
cg23830794_TC21	chr14		94009840	Unclassified_Cell_type_specific	0.21151	-0.00468226
cg27103296_BC21	chr7		122300897		0.2115	0.0046864
cg12466556_BC21	chr22	CNN2P1;HORMAD2-AS1	30047520	Unclassified_Cell_type_specific	0.21148	0.00388704
cg01248520_BC21	chr18	ENSG00000288545;SLC14A1	45691973		0.211369	-0.00377164
cg21174055_TC11	chr9	LHX3	136205183	Unclassified_Cell_type_specific	0.211356	0.00645488
cg17289258_TC21	chr12	ETV6	11731583	Promoter_Associated	0.211355	0.0052894
cg01273232_TC21	chr15		93109527		0.211347	0.00556258
cg14397318_BC11	chr12	LINC00939;LINC02826	125983640		0.211316	0.00354419
cg14784010_TC21	chr5	DOCK2	169656248		0.211309	0.00379534
cg00295485_TC21	chr2	UXS1	106139265	Unclassified	0.211282	0.00413063
cg12646945_BC21	chr17	LINC00511	72510880		0.211266	0.00409446
cg07821297_TC21	chr1	LCE3A	152623701		0.211251	0.00410787
cg17681491_BC21	chr10	FGFR2	121596691		0.211241	0.00516732
cg06348275_BC21	chr1	CDC42BPA	227319358	Unclassified_Cell_type_specific	0.211208	-0.00540717
cg20971147_TC21	chr1	KAZN	14540448	Unclassified_Cell_type_specific	0.211187	0.00476255
cg24344087_BC21	chr19		27670393		0.21116	-0.00534469
cg13322252_BC11	chr1	KAZN	15066297		0.211156	0.00565424
cg06292983_BC21	chr4		14909027		0.211141	-0.00367185
cg02873204_BC21	chr6		164336702		0.211099	-0.00461498
cg16009078_BC21	chr2	ENSG00000228509;NAB1	190678732	Unclassified_Cell_type_specific	0.21107	0.00425706
cg25727520_TC21	chr2	QPCT	37349678	Unclassified_Cell_type_specific	0.211064	0.00478147
cg12678421_BC21	chr2		211360438		0.211058	-0.00402049
cg07828121_BC21	chr21		42187868		0.211018	0.00407596
cg03174017_BC21	chr19	ENSG00000257355;ENSG00000286098;ZNF878	12053490		0.211013	-0.00366559
cg08833556_TC21	chr22	IGLV1-44	22380591	Unclassified_Cell_type_specific	0.210899	0.00387053
cg23681967_BC21	chr15		85955371		0.210855	-0.00488204
cg05653164_BC21	chr13	ENSG00000285534	109706416		0.210814	0.00452117
cg05598678_BC21	chr8	TMEM71	132760853	Unclassified_Cell_type_specific	0.210812	0.00466876
cg13442960_BC11	chr9	ELAVL2	23821572		0.210787	0.00439591
cg07754940_BC21	chr10		88152972		0.210767	0.00373026
cg02280892_TC21	chr1	PARP1	226369232		0.210762	0.00490034
cg01557191_TC21	chr1	UCK2	165904074		0.210712	-0.00486984
cg15834814_TC21	chr19	ENSG00000267273;ZNF560	9499028		0.210624	0.00604404
cg12335110_TC11	chr4		1540697		0.210546	-0.00372575
cg15956680_TC21	chr2	TOGARAM2;Y_RNA	28973057		0.210528	0.00378286
cg20039929_TC21	chr14	INF2	104682057		0.210421	-0.00515124
cg20496896_TC21	chr3	LRRC2	46538042		0.210345	0.00370173
cg17203647_TC21	chr8	EBF2	26039685		0.210338	0.00521768
cg03925294_TC21	chr4	ENSG00000288588	6245902		0.210238	0.00492095
cg07217935_TC21	chr13	ATXN8OS;KLHL1	70107185		0.210212	0.00391572
cg25489002_TC21	chr7	GHRHR	30970987		0.210212	0.00379797
cg12550524_TC21	chr16	E2F4;EXOC3L1	67190936		0.210088	-0.00350904
cg26621607_TC11	chr12	LRCOL1	132603652		0.210047	0.00529087
cg22895231_TC21	chr19	BCAM	44808611	Unclassified	0.210043	0.00428881
cg14775207_BC21	chr2	NOTO	73202411	Unclassified_Cell_type_specific	0.209935	0.00357201
cg04086531_BC11	chr16	ZNF423	49698465		0.209901	-0.00849562
cg21061384_TC21	chr16	ALG1;C16orf89	5065303		0.209893	-0.00509121
cg22785648_BC21	chr8	DLGAP2	1438766		0.20989	-0.00642094
cg16797020_TC11	chr3	DNAH12	57544391		0.209845	0.00357665
cg21851210_BC21	chr3	FGF12	192449394		0.209798	-0.00510301
cg11891336_BC21	chr17		73156708		0.209772	0.00441678
cg26064535_TC21	chr1	OPRD1	28811531		0.209744	0.00606478
cg15225267_TC21	chr6	ENSG00000229836	31308410	Promoter_Associated	0.209674	0.00494304
cg14064275_TC21	chr7	SLC23A4P	135282829		0.209672	0.00360284
cg01305093_BC21	chr20	MACROD2	14956836		0.209668	0.00558905
cg00280858_BC21	chr7	PTPRN2	158016543		0.209541	-0.00466625
cg01238991_BC21	chr8	ERICH5	98064086		0.209496	-0.00384354
cg00792511_BC21	chr1	SSBP3	54348338		0.209391	0.00363248
cg13012916_TC11	chr14	ENSG00000283098;SFTA3	36504486		0.209368	0.00382779
cg03306221_TC21	chr22	SULT4A1	43862722		0.209365	0.00491983
cg03178678_TC21	chr10	PDLIM1	95291468		0.209347	0.00569121
cg22644372_TC21	chr17	ENSG00000237377;ENSG00000286792	15280670		0.209241	-0.00642105
cg21765235_TC21	chr11	TENM4	79312966		0.209167	-0.00449672
cg00703830_BC21	chr8	RAB2A	60559286		0.209138	0.0038042
cg10195169_TC21	chr12		130105749		0.209115	0.00412473
cg08530317_BC11	chr11	SLC6A5	20599278		0.209058	0.00356533
cg27415767_BC21	chr17		798637		0.209036	-0.00525357
cg22138494_BC21	chr13		77374972		0.209018	0.00573366
cg00642359_BC21	chr12	TBX5	114403903	Unclassified_Cell_type_specific	0.208968	0.00364549
cg26375057_TC11	chr3	ZIC1	147410111		0.208836	0.0052132
cg26287153_TC21	chr22	MYH9	36371539		0.208779	0.00442628
cg24756631_TC21	chr6		129748514	Promoter_Associated	0.208778	0.00350829
cg00630713_TC21	chr1	NT5C1A	39654058	Unclassified	0.208733	0.00560062
cg23824376_BC21	chr4	TENM3	182448124		0.208724	0.00436033
cg25331060_TC21	chr20	EYA2	47126217		0.208719	0.00395454
cg14700352_BC21	chr2	ENSG00000242540;SOX11	5697860		0.208706	-0.00578409
cg25286536_BC21	chr1		63326463		0.208615	-0.00430971
cg02374388_BC21	chr20	JPH2	44118729		0.20861	-0.00498673
cg08249988_TC11	chr19	NCAN	19212009		0.208519	0.00473767
cg21096966_BC21	chr14	KLHL28;TOGARAM1	44963255	NonGene_Associated	0.20851	-0.00683079
cg04864378_BC21	chr7		151340131	Unclassified	0.208504	0.00435189
cg01091029_TC21	chr7		31192918	Unclassified_Cell_type_specific	0.208477	-0.00382857
cg08919846_BC11	chr1	CCDC27;TP73-AS1	3748022	Unclassified_Cell_type_specific	0.208472	-0.00377173
cg05884279_BC21	chr3	SOX2-OT	181495369		0.208445	-0.006134
cg05189524_TC21	chr1	CACNA1E	181768397		0.2084	-0.00556422
cg03165356_BC21	chr2	MREG;PECR	216017624	Unclassified_Cell_type_specific	0.208398	0.00467586
cg18184411_TC21	chr1	ZYG11A	52843589	Unclassified	0.208351	0.00367417
cg23864449_BC21	chr19		1099715		0.208332	0.00421459
cg08168669_BC21	chr6	BTN3A2	26367352		0.208258	0.00390075
cg04580344_BC21	chr6	ENSG00000255330;SOGA3	127475877		0.208154	0.00465065
cg00092400_BC21	chr12	SLC4A8	51394501	Unclassified_Cell_type_specific	0.208136	0.00373916
cg10653710_BC21	chr10		117174496	Unclassified	0.208102	-0.00368312
cg03208936_BC11	chr1	ENSG00000288810;MIR137HG	98049531		0.208085	0.00374381
cg11993828_BC21	chr4	LINC01258	38523999	Unclassified	0.20807	0.00440363
cg00619207_TC21	chr1	CHI3L2;DENND2D	111200746	Unclassified	0.208047	0.00369355
cg10164063_TC21	chr6	ENSG00000272446;TXLNB	139262751	Unclassified	0.207993	0.00467518
cg14103893_TC21	chr11	CLMP;ENSG00000254710	123188231	Unclassified_Cell_type_specific	0.207981	0.00358011
cg06048495_BC21	chr15		89460230		0.207973	-0.00466108
cg16034522_TC21	chr11	TEAD1	12898058		0.207932	-0.00420712
cg01750729_BC21	chr5	BASP1;BASP1-AS1	17163627		0.207909	-0.00379428
cg07109332_TC21	chr1	C1QA;ENSG00000289692	22636147		0.207851	-0.00575939
cg00779348_BC21	chr14	ENSG00000258875;GPR68	91241857	Unclassified	0.207797	0.00405398
cg22209918_BC21	chr6		33161126	Unclassified	0.20777	-0.00370528
cg03172657_TC11	chr16	ACSF3	89097217	Promoter_Associated_Cell_type_specific	0.207731	0.00437426
cg25851158_TC21	chr8	SFTPC	22158818		0.207682	-0.00466793
cg08936230_BC21	chr7	ENSG00000286192;MAD1L1	2039532	Unclassified_Cell_type_specific	0.207547	0.00403152
cg13779907_TC21	chr1	EPHA10	37764401		0.207366	0.00456087
cg13772414_BC21	chr2	EPHA4	221518340	Promoter_Associated	0.207341	0.00436085
cg05848505_TC21	chr3		176939051	Unclassified_Cell_type_specific	0.207243	-0.0043525
cg11941941_BC21	chr20	NCOA5	46090897	Unclassified_Cell_type_specific	0.207237	-0.00454238
cg17169931_BC11	chr15	ENSG00000260926;MGA	41621149	Promoter_Associated_Cell_type_specific	0.207219	0.00398978
cg13305336_TC21	chr1	ENSG00000233920	229230254		0.207044	-0.00590233
cg17795252_TC21	chr3	ENSG00000239381;ENSG00000276074;SOX2-OT	181610221		0.207026	-0.00709183
cg03289416_TC11	chr15	SCAMP2	74873861	Promoter_Associated	0.207014	0.00402271
cg25920590_BC21	chr8		29408453	Unclassified	0.207009	0.00447782
cg23006769_TC11	chr17		78173558	Gene_Associated	0.206968	0.00515106
cg11551744_BC21	chr7	NRCAM	108181034	Unclassified_Cell_type_specific	0.206928	0.00871796
cg25047384_BC21	chr20	CFAP61	20360150	Unclassified	0.20688	-0.00422187
cg14569119_BC21	chr3	ADAMTS9	64533467		0.206876	-0.00715677
cg00653559_BC21	chr1	EDN2	41479617		0.206873	-0.00452385
cg06480733_BC21	chr17	KRTAP9-12P	41212743		0.206796	0.00350975
cg21565575_TC21	chr20	SLA2	36645878	Promoter_Associated_Cell_type_specific	0.206695	0.00416368
cg23215636_BO11	chr18	PTPRM	8240753		0.206663	-0.00869282
cg04937635_TC21	chr12		118781739		0.206628	-0.00377072
cg27045295_BC21	chr6	SHPRH	145904692		0.206596	0.00497687
cg24617333_BC21	chr12	ENSG00000257894;SYT1	79345084	Unclassified_Cell_type_specific	0.206575	-0.00362012
cg04732087_TC21	chr1	GREM2	240597377		0.206463	-0.00566874
cg19972822_TC21	chr7	ZC3HAV1	139093998		0.206432	0.00370965
cg22013228_TC21	chr17	LINC00511	72296606		0.206398	-0.00726064
cg13518276_BC21	chr9		25538348		0.20634	-0.00381925
cg26466858_TC21	chr1	LCE3A	152623366		0.206335	0.00357979
cg15174565_TC21	chr15	CHSY1	101188029		0.206332	0.00370541
cg06395232_BC21	chr12	ARHGDIB	14952720	Promoter_Associated	0.206316	0.00447502
cg06972969_BC11	chr10	PHYHIPL	59175903		0.206316	0.00938546
cg25714018_TC11	chr16	SCNN1B	23302084		0.206264	0.00367679
cg01993027_TC21	chr1	SRSF4	29160488		0.206259	-0.0035685
cg20472752_BC21	chr1	PLEKHG5	6491645	Unclassified	0.206216	0.00571241
cg01847344_TC11	chr21	TSPEAR;TSPEAR-AS1	44509693	Unclassified	0.206167	-0.00352274
cg12187500_TC21	chr2	ENSG00000236141;LINC01965	103874119		0.206104	-0.00357447
cg06660497_BC21	chr3		107985741	Unclassified_Cell_type_specific	0.206091	0.0037808
cg26586843_TC21	chr7	ENSG00000290103;INMT	30727115	Unclassified_Cell_type_specific	0.206083	0.00368736
cg03321588_BC21	chr3	ARHGEF3	56753685		0.206069	0.00520121
cg13565624_BC11	chr19	R3HDM4	913277	Promoter_Associated	0.206037	0.00939415
cg12695557_BC21	chr8	SULF1	69587683		0.206013	0.00714255
cg04805577_BC21	chr7	EVX1;EVX1-AS	27247065		0.206009	-0.0035663
cg04987734_BC21	chr14	CDC42BPB	102949536	Unclassified	0.205976	0.0052195
cg13326482_TC21	chr4		83219861	Promoter_Associated	0.205962	0.00431156
cg22153239_TC21	chr22	MEI1	41699769	Unclassified_Cell_type_specific	0.205902	0.00359964
cg06328750_TC21	chr7		157529905		0.20589	-0.00440462
cg23531049_TC21	chr15	MAPKBP1	41783079		0.205844	-0.00379394
cg06012872_TC21	chr10	TMEM72-AS1	44879393	Promoter_Associated_Cell_type_specific	0.205833	0.00561487
cg09606526_BC21	chr10	CELF2	11242639	Promoter_Associated	0.205739	0.00465945
cg23714481_TC21	chr14	CLBA1	104991763	Unclassified_Cell_type_specific	0.205667	0.00371945
cg09834794_TC21	chr3	ENSG00000243620	147369915		0.205654	0.00356949
cg06414580_BC21	chr8	CLU	27602168	Unclassified_Cell_type_specific	0.205505	0.00375394
cg07012926_BC21	chr5	GLRA1	151924927		0.205496	0.00412224
cg14859460_TC21	chr5	GRM6	178995243		0.205493	0.00501191
cg19716264_TC21	chr1	EFCAB2	245018848		0.205488	-0.00352545
cg16363276_TC21	chr1	USP24	55151519		0.205466	0.00385462
cg19485259_TC21	chr6	ENSG00000285424	4388955		0.205453	0.00357307
cg06588841_TC21	chr4	IQCM	149815974		0.20532	-0.00593804
cg02063817_BC21	chr7	ENSG00000286323	27213902		0.205311	-0.00418712
cg16053890_BC21	chr2	SP110;SP140	230226340	Promoter_Associated	0.205276	0.00400681
cg11685843_TC11	chr4		175428020		0.205276	-0.0114137
cg01088900_BC21	chr8	ST3GAL1	133520300	Unclassified_Cell_type_specific	0.20525	0.00442778
cg09585255_TC21	chr1	DNAI4;ENSG00000289394;MIER1	66924050	Promoter_Associated	0.205226	0.00365631
cg14945937_BC21	chr19	PLEKHF1	29671864	Unclassified	0.205167	0.00417591
cg02867763_BC21	chr5	PCDHGA1;PCDHGA2;PCDHGA3;PCDHGA4;PCDHGB1	141355154	Unclassified	0.205156	0.00622563
cg27061207_TC21	chr19	LGALS4	38805288		0.205032	0.00365246
cg19045839_TC21	chr13	FARP1	98302227		0.204994	-0.00529701
cg23732629_TC21	chr6	HLA-DRA	32441609		0.204947	-0.00504605
cg08214995_BC21	chr16	ENSG00000283213;HS3ST2	22814922		0.204941	0.00435937
cg03366467_BC21	chr5	ENSG00000253141	173463490		0.204931	-0.00642473
cg12039763_BC21	chr2		88252865		0.204927	0.00425277
cg15472659_BC21	chr17	ENSG00000285535	77667280	Unclassified_Cell_type_specific	0.204925	0.00436447
cg12743727_BC21	chr10	CAP1P2;ZNF485	43606280	Unclassified	0.204897	0.00358234
cg14663451_TC21	chr8	NRG1	32647400		0.204855	0.00511151
cg01504690_TC11	chr11		11010589	Unclassified_Cell_type_specific	0.204811	-0.0052141
cg05609973_TC21	chr3	ENSG00000285558;GRK7	141795520		0.204771	0.00350298
cg21327055_BC21	chr2		202317554		0.204692	-0.00375888
cg17535550_TC21	chr8		26190386		0.204663	0.00409547
cg00404187_TC21	chr7	ENSG00000103200	140435811		0.204632	0.00444692
cg03743508_BC21	chr8	MCPH1	6454641		0.204572	0.00370657
cg23559733_TC21	chr18		51650704		0.204531	-0.00366181
cg10585974_BC21	chr8	UBR5	102383397		0.204515	-0.00614205
cg09802688_BC21	chr1	TRAF3IP3	209768721	Promoter_Associated	0.204425	0.00458592
cg12259655_TC21	chr16	RN7SKP127	29732334	Unclassified_Cell_type_specific	0.204241	0.00439811
cg24777887_TC21	chr19	OSCAR	54094745		0.204232	0.00430147
cg03634833_BC21	chr7	ADAP1;COX19	925898		0.204215	0.00474865
cg14595786_TC21	chr19	SIGLEC9	51123729	Unclassified_Cell_type_specific	0.2042	0.00376146
cg12896652_BC21	chr9	ENSG00000228739	6049865	Unclassified_Cell_type_specific	0.204196	-0.00362703
cg08857745_BC21	chr17	ADORA2B	15972601		0.204122	-0.00491715
cg26337070_TC12	chr2	ATOH8	85772750		0.204081	-0.00450729
cg16259209_BC21	chr8		1745850	Unclassified	0.204068	0.00360524
cg05848895_TC21	chr16	CPNE7	89594013	Unclassified_Cell_type_specific	0.204049	0.00401271
cg22861867_BC21	chr14	UNC79	93430870		0.204047	0.00410035
cg24764168_TC21	chr6	FOXF2-DT	1385907	Unclassified_Cell_type_specific	0.204021	0.00417382
cg00935026_TC21	chr19	ENSG00000267879;KLK7	50983995		0.204006	-0.00480666
cg04462567_BC11	chr17	PITPNM3	6552048	Unclassified_Cell_type_specific	0.20398	-0.004506
cg27118035_BC21	chr16	ZNF267	31880657		0.203978	0.00454973
cg18597176_BC21	chr9		134930626		0.203962	0.00393557
cg11912608_BC21	chr7	RELN	103753111		0.20396	-0.00559318
cg10509254_BC21	chr4	HAND2;HAND2-AS1	173530982		0.20396	0.00417509
cg21890646_BC21	chr14	CCDC88C	91349776	Promoter_Associated	0.203924	0.00401417
cg25910261_BC21	chr7	ENSG00000222012;PTPRN2	157613273	Unclassified_Cell_type_specific	0.203911	0.00662448
cg16755382_TC21	chr11		91981019		0.203909	-0.00393853
cg20501426_TC21	chr15	DAPK2	63939906		0.203843	0.00443625
cg03610554_BC21	chr3	TBC1D5	18114017		0.203835	0.00432152
cg23203273_BC21	chr9	ENSG00000279073;FUT7;LINC02908	137032042	Promoter_Associated	0.203702	0.00396457
cg04295120_BC21	chr2	INPP5D	233100660	Promoter_Associated	0.203653	0.00379824
cg04867818_BC21	chr10		84606325		0.203651	-0.0059614
cg02349186_BC21	chr2	ENSG00000288857	237923671	Unclassified	0.203634	0.0070934
cg15283622_TC21	chr2	HIBCH;INPP1	190343296	Promoter_Associated_Cell_type_specific	0.203555	0.00491948
cg15982276_BC11	chr11	ENSG00000254864;PPFIBP2	7571790		0.203552	-0.00465035
cg05784707_TC21	chr3	GOLIM4	168088497	Unclassified_Cell_type_specific	0.203468	0.00446185
cg12127938_BC21	chr8	MCPH1-AS1	6682574	Unclassified_Cell_type_specific	0.203422	-0.00476334
cg13327545_BC11	chr10		22334619		0.203366	0.00410961
cg26689666_BC21	chr10		71085828	Unclassified_Cell_type_specific	0.203329	0.00399274
cg20130213_BC21	chr10	FRMD4A	13892169	Unclassified_Cell_type_specific	0.203315	0.00435373
cg01638775_BC21	chr1	ASTN1	177029039		0.203289	-0.00628287
cg25061676_BC21	chr20	LINC01726	21693421	Unclassified_Cell_type_specific	0.203231	0.00407407
cg23771132_BC21	chr18	MBP	77020999		0.203206	0.00423011
cg18741495_BC21	chr17	PRPSAP1	76354961		0.203203	-0.00488699
cg06251395_BC21	chr20	ADAM33	3682539		0.203199	0.00487353
cg11312408_BC21	chr13	ENSG00000278722;PCDH17	57632879		0.203175	0.00428867
cg10896248_BC21	chr9	GABBR2	98410607	Unclassified_Cell_type_specific	0.203129	0.00550544
cg14377059_TC21	chr1	ENSG00000283445	58718209	Unclassified_Cell_type_specific	0.203106	0.00412724
cg17131553_BC21	chr8	TRPS1	115664711		0.203101	-0.00417926
cg01448369_BC21	chr1	CAPN9;ENSG00000244137	230791928		0.203099	-0.00516527
cg12800803_TC11	chr20	PSMA7	62142243	Promoter_Associated	0.203089	0.00368963
cg16143378_BC21	chr11	CADM1;ENSG00000255580	115363283		0.203062	-0.00486641
cg12951631_BC11	chr10	GPR158;GPR158-AS1	25175010		0.203059	0.00350749
cg19720598_TC21	chr10	NRG3	82889963		0.203056	-0.00480671
cg19889626_TC11	chr8		26190480		0.203044	0.00497809
cg08423879_TC21	chr12		103044140		0.203042	-0.00629908
cg06632549_TC21	chr6	ENSG00000289406	31562216		0.203006	0.00387717
cg12030351_TC21	chr1	ITPKB	226709062	Promoter_Associated_Cell_type_specific	0.202958	0.00352427
cg00819441_BC21	chr17	PGS1	78385856	Unclassified_Cell_type_specific	0.202749	0.00371034
cg24789180_BC21	chr4		1409104	Unclassified_Cell_type_specific	0.202652	0.00420602
cg06623935_TC21	chr1	ENSG00000274895;PROX1;PROX1-AS1	213985788	Unclassified_Cell_type_specific	0.202623	0.00496394
cg23620902_TC21	chr2	LINC01956	118808756		0.202621	0.00535981
cg06622573_BC21	chr8	KCNU1	36805458		0.202621	-0.00393086
cg13597043_BC21	chr1	ENSG00000271949;LRRC8C	89699666	Unclassified_Cell_type_specific	0.202608	0.00615086
cg25138693_BC21	chr6	ENSG00000285424	4447044		0.202604	0.00465858
cg18099189_TC21	chr4	ENSG00000282278	54094092		0.202553	0.00388234
cg23757461_TC21	chr18	NEDD4L	58257656	Unclassified_Cell_type_specific	0.202502	0.00361907
cg01449144_BC21	chr8		48870033		0.20248	0.00383846
cg03083290_TC21	chr12	ENSG00000258216	89863756	Promoter_Associated	0.202397	0.00457125
cg15739591_TC21	chr7		153832387		0.202353	-0.00507168
cg09933458_BC11	chr13		111411348		0.202333	0.00922816
cg17459233_BC21	chr12	BORCS5	12380051	Unclassified_Cell_type_specific	0.202327	0.00524047
cg27434326_BC21	chr2	ENSG00000231054;LINC01121	45168113		0.202291	-0.0040346
cg02505002_TC21	chr19	C3P1	10062223		0.202285	0.00597794
cg23500771_TC21	chr18	EPG5	45920574		0.202277	0.00441562
cg25990402_TC21	chr6	NCR2	41334518	Unclassified	0.202255	0.00386105
cg01397771_BC21	chr1	ENSA	150621610	Gene_Associated	0.202234	0.00399844
cg24587305_BC21	chr9	ENSG00000255872;SHB	38026425		0.202163	0.00426508
cg01571120_BC21	chr11	LUZP2	24496682		0.202147	0.00355842
cg06792417_TC21	chr3		137769015		0.202073	0.00382202
cg03382923_TC21	chr17	ATPAF2;ENSG00000280198	18026540		0.202065	0.00409999
cg02893180_TC11	chr22	ADM2;SBF1	50481064	Unclassified	0.201952	0.00397235
cg22413938_TC21	chr14		77981138	Unclassified_Cell_type_specific	0.201871	0.00383332
cg09671837_BC21	chr7	TCAF1	143885215		0.201869	-0.00351041
cg11288670_BC21	chr2	SPTBN1	54596474		0.201829	0.00378148
cg08058560_TC21	chr1	CD101	117001584	Unclassified	0.201799	0.00455658
cg00514473_TC21	chr4	HAND2;HAND2-AS1	173528445	Unclassified_Cell_type_specific	0.201774	0.00539391
cg12871593_TC21	chr6	SCML4	107716969	Unclassified_Cell_type_specific	0.201768	0.00397455
cg17408527_TC21	chr19	ZSCAN18	58118600		0.201673	0.00430637
cg27199197_BC21	chr12	PLBD1-AS1	14572645		0.201669	-0.00725809
cg09419869_TC21	chr6	ENSG00000228559	35543743		0.201635	0.00429137
cg16627587_TC21	chr5	HCN1	45268631		0.201598	-0.00368061
cg00423039_TC21	chr1		156627887		0.201585	-0.00478114
cg25521234_TC21	chr2	CAPN14	31221816		0.201584	0.00535063
cg22740441_TC21	chr4	PPP3CA	101328495	Unclassified	0.201571	0.00355497
cg12460307_TC21	chr17	CBX8;ENSG00000262768	79799755		0.201568	0.00393365
cg00530638_TC21	chr5	RGMB;RGMB-AS1	98772839	Unclassified	0.201541	0.00475086
cg02943456_TC21	chr8	ENSG00000253642;ENSG00000254194	34009076		0.20142	-0.00591435
cg11026555_BC11	chr12	DNAH10	123762676	Promoter_Associated	0.201355	0.00373993
cg24598860_TC21	chr3	MECOM	169117480		0.201326	0.00423466
cg26195482_BC11	chr14	ASPG	104085216	Unclassified_Cell_type_specific	0.201319	0.00435076
cg18074954_TC11	chr18		47261121		0.20125	0.00786536
cg11772799_TC21	chr7	LINC00689	159007024		0.201197	0.00369887
cg15121761_TC21	chr10	ENSG00000285837;LINC02929	62632312	Unclassified	0.201183	0.00397562
cg19258078_BC21	chr14		20836836		0.201169	-0.00358387
cg26937706_BC21	chr6	ENSG00000287092	156280318		0.201144	0.00411525
cg19176828_TC21	chr6		163837811		0.201129	-0.00502915
cg05310749_TC21	chr3	CBLB	105867516		0.201081	0.0038442
cg05653335_TC21	chr17	SYNGR2	78173522	Gene_Associated	0.201056	0.00488542
cg06806711_BC21	chr11	MS4A1	60455818	Unclassified_Cell_type_specific	0.201047	0.00355577
cg08869592_TC21	chr5	GABRP	170803098		0.201044	-0.00403454
cg02176569_BC21	chr2	SP140	230227406		0.200999	0.00472342
cg15505287_BC21	chr1	PAX7	18634178		0.200992	0.00407783
cg23023797_BC21	chr20	ENSG00000276317;SLCO4A1;SLCO4A1-AS2	62651495	Promoter_Associated	0.20098	0.00400471
cg02658097_BC11	chr16	SEPTIN1;ZNF48	30395024	Promoter_Associated	0.200979	0.0105998
cg05830791_TC21	chr14		20660118		0.200966	0.00558657
cg13079538_TC21	chr3	ENSG00000283563;RBMS3	29515488		0.20091	-0.00531473
cg05460647_TC21	chr10		119704573	Unclassified_Cell_type_specific	0.200649	0.00372887
cg05111631_BC21	chr3	ENSG00000278934;PDZRN3;PDZRN3-AS1	73625652		0.200622	-0.00636553
cg14707654_TC21	chr10	FAM107B	14583681	Promoter_Associated_Cell_type_specific	0.200612	0.00424972
cg19081101_BC11	chr1	CHI3L1	203187497		0.2006	0.00641708
cg14648688_TC21	chr3	LINC01210	137771910		0.200581	0.0036749
cg16751526_TC21	chr11	LINC02748	91219943		0.200513	-0.00418191
cg11168104_TC11	chr5	LINC02116	1857363		0.200469	0.00512462
cg02784302_TC21	chr18		4589180		0.200458	-0.00599457
cg05124021_TC11	chr7	PTPRN2	157694374	Unclassified_Cell_type_specific	0.200416	0.00369019
cg07222211_BC21	chr4	SH3D19	151324593		0.200311	0.00427091
cg19653442_BC21	chr14	SMOC1	69996644		0.20031	0.00383906
cg08781639_BC21	chr8	ENSG00000248318;SNTB1	120775373	Unclassified_Cell_type_specific	0.200303	0.00439639
cg04554131_TC21	chr1	RUNX3	24965049	Unclassified	0.200287	0.00372733
[truncated: 6,238 more rows]
